# Supplementary material for: Nr4a1 and Nr4a3 redundantly control clonal deletion and contribute to an anergy-like transcriptome in auto-reactive thymocytes to impose tolerance in mice
Source: Nat Commun. 2025 Jan 17;16:784. doi: 10.1038/s41467-025-55839-5 (PMC11742425; doi:10.1038/s41467-025-55839-5)
Supplement: Supplementary file 3 — Supplementary Data 1 [file 41467_2025_55839_MOESM3_ESM.xlsx]

## Sheet: Contents
	Table	Title
	1a	DEG between OTII and DKO-OTII CD69hi SP4 thymocytes from WT or RIPmOVA host chimeras
	1b	Complete list of all OCRs with Nr4a consensus sites within 200kb of TSS of Bcl2l11 (source Immgen ATACseq)

## Sheet: Table 1a
Table 1a. Gene expression in OTII and DKO-OTII CD69hi SP4 thymocytes from WT or RIPmOVA host chimeras. (see schematic Fig 2a) Differentially expressed genes for any pairwise comparison were identified using fdr < 0.05, |log2FC| ≥ 1 and are highlighted in green. Complete data set can be accessed on GEO: GSE235101.
ENTREZID	SYMBOL	DKO-OT2_RIPmOVA_ZR016.rpkm	DKO-OT2_RIPmOVA_ZR018.rpkm	DKO-OT2_WT_ZR010.rpkm	DKO-OT2_WT_ZR012.rpkm	DKO-OT2_WT_ZR014.rpkm	OT2_RIPmOVA_ZR015.rpkm	OT2_RIPmOVA_ZR017.rpkm	OT2_WT_ZR009.rpkm	OT2_WT_ZR011.rpkm	rpkm_OT2_RIPmOVA_mean	rpkm_DKO-OT2_RIPmOVA_mean	rpkm_OT2_WT_mean	rpkm_DKO-OT2_WT_mean	OT2_RIPmOVA.v.OT2_WT.logFC	OT2_RIPmOVA.v.OT2_WT.pvalue	OT2_RIPmOVA.v.OT2_WT.fdr	OT2_RIPmOVA.v.OT2_WT.sig	DKO-OT2_RIPmOVA.v.DKO-OT2_WT.logFC	DKO-OT2_RIPmOVA.v.DKO-OT2_WT.pvalue	DKO-OT2_RIPmOVA.v.DKO-OT2_WT.fdr	DKO-OT2_RIPmOVA.v.DKO-OT2_WT.sig	DKO-OT2_RIPmOVA.v.OT2_RIPmOVA.logFC	DKO-OT2_RIPmOVA.v.OT2_RIPmOVA.pvalue	DKO-OT2_RIPmOVA.v.OT2_RIPmOVA.fdr	DKO-OT2_RIPmOVA.v.OT2_RIPmOVA.sig	DKO-OT2_WT.v.OT2_WT.logFC	DKO-OT2_WT.v.OT2_WT.pvalue	DKO-OT2_WT.v.OT2_WT.fdr	DKO-OT2_WT.v.OT2_WT.sig	sig_ANY
16763	Lad1	8.64	4.614	0.073	0.163	0.03	42.134	39.442	0.147	0.231	42.134	8.64	0.147	0.073	7.778	5.20565e-38	2.25834e-34	TRUE	6.122	3.96981e-26	3.48379e-23	TRUE	-2.851	1.47353e-07	2.59116e-05	TRUE	-1.195	0.0604873	0.999846	FALSE	TRUE
76157	Slc35d3	0.52	0.37	0.125	0.019	0	0.899	0.503	0	0	0.899	0.52	0	0.125	7.615	4.77656e-05	0.00370034	TRUE	3.008	0.0123004	NA	NA	-0.872	0.47264	0.637549	FALSE	3.736	0.0451705	NA	NA	TRUE
29817	Igfbp7	0.349	0.262	0.188	0.151	0.02	0.896	1.853	0	0.022	0.896	0.349	0	0.188	6.777	7.75805e-05	0.00551327	TRUE	1.203	0.235392	NA	NA	-2.419	0.019898	0.114573	FALSE	3.155	0.0634927	0.999846	FALSE	TRUE
16590	Kit	9.009	2.673	0.162	0.196	0.045	8.318	8.128	0.124	0.136	8.318	9.009	0.124	0.162	6.034	3.9767e-14	2.32706e-11	TRUE	5.312	1.61985e-13	4.52307e-11	TRUE	-0.72	0.350339	0.533149	FALSE	0.001	0.998518	0.999975	FALSE	TRUE
20893	Bhlhe40	48.314	20.08	0.901	0.63	0.317	8.968	11.061	0	0.355	8.968	48.314	0	0.901	5.784	2.93377e-05	0.00252233	TRUE	5.629	5.91657e-06	0.000373123	TRUE	1.538	0.256926	0.447999	FALSE	1.692	0.183865	0.999846	FALSE	TRUE
20290	Ccl1	0.13	0.196	0.016	0.076	0.015	1.364	0.441	0	0.033	1.364	0.13	0	0.016	5.597	0.000212745	0.0119863	TRUE	2.115	0.0786751	NA	NA	-2.68	0.0196663	0.113965	FALSE	0.802	0.605344	NA	FALSE	TRUE
16878	Lif	2.288	1.651	0.175	0.245	0.063	1.283	1.86	0.043	0.029	1.283	2.288	0.043	0.175	5.541	2.42635e-12	1.16957e-09	TRUE	3.48	3.24359e-11	5.94788e-09	TRUE	0.082	0.877451	0.926784	FALSE	2.143	0.00632627	0.367608	FALSE	TRUE
14403	Gabrd	0.326	0.153	0.077	0.755	0.65	0.275	0.794	0.017	0.011	0.275	0.326	0.017	0.077	5.341	0.000141126	0.008841	TRUE	-1.18	0.19517	NA	NA	-1.412	0.155679	0.338086	FALSE	5.108	0.00014591	0.0241841	TRUE	TRUE
19734	Rgs16	19.635	8.251	0.386	0.339	0.171	20.762	23.416	0.634	0.519	20.762	19.635	0.634	0.386	5.336	5.20139e-38	2.25834e-34	TRUE	5.389	3.01804e-43	6.17994e-40	TRUE	-0.895	0.0137134	0.0945349	FALSE	-0.948	0.0306792	0.868427	FALSE	TRUE
18227	Nr4a2	17.361	7.731	0.355	0.319	0.22	6.536	3.921	0.152	0.123	6.536	17.361	0.152	0.355	5.314	8.83601e-35	2.55552e-31	TRUE	5.231	1.97517e-52	4.85338e-49	TRUE	1.046	0.00295833	0.0430982	TRUE	1.128	0.00792745	0.418625	FALSE	TRUE
100126226	Krt83	0.241	0.212	0.017	0.082	0.049	0.824	3.693	0	0.107	0.824	0.241	0	0.017	5.313	7.69443e-07	0.000106817	TRUE	2.077	0.0381084	NA	NA	-3.58	0.000137717	0.00632383	TRUE	-0.344	0.760909	0.999846	FALSE	TRUE
244867	Arhgap20	1.347	0.868	0.097	0.287	0.107	17.497	14.325	0.669	0.226	17.497	1.347	0.669	0.097	5.254	3.25713e-15	2.45744e-12	TRUE	2.642	1.75925e-05	0.000911349	TRUE	-4.072	8.13541e-10	3.11055e-07	TRUE	-1.46	0.0183974	0.677554	FALSE	TRUE
212108	Rln3	0.617	0.632	0.905	0.782	0.315	38.347	26.516	0.407	1.368	38.347	0.617	0.407	0.905	5.148	6.51663e-20	8.07736e-17	TRUE	-0.257	0.683755	0.818312	FALSE	-5.926	1.06088e-22	2.2084e-19	TRUE	-0.521	0.377816	0.999846	FALSE	TRUE
272350	Gm5065	1.13	1.427	0.474	0.661	0.124	0.216	0.073	0	0	0.216	1.13	0	0.474	5.075	0.00413095	0.111658	FALSE	1.474	0.0968203	NA	NA	2.958	0.00422626	0.0534123	FALSE	6.559	0.000102174	0.0179547	TRUE	TRUE
100653389	Mir155hg	27.037	16.186	0.372	1.003	0.669	30.546	17.784	0.27	1.209	30.546	27.037	0.27	0.372	5.005	1.11273e-10	3.94067e-08	TRUE	4.846	4.96997e-12	1.1102e-09	TRUE	-0.381	0.60907	0.747832	FALSE	-0.221	0.763201	0.999846	FALSE	TRUE
80901	Cxcr6	0.642	0.166	0.022	0.261	0.136	15.587	31.739	0.61	1.025	15.587	0.642	0.61	0.022	4.908	2.98461e-06	0.000342993	TRUE	1.43	0.152587	0.379696	FALSE	-6.111	7.93413e-09	2.2186e-06	TRUE	-2.633	0.00786177	0.416619	FALSE	TRUE
98660	Atp1a2	0.124	0.13	0.026	0.069	0.04	0.568	0.753	0.024	0.022	0.568	0.124	0.024	0.026	4.904	1.16239e-08	2.76314e-06	TRUE	1.355	0.055113	NA	NA	-2.622	0.000190996	0.00772441	TRUE	0.927	0.282257	0.999846	FALSE	TRUE
105348	Golm1	0.114	0.071	0.017	0.075	0.038	0.557	1.614	0.035	0.042	0.557	0.114	0.035	0.017	4.885	2.65798e-09	6.98847e-07	TRUE	0.978	0.196942	0.426893	FALSE	-3.807	3.79077e-07	5.91834e-05	TRUE	0.1	0.904325	0.999846	FALSE	TRUE
57765	Tbx21	7.443	4.005	0.099	0.259	0	5.921	4.848	0.207	0.174	5.921	7.443	0.207	0.099	4.884	1.92112e-06	0.000234769	TRUE	5.511	4.97425e-09	6.50145e-07	TRUE	-0.138	0.886633	0.933258	FALSE	-0.765	0.444482	0.999846	FALSE	TRUE
16963	Xcl1	0.56	0	0.078	0.189	0	5.447	4.975	0	0.331	5.447	0.56	0	0.078	4.865	0.000603837	0.0285029	TRUE	1.624	0.278426	NA	NA	-4.402	0.00107177	0.023249	TRUE	-1.161	0.457898	NA	NA	TRUE
241128	Fam124b	0.273	0.24	0.023	0.028	0.067	0.694	0.496	0.036	0.012	0.694	0.273	0.036	0.023	4.78	0.000146651	0.00902424	TRUE	2.501	0.0124319	NA	NA	-1.439	0.142564	0.321688	FALSE	0.839	0.50993	0.999846	FALSE	TRUE
212980	Slc45a3	0.07	0	0.006	0.099	0.063	3.608	2.021	0.12	0.099	3.608	0.07	0.12	0.006	4.74	0.000568984	0.0272751	TRUE	-0.771	0.567075	0.737071	FALSE	-6.52	4.99296e-06	0.000534532	TRUE	-1.009	0.43445	0.999846	FALSE	TRUE
18124	Nr4a3	16.543	14.141	0.294	0.665	0.188	5.662	3.716	0.181	0.189	5.662	16.543	0.181	0.294	4.708	6.61888e-38	2.29715e-34	TRUE	5.208	2.08608e-63	1.28148e-59	TRUE	1.486	5.73072e-06	0.000593177	TRUE	0.986	0.00486671	0.309047	FALSE	TRUE
18619	Penk	5.313	1.108	0.076	0.229	0.018	23.524	70.181	0.059	3.554	23.524	5.313	0.059	0.076	4.698	0.00626821	0.147647	FALSE	4.825	0.0027439	0.0463334	TRUE	-4.115	0.0165621	0.104405	FALSE	-4.241	0.00853371	0.44287	FALSE	TRUE
12522	Cd83	5.492	2.062	0.199	0.172	0.111	4.464	6.398	0.119	0.3	4.464	5.492	0.119	0.199	4.696	2.78162e-19	3.21796e-16	TRUE	4.395	1.84341e-20	1.13241e-17	TRUE	-0.76	0.104447	0.271305	FALSE	-0.459	0.384605	0.999846	FALSE	TRUE
67182	Pdzk1ip1	0.207	0.043	0.01	0.074	0.03	2.517	2.372	0.208	0.011	2.517	0.207	0.208	0.01	4.676	5.64486e-08	1.11313e-05	TRUE	1.64	0.069062	0.268681	FALSE	-4.501	9.59577e-08	1.83446e-05	TRUE	-1.466	0.110543	0.999846	FALSE	TRUE
56405	Dusp14	0.915	0.24	0	0.131	0.035	0.855	0.537	0.028	0.029	0.855	0.915	0.028	0	4.651	5.452e-05	0.00407795	TRUE	3.323	0.000429858	NA	NA	-0.482	0.616831	0.753493	FALSE	0.847	0.456397	0.999846	FALSE	TRUE
17873	Gadd45b	51.3	35.386	1.434	1.713	1.882	52.716	41.557	1.86	2.096	52.716	51.3	1.86	1.434	4.618	2.25196e-69	3.90782e-65	TRUE	4.516	4.63448e-82	5.69392e-78	TRUE	-0.348	0.148808	0.329008	FALSE	-0.245	0.340195	0.999846	FALSE	TRUE
20198	S100a4	0.652	0.764	0.328	0.309	0.178	12.298	18.044	0.057	1.195	12.298	0.652	0.057	0.328	4.543	8.64028e-12	3.94565e-09	TRUE	1.214	0.0780828	0.283904	FALSE	-4.669	1.96997e-12	1.60467e-09	TRUE	-1.341	0.0523249	0.999846	FALSE	TRUE
21942	Tnfrsf9	12.192	5.84	0.576	0.962	0.793	110.819	90.541	6.283	3.465	110.819	12.192	6.283	0.576	4.452	1.9324e-50	1.67664e-46	TRUE	3.38	4.563e-32	6.229e-29	TRUE	-3.706	5.5934e-36	2.09585e-32	TRUE	-2.634	7.95561e-20	2.39464e-16	TRUE	TRUE
15978	Ifng	0.185	0.036	0	0	0.05	1.682	1.484	0	0.137	1.682	0.185	0	0	4.434	0.00135225	0.0515726	FALSE	2.464	0.123045	NA	NA	-4.044	0.00235433	0.0372536	TRUE	-2.073	0.207054	NA	NA	TRUE
14675	Gna14	0.499	0.541	0.126	0.329	0.102	1.038	0.58	0.049	0.033	1.038	0.499	0.049	0.126	4.369	3.37019e-06	0.000382241	TRUE	1.369	0.0537639	NA	NA	-0.857	0.25386	0.445152	FALSE	2.143	0.0182025	0.676258	FALSE	TRUE
72792	2810459M11Rik	0.152	0.164	0.021	0.077	0.021	2.207	2.116	0.218	0.023	2.207	0.152	0.218	0.021	4.357	2.55357e-08	5.53902e-06	TRUE	1.891	0.0231739	0.169501	FALSE	-4.009	1.16751e-07	2.17762e-05	TRUE	-1.544	0.0715012	0.999846	FALSE	TRUE
22779	Ikzf2	14.86	8.234	0.417	0.874	0.42	19.586	14.51	1.308	0.476	19.586	14.86	1.308	0.417	4.352	4.02305e-14	2.32706e-11	TRUE	4.204	1.26978e-15	4.45729e-13	TRUE	-0.787	0.169556	0.353665	FALSE	-0.639	0.227355	0.999846	FALSE	TRUE
14676	Gna15	0.21	0.264	0.05	0.198	0.11	1.117	1.954	0.099	0.067	1.117	0.21	0.099	0.05	4.319	3.60641e-07	5.63802e-05	TRUE	0.854	0.25784	NA	FALSE	-2.95	0.000112791	0.00546032	TRUE	0.515	0.540236	0.999846	FALSE	TRUE
20299	Ccl22	0.059	0	0.082	0.02	0.016	0.655	1.189	0.052	0.052	0.655	0.059	0.052	0.082	4.226	0.00126163	0.0494198	TRUE	-0.566	0.69456	NA	FALSE	-5.16	0.000274232	0.00956747	TRUE	-0.368	0.782532	NA	FALSE	TRUE
12458	Ccr6	0.17	0.038	0.005	0.04	0.011	0.966	1.338	0.069	0.07	0.966	0.17	0.069	0.005	4.12	5.08085e-08	1.02521e-05	TRUE	2.424	0.00334751	0.0536212	FALSE	-3.687	4.68284e-07	6.96294e-05	TRUE	-1.991	0.0188883	0.688303	FALSE	TRUE
16643	Klrd1	0.316	0.082	0.059	0.018	0.043	1.483	3	0.139	0.14	1.483	0.316	0.139	0.059	4.078	1.01723e-06	0.000133727	TRUE	2.117	0.0189516	NA	NA	-3.72	4.11494e-06	0.000456174	TRUE	-1.759	0.0575161	0.999846	FALSE	TRUE
94047	Tmem121b	0.06	0.035	0.008	0.02	0.008	0.598	0.831	0	0.08	0.598	0.06	0	0.008	4.076	0.000229154	0.0127452	TRUE	1.843	0.138598	NA	NA	-4.135	0.000164585	0.00703998	TRUE	-1.902	0.128778	0.999846	FALSE	TRUE
408028	Arhgap20os	0.184	0.204	0	0.059	0	1.403	1.577	0.064	0.12	1.403	0.184	0.064	0	4.035	1.60363e-07	2.81088e-05	TRUE	3.31	0.000201028	0.0066752	TRUE	-3.183	1.33507e-05	0.00113179	TRUE	-2.459	0.00768794	0.41329	FALSE	TRUE
12766	Cxcr3	4.854	1.158	0.118	0.287	0.023	8.196	20.784	1.042	0.851	8.196	4.854	1.042	0.118	4.026	9.49863e-05	0.00651501	TRUE	4.316	1.52721e-05	0.000805294	TRUE	-2.514	0.0137148	0.0945349	FALSE	-2.804	0.00548218	0.332689	FALSE	TRUE
23959	Nt5e	12.921	3.386	0.22	0.25	0.071	5.013	3.811	0.136	0.422	5.013	12.921	0.136	0.22	3.986	1.45098e-05	0.0013621	TRUE	5.363	1.7049e-10	2.72031e-08	TRUE	0.665	0.461069	0.628273	FALSE	-0.712	0.406386	0.999846	FALSE	TRUE
16174	Il18rap	0.354	0.154	0.022	0.18	0.032	0.993	1.43	0.13	0.047	0.993	0.354	0.13	0.022	3.913	5.49118e-07	8.07529e-05	TRUE	1.641	0.0222517	0.165587	FALSE	-2.489	0.000805455	0.0196115	TRUE	-0.217	0.774718	0.999846	FALSE	TRUE
14727	Lilr4b	0.116	0.149	0.03	0.067	0.025	0.236	0.287	0.033	0.007	0.236	0.116	0.033	0.03	3.88	7.05688e-07	9.87565e-05	TRUE	1.572	0.0163278	0.142342	FALSE	-1.228	0.0730126	0.223841	FALSE	1.081	0.15267	0.999846	FALSE	TRUE
29816	Hip1r	2.255	1.119	0.261	0.403	0.249	4.239	5.718	0.303	0.403	4.239	2.255	0.303	0.261	3.865	1.95949e-24	3.09118e-21	TRUE	2.325	1.62277e-11	3.26843e-09	TRUE	-1.797	5.72534e-07	8.446e-05	TRUE	-0.258	0.480622	0.999846	FALSE	TRUE
13051	Cx3cr1	1.931	0.851	0.048	0.16	0.149	0.345	0.624	0.008	0.056	0.345	1.931	0.008	0.048	3.855	8.93351e-07	0.000122065	TRUE	3.395	2.64021e-08	3.21165e-06	TRUE	1.275	0.049083	0.181554	FALSE	1.736	0.0212472	0.736936	FALSE	TRUE
271844	Pla2g4f	1.233	1.896	0.323	0.872	0.231	7.665	6.522	0.85	0.221	7.665	1.233	0.85	0.323	3.855	6.7992e-14	3.80602e-11	TRUE	1.602	0.00066728	0.0164293	TRUE	-2.417	1.20267e-06	0.000162101	TRUE	-0.165	0.735766	0.999846	FALSE	TRUE
16178	Il1r2	70.389	18.08	0.385	0.402	0.358	17.304	12.37	1.347	0.961	17.304	70.389	1.347	0.385	3.754	1.0672e-08	2.5721e-06	TRUE	6.691	7.99206e-28	8.18254e-25	TRUE	1.357	0.0341908	0.150496	FALSE	-1.58	0.0118819	0.543295	FALSE	TRUE
71946	Endod1	17.928	4.771	0.581	0.267	0.258	2.866	3.206	0.308	0.174	2.866	17.928	0.308	0.581	3.75	1.50641e-06	0.000189426	TRUE	4.757	9.42549e-12	1.99658e-09	TRUE	1.673	0.0270227	0.133724	FALSE	0.666	0.357005	0.999846	FALSE	TRUE
238377	Gpr68	2.644	1.195	0.166	0.127	0.064	0.726	2.942	0.174	0.123	0.726	2.644	0.174	0.166	3.742	1.19915e-09	3.303e-07	TRUE	3.849	4.07551e-12	9.27253e-10	TRUE	-0.193	0.737178	0.835349	FALSE	-0.3	0.61461	0.999846	FALSE	TRUE
18030	Nfil3	1.013	0.254	0.101	0.171	0.276	2.932	2.651	0.223	0.214	2.932	1.013	0.223	0.101	3.735	3.17805e-06	0.00036282	TRUE	1.62	0.0284577	0.187346	FALSE	-2.355	0.00165689	0.0299921	TRUE	-0.24	0.761842	0.999846	FALSE	TRUE
68713	Ifitm1	0.524	0.571	0.157	0.646	0.031	4.46	4.399	0.74	0.033	4.46	0.524	0.74	0.157	3.697	0.00021664	0.012127	TRUE	0.91	0.33561	NA	FALSE	-3.253	0.000885048	0.0208328	TRUE	-0.466	0.629625	0.999846	FALSE	TRUE
107684	Coro2a	0.273	0.303	0.021	0.298	0.046	1.15	1.61	0.067	0.153	1.15	0.273	0.067	0.021	3.674	9.93869e-07	0.000131657	TRUE	1.18	0.0859129	0.29775	FALSE	-2.505	0.000602993	0.0163017	TRUE	-0.011	0.98796	0.999846	FALSE	TRUE
100042149	Gm3696	0.977	0.587	0.231	0.407	0.143	1.618	0.827	0.099	0.111	1.618	0.977	0.099	0.231	3.565	0.000203562	0.0115063	TRUE	1.46	0.0646638	NA	NA	-0.853	0.305074	0.492624	FALSE	1.251	0.175686	0.999846	FALSE	TRUE
72747	Ttc39c	0.389	0.346	0.044	0.195	0.042	0.766	1.302	0.192	0.009	0.766	0.389	0.192	0.044	3.55	1.23931e-05	0.00120819	TRUE	1.884	0.0107058	0.112717	FALSE	-1.739	0.0263122	0.132389	FALSE	-0.072	0.925038	0.999846	FALSE	TRUE
68404	Nrn1	27.492	10.319	0.752	0.809	0.659	2.42	1.567	0.058	0.283	2.42	27.492	0.058	0.752	3.518	6.10489e-06	0.000653939	TRUE	4.51	3.18091e-11	5.92131e-09	TRUE	3.027	4.45847e-05	0.0028606	TRUE	2.035	0.00464852	0.302858	FALSE	TRUE
66042	Sostdc1	3.319	1.544	0.391	0.473	0.09	2.383	1.09	0.289	0.049	2.383	3.319	0.289	0.391	3.517	0.000103636	0.00694359	TRUE	2.806	0.00020644	0.00678161	TRUE	0.278	0.727331	0.828714	FALSE	0.989	0.255778	0.999846	FALSE	TRUE
69729	2410003L11Rik	0.273	0.274	0.098	0.277	0.064	3.868	3.03	0.103	0.518	3.868	0.273	0.103	0.098	3.434	0.00016011	0.0096507	TRUE	0.801	0.398888	NA	FALSE	-3.887	2.64408e-05	0.00196575	TRUE	-1.254	0.179696	0.999846	FALSE	TRUE
140743	Rem2	1.343	0.694	0.109	0.088	0	0.968	0.72	0.038	0.115	0.968	1.343	0.038	0.109	3.431	0.000324567	0.0168629	TRUE	3.82	7.92201e-06	NA	NA	0.05	0.953562	0.97297	FALSE	-0.339	0.723312	0.999846	FALSE	TRUE
69195	Tmem121	0.124	0.182	0.104	0.095	0.102	1.579	1.706	0.123	0.193	1.579	0.124	0.123	0.104	3.405	0.000749474	0.0336063	TRUE	0.419	0.685921	NA	FALSE	-3.671	0.000307039	0.010354	TRUE	-0.685	0.505485	0.999846	FALSE	TRUE
22634	Plagl1	2.47	1.198	0.084	0.181	0.049	0.071	0.304	0.024	0.016	0.071	2.47	0.024	0.084	3.363	2.71675e-06	0.000316401	TRUE	4.016	8.86771e-14	2.65728e-11	TRUE	3.017	2.52931e-07	4.11657e-05	TRUE	2.364	0.000502584	0.061495	FALSE	TRUE
382864	Colq	27.535	11.523	2.654	3.424	3.171	39.877	32.403	3.234	4.035	39.877	27.535	3.234	2.654	3.358	2.93053e-27	5.65039e-24	TRUE	2.498	1.09604e-18	5.17921e-16	TRUE	-1.112	0.00028316	0.00978782	TRUE	-0.252	0.381476	0.999846	FALSE	TRUE
94180	Acsbg1	0.812	0.673	0.21	0.418	0.163	2.279	3.485	0.132	0.432	2.279	0.812	0.132	0.21	3.353	1.62012e-08	3.65117e-06	TRUE	1.365	0.0125921	0.123553	FALSE	-2.2	0.000110562	0.00543174	TRUE	-0.211	0.711967	0.999846	FALSE	TRUE
14728	Lilrb4a	0.2	0.172	0.039	0.068	0.036	0.306	0.442	0.064	0.018	0.306	0.2	0.064	0.039	3.338	1.92402e-08	4.28044e-06	TRUE	1.819	0.000559895	0.0144211	TRUE	-1.251	0.0227919	0.123163	FALSE	0.269	0.639359	0.999846	FALSE	TRUE
227580	C1ql3	0.174	0.226	0.032	0.078	0.189	1.961	1.45	0.153	0.205	1.961	0.174	0.153	0.032	3.283	0.000130611	0.00833269	TRUE	0.787	0.356692	NA	FALSE	-3.328	9.42544e-05	0.00498829	TRUE	-0.832	0.333453	0.999846	FALSE	TRUE
12772	Ccr2	0.152	0.389	0.06	0.168	0.092	0.94	1.805	0.201	0.111	0.94	0.152	0.201	0.06	3.245	8.37742e-09	2.04751e-06	TRUE	1.196	0.023636	0.170618	FALSE	-2.605	2.21904e-06	0.000279018	TRUE	-0.556	0.305186	0.999846	FALSE	TRUE
20200	S100a6	3.848	2.73	0.382	0.77	0.476	5.215	9.46	0.301	1.257	5.215	3.848	0.301	0.382	3.235	1.49563e-08	3.46049e-06	TRUE	2.455	3.19523e-06	0.000228236	TRUE	-1.404	0.010378	0.0823793	FALSE	-0.625	0.257331	0.999846	FALSE	TRUE
74318	Hopx	18.239	5.966	0.762	0.195	0.202	8.91	12.024	0.726	1.561	8.91	18.239	0.726	0.762	3.226	0.000560306	0.0269335	TRUE	4.767	3.66114e-08	4.32508e-06	TRUE	-0.025	0.978188	0.987837	FALSE	-1.566	0.0749798	0.999846	FALSE	TRUE
72310	Nkg7	1.862	0.859	0.615	0.402	0.474	18.643	15.567	2.255	1.597	18.643	1.862	2.255	0.615	3.226	2.18638e-15	1.72456e-12	TRUE	1.273	0.00295875	0.0486078	TRUE	-3.868	1.20144e-20	2.2509e-17	TRUE	-1.915	5.17701e-06	0.00162321	TRUE	TRUE
93701	Pcdhgb4	0.503	0.576	0.457	0.374	0.143	0.588	0.554	0.085	0.047	0.588	0.503	0.085	0.457	3.221	6.06985e-07	8.77751e-05	TRUE	0.569	0.278212	0.505938	FALSE	-0.317	0.578253	0.722864	FALSE	2.335	0.000115334	0.0197248	TRUE	TRUE
27007	Klrk1	0.408	0.752	0.14	0.406	0.163	0.848	3.002	0.385	0.096	0.848	0.408	0.385	0.14	3.16	4.49091e-06	0.00049589	TRUE	1.165	0.064032	0.258103	FALSE	-2	0.00286304	0.0421703	TRUE	-0.005	0.993618	0.999846	FALSE	TRUE
211770	Trib1	4.925	3.346	0.504	1.063	0.776	8.802	6.671	0.556	1.198	8.802	4.925	0.556	0.504	3.154	7.49662e-18	8.13055e-15	TRUE	2.255	1.40618e-11	2.87938e-09	TRUE	-1.129	0.00158226	0.0294668	TRUE	-0.23	0.503097	0.999846	FALSE	TRUE
12145	Cxcr5	2.48	1.411	0.205	0.091	0.093	0.575	0.474	0.075	0.05	0.575	2.48	0.075	0.205	3.149	2.41089e-06	0.0002846	TRUE	3.715	1.61147e-12	3.9597e-10	TRUE	1.666	0.00244183	0.0379648	TRUE	1.1	0.0898695	0.999846	FALSE	TRUE
319520	Dusp4	15.941	6.751	0.718	1.61	0.699	8.674	5.563	0.306	1.312	8.674	15.941	0.306	0.718	3.127	0.000164246	0.00972751	TRUE	3.364	7.5804e-06	0.000456533	TRUE	0.453	0.578609	0.723054	FALSE	0.217	0.777064	0.999846	FALSE	TRUE
74732	Stx11	3.872	1.921	0.147	0.587	0.156	2.873	3.093	0.382	0.339	2.873	3.872	0.382	0.147	3.117	5.4695e-11	2.1571e-08	TRUE	3.191	1.44561e-13	4.1304e-11	TRUE	-0.275	0.549815	0.701256	FALSE	-0.349	0.437454	0.999846	FALSE	TRUE
14284	Fosl2	4.888	2.9	0.227	0.433	0.285	2.198	2.163	0.174	0.341	2.198	4.888	0.174	0.227	3.095	1.38867e-14	1.00407e-11	TRUE	3.483	5.98823e-23	4.32773e-20	TRUE	0.606	0.102932	0.268733	FALSE	0.217	0.572403	0.999846	FALSE	TRUE
52033	Pbk	1.663	1.03	1.615	0.482	1.979	2.535	0.402	0.157	0.19	2.535	1.663	0.157	1.615	3.085	0.000580443	0.0276715	TRUE	-0.238	0.750378	0.863377	FALSE	-0.314	0.701535	0.811582	FALSE	3.009	0.000294789	0.0413295	TRUE	TRUE
434215	Lrrc32	0.711	0.622	0.213	0.418	0.092	3.459	3.626	0.662	0.245	3.459	0.711	0.662	0.213	3.077	7.31399e-11	2.72059e-08	TRUE	1.35	0.00233511	0.0416245	TRUE	-2.646	1.46458e-08	3.70795e-06	TRUE	-0.919	0.0406993	0.986312	FALSE	TRUE
71602	Myo1e	1.471	1.15	0.187	0.633	0.2	3.955	2.626	0.588	0.25	3.955	1.471	0.588	0.187	3.069	4.27538e-10	1.39982e-07	TRUE	1.837	4.47548e-05	0.0019779	TRUE	-1.551	0.00113953	0.0240689	TRUE	-0.319	0.493521	0.999846	FALSE	TRUE
17364	Trpm1	0.203	0.298	0.069	0.198	0.08	1.368	1.471	0.278	0.091	1.368	0.203	0.278	0.069	3.062	9.14367e-11	3.30563e-08	TRUE	0.988	0.0259359	0.17827	FALSE	-2.744	4.36791e-09	1.29893e-06	TRUE	-0.669	0.135981	0.999846	FALSE	TRUE
24063	Spry1	23.269	3.201	0.419	0.03	0.156	1.275	1.266	0.116	0.195	1.275	23.269	0.116	0.419	3.061	0.019658	0.29256	FALSE	5.812	7.57143e-07	6.69228e-05	TRUE	3.157	0.0130761	0.0923409	FALSE	0.405	0.73974	0.999846	FALSE	TRUE
16407	Itgae	1.459	1.441	0.778	1.311	0.511	7.279	13.768	1.319	1.34	7.279	1.459	1.319	0.778	3.058	2.34733e-16	2.03666e-13	TRUE	0.605	0.0846783	0.29564	FALSE	-3.11	6.05595e-17	8.22698e-14	TRUE	-0.657	0.0620577	0.999846	FALSE	TRUE
19217	Ptger2	6.498	1.617	0.167	0.175	0.022	5.052	3.823	0.367	0.729	5.052	6.498	0.367	0.167	3.04	0.00205879	0.0688365	FALSE	4.938	9.86165e-08	1.08179e-05	TRUE	-0.349	0.720213	0.82371	FALSE	-2.247	0.0166952	0.647585	FALSE	TRUE
12035	Bcat1	1.597	0.811	0.084	0.119	0.025	0.351	0.191	0.057	0.015	0.351	1.597	0.057	0.084	3.037	2.39162e-05	0.00209605	TRUE	3.862	2.81525e-11	5.32125e-09	TRUE	1.939	0.00158519	0.0294921	TRUE	1.115	0.106176	0.999846	FALSE	TRUE
63913	Fam129a	2.258	1.163	0.267	0.397	0.216	3.026	3.057	0.419	0.36	3.026	2.258	0.419	0.267	3.034	4.7531e-17	4.85179e-14	TRUE	2.401	3.72004e-13	9.72434e-11	TRUE	-1.06	0.00217808	0.035758	TRUE	-0.427	0.217915	0.999846	FALSE	TRUE
13011	Cst7	10.603	5.751	1.539	1.056	0.567	4.919	10.473	1.241	0.791	4.919	10.603	1.241	1.539	3.029	5.14354e-07	7.69447e-05	TRUE	2.788	1.92594e-07	1.93951e-05	TRUE	-0.162	0.772361	0.858577	FALSE	0.08	0.890825	0.999846	FALSE	TRUE
80876	Ifitm2	7.052	4.681	1.854	1.983	1.076	7.486	13.182	0.952	1.733	7.486	7.052	0.952	1.854	2.979	4.68447e-09	1.21328e-06	TRUE	1.685	0.000213719	0.00694643	TRUE	-1.063	0.0273419	0.134513	FALSE	0.231	0.632866	0.999846	FALSE	TRUE
98970	Fibcd1	0.185	0.325	0.043	0.209	0.084	0.893	0.921	0.054	0.182	0.893	0.185	0.054	0.043	2.928	0.000431812	0.0218462	TRUE	1.07	0.164986	NA	NA	-2.074	0.00976643	0.0798853	FALSE	-0.216	0.787387	0.999846	FALSE	TRUE
18208	Ntn1	1.458	1.009	0.181	0.557	0.119	2.74	2.337	0.467	0.246	2.74	1.458	0.467	0.181	2.923	1.36966e-08	3.21186e-06	TRUE	2.013	1.90504e-05	0.000970357	TRUE	-1.269	0.0109649	0.0845732	FALSE	-0.359	0.461265	0.999846	FALSE	TRUE
20715	Serpina3g	0.781	0.605	0.444	0.639	0.257	2.641	10.318	1.462	0.436	2.641	0.781	1.462	0.444	2.916	4.07337e-07	6.25532e-05	TRUE	0.494	0.367086	0.582203	FALSE	-3.485	1.8639e-09	6.12635e-07	TRUE	-1.062	0.0504352	0.999846	FALSE	TRUE
18187	Nrp2	0.288	0.4	0.145	0.218	0.057	1.204	0.728	0.19	0.084	1.204	0.288	0.19	0.145	2.911	5.63468e-08	1.11313e-05	TRUE	1.163	0.0173274	0.146715	FALSE	-1.717	0.000934534	0.021404	TRUE	0.032	0.95036	0.999846	FALSE	TRUE
19218	Ptger3	0.279	0.417	0.091	0.148	0.067	1.3	1.524	0.276	0.152	1.3	0.279	0.276	0.091	2.823	2.97737e-08	6.22486e-06	TRUE	1.623	0.00100379	0.0219831	TRUE	-2.267	4.80506e-06	0.000523388	TRUE	-1.067	0.0353639	0.924005	FALSE	TRUE
66395	Ahnak	1.472	1.024	0.245	0.289	0.163	0.625	1.534	0.133	0.186	0.625	1.472	0.133	0.245	2.82	2.67912e-11	1.10692e-08	TRUE	2.268	1.80131e-09	2.43197e-07	TRUE	-0.045	0.912604	0.948724	FALSE	0.507	0.199408	0.999846	FALSE	TRUE
12428	Ccna2	2.102	0.904	1.438	0.75	1.431	1.478	0.632	0.092	0.207	1.478	2.102	0.092	1.438	2.798	2.36297e-06	0.000280854	TRUE	0.116	0.815458	0.905121	FALSE	0.305	0.578326	0.722908	FALSE	2.987	4.82461e-08	3.02543e-05	TRUE	TRUE
20371	Foxp3	0.092	0.077	0.037	0.071	0.047	1.904	3.308	0.29	0.491	1.904	0.092	0.29	0.037	2.782	5.91465e-11	2.28082e-08	TRUE	0.572	0.253194	0.481246	FALSE	-5.185	1.19428e-27	3.19641e-24	TRUE	-2.974	4.77507e-11	4.49155e-08	TRUE	TRUE
241041	Gm4956	0.579	1.018	0.177	0.454	0.022	8.852	9.347	1.631	1.167	8.852	0.579	1.631	0.177	2.78	2.29474e-07	3.76607e-05	TRUE	1.786	0.00209409	0.0385727	TRUE	-3.757	1.00076e-11	6.69615e-09	TRUE	-2.763	1.08548e-06	0.000510514	TRUE	TRUE
22415	Wnt3	2.017	1.508	0.173	0.387	0.156	1.005	0.752	0.105	0.155	1.005	2.017	0.105	0.173	2.773	0.000104263	0.00695874	TRUE	2.759	3.08346e-06	0.000222844	TRUE	0.781	0.209141	0.39974	FALSE	0.794	0.248457	0.999846	FALSE	TRUE
17916	Myo1f	1.214	1.133	0.232	0.73	0.196	3.228	4.583	0.604	0.612	3.228	1.214	0.604	0.232	2.751	1.03446e-09	2.94278e-07	TRUE	1.497	0.000350458	0.0100367	TRUE	-1.979	8.08577e-06	0.000749935	TRUE	-0.725	0.0890898	0.999846	FALSE	TRUE
27056	Irf5	1.927	1	0.277	0.405	0.214	1.981	2.397	0.345	0.342	1.981	1.927	0.345	0.277	2.737	3.48986e-07	5.50542e-05	TRUE	2.151	9.80655e-06	0.000571011	TRUE	-0.815	0.105853	0.273237	FALSE	-0.229	0.660409	0.999846	FALSE	TRUE
21809	Tgfb3	0.246	0.542	0.206	0.234	0.035	1.523	1.074	0.152	0.243	1.523	0.246	0.152	0.206	2.735	0.000788601	0.0349097	TRUE	1.166	0.124122	NA	NA	-1.959	0.0131755	0.0926897	FALSE	-0.391	0.617915	0.999846	FALSE	TRUE
22038	Plscr1	3.327	1.926	0.194	0.758	0.244	1.635	2.193	0.466	0.169	1.635	3.327	0.466	0.194	2.723	1.09965e-05	0.00110943	TRUE	2.617	1.70315e-06	0.000137199	TRUE	0.218	0.708304	0.816025	FALSE	0.324	0.580874	0.999846	FALSE	TRUE
72446	Prr5l	3.35	0.759	0.088	0.319	0.101	2.205	1.602	0.48	0.142	2.205	3.35	0.48	0.088	2.718	0.00392243	0.107191	FALSE	3.5	4.98678e-05	0.00214411	TRUE	-0.108	0.907892	0.946068	FALSE	-0.89	0.308927	0.999846	FALSE	TRUE
50498	Ebi3	4.996	1.936	0.249	0.773	0.311	4.676	3.938	1.005	0.413	4.676	4.996	1.005	0.249	2.713	0.000129095	0.00827963	TRUE	2.852	1.24102e-05	0.000686807	TRUE	-0.535	0.422883	0.59722	FALSE	-0.674	0.331531	0.999846	FALSE	TRUE
12700	Cish	7.16	5.526	1.055	1.288	1.464	9.818	11.733	1.52	2.061	9.818	7.16	1.52	1.055	2.638	6.70153e-24	9.69098e-21	TRUE	2.143	3.53707e-19	1.81068e-16	TRUE	-1.002	0.000101516	0.00522335	TRUE	-0.507	0.0374437	0.951674	FALSE	TRUE
65221	Slc15a3	0.045	0.026	0.05	0.053	0.018	0.485	0.305	0.01	0.113	0.485	0.045	0.01	0.05	2.626	0.0150087	0.253172	FALSE	-0.326	0.76555	NA	FALSE	-3.677	0.001115	0.0238636	TRUE	-0.725	0.487768	0.999846	FALSE	TRUE
19159	Cyth3	5.949	4.783	2.258	2.601	1.512	11.662	10.967	1.25	2.498	11.662	5.949	1.25	2.258	2.618	5.47379e-16	4.52317e-13	TRUE	1.179	6.05364e-05	0.00254709	TRUE	-1.308	3.84344e-05	0.00254883	TRUE	0.13	0.663484	0.999846	FALSE	TRUE
70086	Cysltr2	2.595	1.8	0.56	0.519	0.583	4.239	3.381	0.675	0.644	4.239	2.595	0.675	0.56	2.585	1.38196e-11	5.84907e-09	TRUE	1.807	2.13895e-07	2.08565e-05	TRUE	-1.019	0.00502559	0.0581788	FALSE	-0.24	0.513832	0.999846	FALSE	TRUE
15900	Irf8	4.974	4.527	1.031	1.302	1.103	7.519	5.817	1.388	0.957	7.519	4.974	1.388	1.031	2.582	1.00664e-27	2.18353e-24	TRUE	1.884	1.2338e-18	5.61424e-16	TRUE	-0.717	0.00164045	0.0298388	FALSE	-0.019	0.932	0.999846	FALSE	TRUE
16854	Lgals3	0.343	0.298	0.363	0.575	0.683	1.408	2.095	0.157	0.437	1.408	0.343	0.157	0.363	2.568	9.04799e-05	0.00633104	TRUE	-0.93	0.128824	0.353051	FALSE	-2.694	3.85358e-05	0.00254883	TRUE	0.804	0.190374	0.999846	FALSE	TRUE
22402	Ccn4	0.541	0.248	0.026	0.152	0.03	0.54	0.436	0.09	0.083	0.54	0.541	0.09	0.026	2.556	0.00141358	0.0532101	FALSE	2.433	0.000844314	0.0194973	TRUE	-0.53	0.485408	0.648607	FALSE	-0.408	0.59715	0.999846	FALSE	TRUE
110557	H2-Q6	46.022	20.024	3.088	2.686	1.761	13.754	25.932	4.697	2.598	13.754	46.022	4.697	3.088	2.548	1.30017e-10	4.51237e-08	TRUE	3.552	7.66017e-23	5.22849e-20	TRUE	0.491	0.206129	0.396001	FALSE	-0.513	0.16577	0.999846	FALSE	TRUE
100041151	Gm3636	1.553	1.204	0.294	0.508	0.634	2.456	1.949	0.33	0.445	2.456	1.553	0.33	0.294	2.537	0.000109891	0.00730631	TRUE	1.349	0.0209334	0.160598	FALSE	-0.902	0.143081	0.322306	FALSE	0.287	0.646932	0.999846	FALSE	TRUE
22163	Tnfrsf4	142.314	82.055	8.501	10.25	9.983	121.046	115.577	24.459	18.581	121.046	142.314	24.459	8.501	2.531	3.02357e-26	5.2468e-23	TRUE	3.379	1.33026e-53	4.0859e-50	TRUE	-0.307	0.194357	0.382326	FALSE	-1.155	1.85608e-07	9.97641e-05	TRUE	TRUE
64011	Nrgn	0.26	0.274	0.087	0.079	0.127	3.962	3.182	0.753	0.553	3.962	0.26	0.753	0.087	2.524	5.11715e-05	0.00389464	TRUE	1.246	0.0926968	0.307222	FALSE	-3.974	3.49382e-09	1.07306e-06	TRUE	-2.696	0.000108285	0.0187321	TRUE	TRUE
66995	Zcchc18	1.083	0.46	0.278	0.275	0.19	0.864	0.85	0.277	0.054	0.864	1.083	0.277	0.278	2.518	3.50643e-05	0.00293947	TRUE	1.479	0.00614598	0.0796514	FALSE	-0.379	0.514278	0.672319	FALSE	0.66	0.245781	0.999846	FALSE	TRUE
16185	Il2rb	42.137	27.639	12.541	4.594	6.615	27.917	38.111	5.095	6.92	27.917	42.137	5.095	12.541	2.513	3.41565e-05	0.00289131	TRUE	1.936	0.000461171	0.0123407	TRUE	-0.16	0.791744	0.870995	FALSE	0.416	0.452393	0.999846	FALSE	TRUE
80976	Syt13	25.76	10.522	1.243	3.914	3.162	9.801	7.578	0.839	2.246	9.801	25.76	0.839	1.243	2.507	0.00117414	0.0467315	TRUE	2.563	0.000257939	0.00802287	TRUE	0.839	0.274352	0.466043	FALSE	0.782	0.268855	0.999846	FALSE	TRUE
12047	Bcl2a1d	55.367	30.592	5.465	6.834	6.475	71.024	59.158	10.228	13.406	71.024	55.367	10.228	5.465	2.502	2.07203e-16	1.89241e-13	TRUE	2.611	1.58713e-20	1.02629e-17	TRUE	-0.825	0.00565637	0.0618518	FALSE	-0.934	0.00118665	0.112321	FALSE	TRUE
14961	H2-Ab1	0.489	0.266	0.388	0.239	0.437	2.576	2.146	0.586	0.305	2.576	0.489	0.586	0.388	2.498	6.46514e-07	9.19587e-05	TRUE	-0.106	0.825276	0.910992	FALSE	-2.865	1.41116e-08	3.62986e-06	TRUE	-0.262	0.581435	0.999846	FALSE	TRUE
23890	Gpr34	0.898	0.541	0.251	0.342	0.163	1.486	0.833	0.362	0.089	1.486	0.898	0.362	0.251	2.489	0.000442617	0.022282	TRUE	1.37	0.0311231	0.194342	FALSE	-0.902	0.181106	0.365981	FALSE	0.217	0.746731	0.999846	FALSE	TRUE
73649	Cybrd1	0.311	0.429	0.299	0.529	0.583	2.555	1.926	0.495	0.349	2.555	0.311	0.495	0.299	2.482	1.01036e-07	1.92669e-05	TRUE	-0.526	0.23519	0.463344	FALSE	-2.832	1.61922e-09	5.51566e-07	TRUE	0.176	0.688409	0.999846	FALSE	TRUE
81703	Jdp2	2.011	1.017	0.16	0.494	0.138	1.602	1.485	0.363	0.225	1.602	2.011	0.363	0.16	2.481	0.000784826	0.0349024	TRUE	2.418	0.00026958	0.00829204	TRUE	-0.255	0.712666	0.818727	FALSE	-0.192	0.787239	0.999846	FALSE	TRUE
320609	Strip2	0.23	0.339	0.025	0.192	0.13	0.562	0.414	0.147	0.043	0.562	0.23	0.147	0.025	2.481	0.000589503	0.0279499	TRUE	1.16	0.0747306	0.277887	FALSE	-1.009	0.149252	0.32955	FALSE	0.311	0.644569	0.999846	FALSE	TRUE
100043314	Tigit	1.01	0.311	0.089	0.162	0.044	2.837	6.652	1.403	0.471	2.837	1.01	1.403	0.089	2.48	0.00464173	0.120221	FALSE	2.65	0.00835801	NA	NA	-3.082	0.000526428	0.0149888	TRUE	-3.251	0.00106198	0.102453	FALSE	TRUE
54215	Cd160	2.091	0.553	0.251	0.303	0.514	4.8	2.858	1.12	0.377	4.8	2.091	1.12	0.251	2.457	9.28655e-05	0.00639482	TRUE	1.71	0.00361201	0.0564595	FALSE	-1.745	0.00486963	0.0573773	FALSE	-0.997	0.0949948	0.999846	FALSE	TRUE
17068	Ly6d	364.985	196.903	6.614	3.731	3.004	37.566	19.653	5.543	5.474	37.566	364.985	5.543	6.614	2.422	1.61788e-05	0.00148546	TRUE	5.798	4.42033e-30	4.93711e-27	TRUE	3.08	2.1251e-08	5.17063e-06	TRUE	-0.296	0.570588	0.999846	FALSE	TRUE
11501	Adam8	0.465	0.732	0.224	0.657	0.18	1.324	1.34	0.271	0.25	1.324	0.465	0.271	0.224	2.417	1.90054e-05	0.00171771	TRUE	0.642	0.20946	0.438717	FALSE	-1.395	0.0109616	0.0845732	FALSE	0.38	0.473398	0.999846	FALSE	TRUE
18987	Pou2f2	2.373	1.309	0.133	0.17	0.057	0.491	0.562	0.11	0.099	0.491	2.373	0.11	0.133	2.4	2.22424e-06	0.000268037	TRUE	3.803	3.88924e-18	1.70654e-15	TRUE	1.57	0.000610444	0.016432	TRUE	0.167	0.732971	0.999846	FALSE	TRUE
12125	Bcl2l11	7.934	5.511	1.345	2.015	1.489	34.635	31.7	6.86	6.321	34.635	7.934	6.86	1.345	2.393	9.1254e-32	2.26219e-28	TRUE	1.898	1.25198e-23	9.6136e-21	TRUE	-2.533	2.14911e-35	6.71059e-32	TRUE	-2.038	5.61397e-27	2.11226e-23	TRUE	TRUE
20135	Rrm2	11.245	3.988	8.303	3.492	7.244	5.82	1.588	0.554	0.874	5.82	11.245	0.554	8.303	2.387	0.00617169	0.146508	FALSE	0.059	0.940549	0.970724	FALSE	0.839	0.329794	0.515149	FALSE	3.167	6.99998e-05	0.0132563	TRUE	TRUE
20971	Sdc4	1.134	0.357	0.284	0.79	0.318	2.816	2.591	0.402	0.676	2.816	1.134	0.402	0.284	2.354	0.000244052	0.0133617	TRUE	0.574	0.337066	0.554946	FALSE	-2.077	0.00105965	0.0230576	TRUE	-0.297	0.624226	0.999846	FALSE	TRUE
227737	Fam129b	1.679	1.682	0.315	1.209	0.222	0.908	0.595	0.235	0.083	0.908	1.679	0.235	0.315	2.352	0.000652723	0.0301242	TRUE	1.436	0.0143748	0.133233	FALSE	0.938	0.144403	0.323945	FALSE	1.854	0.00368856	0.256643	FALSE	TRUE
15945	Cxcl10	8.499	5.422	1.375	0.469	0.205	3.611	1.418	0.839	0.222	3.611	8.499	0.839	1.375	2.343	0.0244123	0.329927	FALSE	3.16	0.000760755	0.0182551	TRUE	1.258	0.218306	0.408854	FALSE	0.441	0.645514	0.999846	FALSE	TRUE
21784	Tff1	0.151	0.118	0	0	0.041	2.425	4.194	0	1.289	2.425	0.151	0	0	2.331	0.0564358	0.483381	FALSE	2.905	0.0919174	NA	NA	-4.87	0.00032049	0.0106272	TRUE	-5.443	0.000794705	0.0830577	FALSE	TRUE
216238	Eea1	2.072	0.882	0.476	0.1	0.092	1.023	0.948	0.22	0.196	1.023	2.072	0.22	0.476	2.31	0.0134498	0.236468	FALSE	2.523	0.00291715	0.0481189	TRUE	0.356	0.699787	0.81055	FALSE	0.143	0.868348	0.999846	FALSE	TRUE
381308	Ifi211	3.175	1.508	0.85	0.194	0.425	2.174	2.846	0.505	0.559	2.174	3.175	0.505	0.85	2.299	0.00126801	0.0495582	TRUE	2.043	0.00146346	0.0294274	TRUE	-0.336	0.621374	0.756691	FALSE	-0.081	0.904668	0.999846	FALSE	TRUE
215114	Hip1	0.27	0.336	0.062	0.155	0.033	0.335	0.24	0.068	0.056	0.335	0.27	0.068	0.062	2.276	0.0002672	0.0144898	TRUE	1.749	0.00155652	0.0305975	TRUE	-0.153	0.795601	0.873734	FALSE	0.373	0.525738	0.999846	FALSE	TRUE
14969	H2-Eb1	0.461	0.377	0.176	0.199	0.274	1.699	1.489	0.35	0.347	1.699	0.461	0.35	0.176	2.248	0.000165836	0.0097551	TRUE	0.769	0.179629	0.408766	FALSE	-2.156	0.000260743	0.00930478	TRUE	-0.677	0.242906	0.999846	FALSE	TRUE
68708	Rabl2	0.679	0.493	0.305	0.492	0.211	1.174	0.465	0.16	0.194	1.174	0.679	0.16	0.305	2.233	0.00032324	0.0168444	TRUE	0.663	0.226206	0.455377	FALSE	-0.69	0.243414	0.435025	FALSE	0.879	0.12916	0.999846	FALSE	TRUE
71720	Osbpl3	0.656	0.672	0.225	0.454	0.276	1.974	1.639	0.463	0.356	1.974	0.656	0.463	0.225	2.211	9.2437e-12	4.11297e-09	TRUE	0.913	0.00240318	0.0423789	FALSE	-1.675	1.47987e-07	2.59116e-05	TRUE	-0.377	0.219498	0.999846	FALSE	TRUE
71898	Apol9b	0.151	0.382	0.362	0.225	0.247	1.359	0.995	0.307	0.227	1.359	0.151	0.307	0.362	2.207	0.000805584	0.0352123	TRUE	-0.266	0.668338	0.807474	FALSE	-2.383	0.000297151	0.010159	TRUE	0.091	0.884103	0.999846	FALSE	TRUE
103712	6330403K07Rik	5.494	2.108	0.329	1.194	0.882	1.218	2.074	0.69	0.116	1.218	5.494	0.69	0.329	2.205	0.00711858	0.158573	FALSE	2.108	0.00274546	0.0463334	TRUE	0.964	0.206586	0.396393	FALSE	1.061	0.164712	0.999846	FALSE	TRUE
108907	Nusap1	2.041	0.866	1.598	0.799	1.477	1.525	0.557	0.17	0.285	1.525	2.041	0.17	1.598	2.196	0.000163144	0.00972751	TRUE	-0.029	0.95359	0.97817	FALSE	0.28	0.613008	0.750831	FALSE	2.505	2.79475e-06	0.000914371	TRUE	TRUE
13808	Eno3	1.477	2.077	3.001	2.602	2.819	23.938	16.69	4.1	5.225	23.938	1.477	4.1	3.001	2.162	2.4715e-14	1.58844e-11	TRUE	-0.851	0.00209889	0.0386033	FALSE	-3.748	3.75832e-37	1.7603e-33	TRUE	-0.735	0.00558561	0.336254	FALSE	TRUE
12045	Bcl2a1b	42.424	19.606	4.209	4.786	3.692	37.171	27.918	5.525	9.333	37.171	42.424	5.525	4.209	2.159	7.82693e-10	2.34174e-07	TRUE	2.712	3.7291e-17	1.43174e-14	TRUE	-0.292	0.398345	0.57536	FALSE	-0.845	0.00992403	0.483355	FALSE	TRUE
68026	Pclaf	4.315	1.808	2.705	1.127	2.227	2.461	0.962	0.472	0.326	2.461	4.315	0.472	2.705	2.158	4.97695e-05	0.00382146	TRUE	0.396	0.39332	0.603363	FALSE	0.634	0.213443	0.403338	FALSE	2.397	9.01622e-07	0.000437723	TRUE	TRUE
212167	Gsap	3.689	2.555	0.537	0.714	0.429	3.571	3.042	0.973	0.607	3.571	3.689	0.973	0.537	2.147	1.51546e-14	1.05191e-11	TRUE	2.324	7.48023e-20	4.37629e-17	TRUE	-0.311	0.253864	0.445152	FALSE	-0.489	0.0621095	0.999846	FALSE	TRUE
53374	Chst3	2.79	1.042	0.018	0.227	0.018	0.318	0.153	0.1	0.016	0.318	2.79	0.1	0.018	2.137	0.129126	0.656525	FALSE	4.402	0.00051564	0.0134504	TRUE	2.812	0.041959	0.167434	FALSE	0.548	0.672611	0.999846	FALSE	TRUE
12874	Cpd	1.07	0.788	0.202	0.313	0.256	0.953	1.682	0.347	0.288	0.953	1.07	0.347	0.202	2.137	9.93894e-07	0.000131657	TRUE	1.693	2.15428e-05	0.0010587	TRUE	-0.751	0.0745376	0.225848	FALSE	-0.307	0.459087	0.999846	FALSE	TRUE
50778	Rgs1	0.667	0.533	0.154	0.093	0.026	0.976	2.338	0.226	0.552	0.976	0.667	0.226	0.154	2.132	0.0177272	0.27614	FALSE	2.552	0.00223301	0.0402861	TRUE	-1.718	0.0553739	0.193482	FALSE	-2.138	0.0106201	0.505801	FALSE	TRUE
17121	Mxd3	0.778	0.408	1.014	0.377	0.759	0.245	0.128	0.061	0.031	0.245	0.778	0.061	1.014	2.106	0.0235327	0.322816	FALSE	-0.479	0.475677	NA	FALSE	1.471	0.0560205	0.194612	FALSE	4.056	1.8393e-06	0.000709779	TRUE	TRUE
16184	Il2ra	8.484	5.257	1.353	1.535	0.912	12.293	13.606	4.252	2.284	12.293	8.484	4.252	1.353	2.079	6.59833e-12	3.09462e-09	TRUE	2.282	4.66943e-16	1.68731e-13	TRUE	-1.148	0.000128854	0.00602912	TRUE	-1.352	1.95505e-06	0.000735587	TRUE	TRUE
380977	A330009N23Rik	2.482	2.265	0.238	0.461	0.387	0.846	0.401	0.15	0.151	0.846	2.482	0.15	0.238	2.076	0.00435815	0.115461	FALSE	2.552	1.14594e-05	0.000645826	TRUE	1.722	0.00636738	0.0655428	FALSE	1.247	0.0690738	0.999846	FALSE	TRUE
270152	Jaml	1.935	1.319	1.359	0.715	0.43	1.697	2.863	0.777	0.401	1.697	1.935	0.777	1.359	2.062	0.000116422	0.00768163	TRUE	0.783	0.104234	0.324117	FALSE	-0.732	0.161087	0.343751	FALSE	0.547	0.269778	0.999846	FALSE	TRUE
17357	Marcksl1	80.941	49.277	16.353	17.695	20.367	107.089	89.302	19.871	28.589	107.089	80.941	19.871	16.353	2.058	3.9116e-14	2.32706e-11	TRUE	1.665	2.1402e-11	4.24104e-09	TRUE	-0.82	0.00242846	0.0378706	FALSE	-0.427	0.0883914	0.999846	FALSE	TRUE
72536	Tagap	116.166	81.234	10.1	9.865	9.662	37.554	38.297	10.259	8.862	37.554	116.166	10.259	10.1	2.056	9.83537e-23	1.31287e-19	TRUE	3.144	4.96996e-62	2.03536e-58	TRUE	1.146	2.38271e-08	5.51111e-06	TRUE	0.058	0.764737	0.999846	FALSE	TRUE
14347	Fut7	0.223	0.167	0.157	0.172	0.051	0.731	0.792	0.212	0.174	0.731	0.223	0.212	0.157	2.054	0.00355	0.100331	FALSE	0.482	0.474933	NA	FALSE	-2.197	0.00179207	0.0316441	TRUE	-0.625	0.354701	0.999846	FALSE	TRUE
14200	Fhl2	0.72	1.102	0.705	0.426	0.621	2.309	2.334	0.66	0.532	2.309	0.72	0.66	0.705	2.035	0.000325553	0.0168636	TRUE	0.435	0.405316	0.61257	FALSE	-1.592	0.00407456	0.0521426	FALSE	0.008	0.988183	0.999846	FALSE	TRUE
216233	Socs2	0.239	0.345	0.131	0.243	0.181	0.914	2.273	0.607	0.245	0.914	0.239	0.607	0.131	2.033	0.000786425	0.0349024	TRUE	0.498	0.396787	0.605869	FALSE	-2.71	1.01529e-05	0.000901489	TRUE	-1.176	0.0423983	0.993917	FALSE	TRUE
50935	St6galnac6	0.362	0.424	0.233	0.248	0.091	0.573	0.626	0.161	0.153	0.573	0.362	0.161	0.233	1.996	0.000509158	0.0249588	TRUE	0.887	0.0861006	0.297981	FALSE	-0.85	0.124041	0.298128	FALSE	0.258	0.632559	0.999846	FALSE	TRUE
19361	Rad51	1.137	0.669	0.654	0.414	0.633	0.553	0.188	0.141	0.058	0.553	1.137	0.141	0.654	1.988	0.00072492	0.0327592	TRUE	0.476	0.333112	0.552121	FALSE	1.086	0.0461178	0.175899	FALSE	2.598	1.45004e-06	0.000623517	TRUE	TRUE
68041	Mid1ip1	2.056	1.321	0.341	0.224	0.389	0.677	0.903	0.276	0.155	0.677	2.056	0.276	0.341	1.987	0.00100056	0.0416373	TRUE	2.209	2.01279e-05	0.00100838	TRUE	0.853	0.125221	0.299925	FALSE	0.631	0.266686	0.999846	FALSE	TRUE
18577	Pde4a	1.45	1.338	0.236	0.503	0.138	1.718	1.444	0.512	0.332	1.718	1.45	0.512	0.236	1.984	3.54502e-06	0.000399459	TRUE	2.135	4.96639e-08	5.59789e-06	TRUE	-0.412	0.323722	0.50988	FALSE	-0.563	0.16233	0.999846	FALSE	TRUE
78892	Crispld2	0.683	0.93	0.255	0.452	0.121	1.39	1.091	0.548	0.138	1.39	0.683	0.548	0.255	1.976	0.00103346	0.0429035	TRUE	1.417	0.0100394	0.108482	FALSE	-0.854	0.147376	0.327453	FALSE	-0.295	0.600928	0.999846	FALSE	TRUE
14873	Gsto1	3.072	1.571	1.149	1.133	1.289	16.703	15.087	5.414	3.158	16.703	3.072	5.414	1.149	1.975	8.37471e-10	2.46316e-07	TRUE	0.788	0.011082	0.114511	FALSE	-3	3.86864e-20	6.589e-17	TRUE	-1.813	2.90624e-09	2.18694e-06	TRUE	TRUE
21946	Pglyrp1	4.396	2.54	1.107	0.956	0.641	3.195	2.867	0.746	0.863	3.195	4.396	0.746	1.107	1.959	0.000444279	0.022282	TRUE	1.778	0.000329978	0.00962577	TRUE	-0.033	0.95075	0.97112	FALSE	0.149	0.778365	0.999846	FALSE	TRUE
54371	Chst2	1.473	0.344	0.285	0.298	0.403	1.837	1.578	0.633	0.307	1.837	1.473	0.633	0.285	1.953	0.000443196	0.022282	TRUE	1.29	0.0115381	0.116907	FALSE	-1.129	0.0395024	0.162262	FALSE	-0.467	0.368542	0.999846	FALSE	TRUE
54392	Ncapg	0.962	0.415	0.623	0.406	0.465	0.523	0.285	0.117	0.101	0.523	0.962	0.117	0.623	1.942	0.00031133	0.0163218	TRUE	0.283	0.534709	0.714829	FALSE	0.559	0.266291	0.457367	FALSE	2.218	7.32152e-06	0.00216057	TRUE	TRUE
68725	1110032F04Rik	3.089	1.51	0.016	0.154	0.17	6.444	7.659	2.874	1.16	6.444	3.089	2.874	0.016	1.914	0.000170096	0.00997187	TRUE	4.191	1.02387e-13	2.99506e-11	TRUE	-1.849	0.000268012	0.00949187	TRUE	-4.127	2.81147e-13	4.70139e-10	TRUE	TRUE
14191	Fgr	0.961	0.787	0.425	0.388	0.447	1.218	0.751	0.218	0.312	1.218	0.961	0.218	0.425	1.914	0.000499492	0.0245543	TRUE	0.873	0.0714014	0.272858	FALSE	-0.39	0.454603	0.622876	FALSE	0.65	0.206229	0.999846	FALSE	TRUE
15258	Hipk2	1.834	0.926	0.691	0.661	0.541	2.772	3.711	1.056	0.79	2.772	1.834	1.056	0.691	1.894	7.41859e-09	1.83907e-06	TRUE	0.961	0.00147106	0.0295318	FALSE	-1.469	6.3069e-06	0.000635551	TRUE	-0.535	0.0790198	0.999846	FALSE	TRUE
18793	Plaur	7.803	7.097	0.521	0.754	0.499	1.692	1.542	0.645	0.3	1.692	7.803	0.645	0.521	1.885	1.03959e-07	1.96087e-05	TRUE	3.499	5.56623e-31	6.83867e-28	TRUE	1.972	9.25166e-10	3.39863e-07	TRUE	0.358	0.286761	0.999846	FALSE	TRUE
21877	Tk1	1.713	1.117	0.872	0.362	0.665	0.878	0.425	0.14	0.217	0.878	1.713	0.14	0.872	1.878	0.000822249	0.0357606	TRUE	0.954	0.0469149	0.230454	FALSE	0.908	0.0857433	0.243363	FALSE	1.832	0.000387743	0.0516419	FALSE	TRUE
11799	Birc5	2.272	1.291	2.428	0.903	1.761	2.006	0.663	0.355	0.384	2.006	2.272	0.355	2.428	1.876	0.00146934	0.0547157	FALSE	-0.137	0.789228	0.888931	FALSE	0.216	0.702834	0.812413	FALSE	2.229	3.70135e-05	0.00784509	TRUE	TRUE
56175	Bace2	0.668	0.395	0.13	0.157	0.081	0.5	0.313	0.182	0.059	0.5	0.668	0.182	0.13	1.868	0.00445381	0.116924	FALSE	1.966	0.000771597	0.0183718	TRUE	0.17	0.7846	0.866664	FALSE	0.073	0.906847	0.999846	FALSE	TRUE
19259	Ptpn5	0.496	0.361	0.147	0.242	0.071	0.57	0.524	0.158	0.155	0.57	0.496	0.158	0.147	1.866	0.000829074	0.0359673	TRUE	1.355	0.00736	0.0898857	FALSE	-0.583	0.279692	0.471353	FALSE	-0.071	0.892183	0.999846	FALSE	TRUE
56149	Grasp	17.207	8.704	1.089	1.585	2.042	5.517	3.901	1.268	1.428	5.517	17.207	1.268	1.089	1.846	1.64985e-05	0.00150683	TRUE	2.866	3.62944e-14	1.17345e-11	TRUE	1.24	0.0023164	0.0369493	TRUE	0.22	0.58312	0.999846	FALSE	TRUE
22446	Xlr3c	7.341	3.109	0.932	8.699	11.793	1.301	1.304	0.407	0.355	1.301	7.341	0.407	0.932	1.84	0.0970593	0.598532	FALSE	-0.617	0.523955	0.707469	FALSE	1.775	0.0971182	0.260525	FALSE	4.231	2.8313e-05	0.00635986	TRUE	TRUE
69554	Klhdc2	3.464	1.712	0.998	0.582	0.656	1.295	1.643	0.509	0.364	1.295	3.464	0.509	0.998	1.836	1.48267e-05	0.00138079	TRUE	1.609	1.76543e-05	0.000911349	TRUE	0.58	0.155038	0.337161	FALSE	0.808	0.0393504	0.974865	FALSE	TRUE
21938	Tnfrsf1b	67.18	42.78	19.002	18.892	19.096	85.779	97.774	29.049	25.718	85.779	67.18	29.049	19.002	1.814	1.37607e-16	1.32661e-13	TRUE	1.357	1.33934e-11	2.789e-09	TRUE	-0.974	8.47126e-06	0.00077419	FALSE	-0.517	0.010166	0.490378	FALSE	TRUE
11468	Actg2	1.688	0.935	0.327	0.395	0.091	2.003	0.957	0.709	0.197	2.003	1.688	0.709	0.327	1.813	0.017357	0.27307	FALSE	2.143	0.00223203	0.0402861	TRUE	-0.384	0.603978	0.743822	FALSE	-0.714	0.323804	0.999846	FALSE	TRUE
21415	Tcf7l1	0.497	0.538	0.192	0.31	0.219	1.114	1.195	0.428	0.271	1.114	0.497	0.428	0.192	1.813	0.000555936	0.0267977	TRUE	0.947	0.0542158	0.243278	FALSE	-1.398	0.00662598	0.0669929	FALSE	-0.532	0.289653	0.999846	FALSE	TRUE
20259	Scin	2.201	1.249	0.189	0.588	0.203	1.19	1.591	0.515	0.336	1.19	2.201	0.515	0.189	1.801	0.00184844	0.0645391	FALSE	2.29	1.28614e-05	0.000705426	TRUE	0.072	0.896696	0.939505	FALSE	-0.417	0.446802	0.999846	FALSE	TRUE
14148	Fdx1	6.207	5.23	3.807	3.654	3.956	17.601	12.023	4.214	4.567	17.601	6.207	4.214	3.807	1.8	1.31103e-12	6.50007e-10	TRUE	0.406	0.0822715	0.291509	FALSE	-1.597	2.45801e-10	1.10901e-07	TRUE	-0.203	0.387618	0.999846	FALSE	TRUE
83672	Sytl3	0.979	1.14	0.205	0.503	0.216	0.624	0.761	0.279	0.153	0.624	0.979	0.279	0.205	1.785	0.000721557	0.0326924	TRUE	1.649	0.000373193	0.0105646	TRUE	0.37	0.459542	0.627196	FALSE	0.506	0.305076	0.999846	FALSE	TRUE
15370	Nr4a1	282.018	234.669	60.075	80.193	87.705	260.041	229.096	60.741	86.074	260.041	282.018	60.741	60.075	1.779	2.28906e-14	1.52777e-11	TRUE	1.589	7.87288e-14	2.41816e-11	TRUE	-0.152	0.512807	0.671784	FALSE	0.038	0.859168	0.999846	FALSE	TRUE
14103	Fasl	7.819	6.031	0.804	1.024	1.401	7.731	11.089	2.894	2.885	7.731	7.819	2.894	0.804	1.773	2.33222e-06	0.000279111	TRUE	2.501	1.571e-12	3.93903e-10	TRUE	-0.685	0.0623463	0.205453	FALSE	-1.413	9.38856e-05	0.0174442	TRUE	TRUE
11622	Ahr	2.083	1.181	0.777	0.682	1.122	6.688	9.46	2.569	2.416	6.688	2.083	2.569	0.777	1.767	2.30049e-07	3.76607e-05	TRUE	0.732	0.0231777	0.169501	FALSE	-2.544	1.42634e-13	1.2725e-10	TRUE	-1.509	2.34809e-06	0.000821832	TRUE	TRUE
22436	Xdh	7.688	4.247	0.36	0.633	0.255	2.488	2.754	1.24	0.45	2.488	7.688	1.24	0.36	1.743	8.90458e-06	0.000925276	TRUE	3.71	5.52369e-25	4.52427e-22	TRUE	0.953	0.013515	0.0936792	FALSE	-1.014	0.00563296	0.336413	FALSE	TRUE
80879	Slc16a3	0.659	0.36	0.3	0.357	0.283	1.635	1.02	0.501	0.332	1.635	0.659	0.501	0.3	1.743	7.02802e-05	0.00510281	TRUE	0.541	0.185215	0.414264	FALSE	-1.596	0.000241624	0.00887614	TRUE	-0.395	0.338367	0.999846	FALSE	TRUE
56722	Litaf	6.888	3.032	2.467	2.686	1.463	8.357	11.478	2.018	4.113	8.357	6.888	2.018	2.467	1.729	4.38233e-05	0.00353705	TRUE	1.016	0.00889559	0.100702	FALSE	-1.236	0.00330554	0.0459757	TRUE	-0.523	0.180962	0.999846	FALSE	TRUE
12933	Crmp1	0.68	0.715	0.119	0.313	0.178	1.243	1.601	0.55	0.364	1.243	0.68	0.55	0.119	1.726	0.000144838	0.00897633	TRUE	1.641	0.000135294	0.00477651	TRUE	-1.271	0.00456071	0.0556989	FALSE	-1.185	0.00662444	0.37922	FALSE	TRUE
574437	Xlr3b	8.817	3.195	0.741	11.083	14.969	0.613	1.558	0.413	0.296	0.613	8.817	0.413	0.741	1.711	0.173537	0.719036	FALSE	-0.736	0.517379	0.702766	FALSE	2.22	0.0754145	0.227372	FALSE	4.666	4.71348e-05	0.0095862	TRUE	TRUE
19672	Rcn1	3.32	2.807	1.59	1.226	1.334	8.659	7.28	2.412	2.636	8.659	3.32	2.412	1.59	1.709	1.54495e-09	4.18898e-07	TRUE	0.962	0.000285521	0.00861893	FALSE	-1.608	1.10528e-08	2.91655e-06	TRUE	-0.861	0.00124733	0.115168	FALSE	TRUE
320292	Rasgef1b	7.485	3.73	0.48	0.75	0.234	2.1	1.169	0.755	0.317	2.1	7.485	0.755	0.48	1.702	0.00104745	0.0430383	TRUE	3.394	2.21897e-13	5.92658e-11	TRUE	1.565	0.0015991	0.0295906	TRUE	-0.128	0.793242	0.999846	FALSE	TRUE
11975	Atp6v0a1	0.424	0.592	0.199	0.568	0.355	1.09	0.875	0.306	0.322	1.09	0.424	0.306	0.199	1.694	0.000293055	0.0155042	TRUE	0.295	0.489399	0.681333	FALSE	-1.186	0.0100288	0.0809173	FALSE	0.213	0.623806	0.999846	FALSE	TRUE
17105	Lyz2	2.116	2.829	0.935	2.26	0.879	18.704	8.443	7.54	1.646	18.704	2.116	7.54	0.935	1.668	0.00311802	0.0931275	FALSE	0.734	0.172493	0.401222	FALSE	-2.677	2.7353e-06	0.000328499	TRUE	-1.743	0.00102755	0.10042	FALSE	TRUE
12362	Casp1	3.258	1.554	0.454	0.407	0.495	1.341	2.498	1.004	0.327	1.341	3.258	1.004	0.454	1.66	0.00105401	0.0430383	TRUE	2.231	1.32674e-06	0.000110137	TRUE	0.081	0.870978	0.922481	FALSE	-0.491	0.298819	0.999846	FALSE	TRUE
11816	Apoe	0.757	1.03	1.556	1.519	1.287	6.382	2.744	1.572	1.428	6.382	0.757	1.572	1.556	1.649	6.3877e-06	0.000675889	TRUE	-0.882	0.0105124	0.111341	FALSE	-2.572	4.39403e-12	3.43009e-09	TRUE	-0.041	0.903604	0.999846	FALSE	TRUE
16149	Cd74	30.796	24.16	8.129	7.123	8.98	38.996	35.601	15.794	9.605	38.996	30.796	15.794	8.129	1.636	2.92054e-11	1.17861e-08	TRUE	1.579	2.30754e-12	5.452e-10	TRUE	-0.672	0.00592713	0.0633409	FALSE	-0.616	0.00665305	0.37922	FALSE	TRUE
69640	Fam83g	1.503	1.354	0.652	1.089	0.568	1.028	0.96	0.243	0.408	1.028	1.503	0.243	0.652	1.632	0.00092504	0.0393437	TRUE	0.747	0.0790692	0.285551	FALSE	0.291	0.531368	0.686176	FALSE	1.177	0.00972772	0.480007	FALSE	TRUE
22781	Ikzf4	3.756	3.468	0.833	1.222	0.928	6.768	8.066	2.597	2.496	6.768	3.756	2.597	0.833	1.609	7.71986e-14	4.05948e-11	TRUE	1.699	2.74682e-17	1.08863e-14	TRUE	-1.278	2.36105e-09	7.49732e-07	TRUE	-1.368	1.33478e-11	1.67403e-08	TRUE	TRUE
16768	Lag3	4.021	2.065	0.284	0.527	0.092	1.093	0.497	0.209	0.32	1.093	4.021	0.209	0.284	1.59	0.0436167	0.431025	FALSE	3.227	2.45993e-06	0.000184285	TRUE	1.733	0.0178109	0.108024	FALSE	0.095	0.898221	0.999846	FALSE	TRUE
20720	Serpine2	2.155	2.219	0.412	0.729	0.662	2.363	1.34	0.617	0.647	2.363	2.155	0.617	0.412	1.59	0.000308755	0.0162359	TRUE	1.698	1.80669e-05	0.000924875	TRUE	0.021	0.960552	0.977243	FALSE	-0.088	0.832247	0.999846	FALSE	TRUE
224093	Fam43a	2.86	1.713	0.333	0.339	0.286	0.375	0.578	0.042	0.268	0.375	2.86	0.042	0.333	1.588	0.0351219	0.392751	FALSE	2.671	2.04663e-05	0.00101489	TRUE	2.015	0.00325133	0.0455941	TRUE	0.933	0.183902	0.999846	FALSE	TRUE
66977	Nuf2	1.255	1.023	0.353	0.782	0.64	0.577	0.14	0.042	0.186	0.577	1.255	0.042	0.353	1.588	0.0209406	0.302063	FALSE	0.789	0.176927	0.405893	FALSE	1.474	0.0229354	0.123496	FALSE	2.273	0.000295156	0.0413295	TRUE	TRUE
70350	Basp1	5.771	2.35	2.866	3.106	3.077	11.07	9.46	3.922	3.243	11.07	5.771	3.922	2.866	1.585	2.2713e-05	0.0020007	TRUE	0.261	0.450401	0.648954	FALSE	-1.56	2.85892e-05	0.00204116	TRUE	-0.236	0.495951	0.999846	FALSE	TRUE
58205	Pdcd1lg2	6.598	3.48	0.431	0.874	0.374	2.729	2.665	1.402	0.553	2.729	6.598	1.402	0.431	1.575	0.00192537	0.0661602	FALSE	3.042	5.53036e-11	9.70656e-09	TRUE	0.672	0.170097	0.354242	FALSE	-0.795	0.0997229	0.999846	FALSE	TRUE
19122	Prnp	25.536	19.812	5.849	5.791	7.286	22.36	23.323	7.555	8.432	22.36	25.536	7.555	5.849	1.57	5.83276e-10	1.84029e-07	TRUE	1.66	6.46643e-13	1.65514e-10	TRUE	-0.245	0.326183	0.511889	FALSE	-0.335	0.153297	0.999846	FALSE	TRUE
11746	Anxa4	1.203	0.879	0.391	0.531	0.343	1.083	1.367	0.435	0.43	1.083	1.203	0.435	0.391	1.569	0.000102939	0.00693077	TRUE	1.148	0.00169129	0.0326445	TRUE	-0.474	0.225764	0.416759	FALSE	-0.054	0.887413	0.999846	FALSE	TRUE
14960	H2-Aa	0.249	0.17	0.183	0.053	0.11	1.313	1.429	0.78	0.23	1.313	0.249	0.78	0.183	1.562	0.0214079	0.30439	FALSE	0.651	0.34063	0.558668	FALSE	-2.941	2.76749e-05	0.00201286	TRUE	-2.03	0.00208677	0.167946	FALSE	TRUE
195733	Grhl1	1.376	1.19	0.28	0.535	0.24	0.721	0.791	0.273	0.267	0.721	1.376	0.273	0.28	1.549	0.000891391	0.0380057	TRUE	1.73	2.41779e-05	0.0011649	TRUE	0.526	0.234401	0.425294	FALSE	0.345	0.428485	0.999846	FALSE	TRUE
26410	Map3k8	2.659	2.653	0.898	1.23	0.768	3.332	3.01	0.898	1.334	3.332	2.659	0.898	0.898	1.541	4.64671e-07	7.01168e-05	TRUE	1.302	2.96302e-06	0.000216688	TRUE	-0.489	0.102964	0.268779	FALSE	-0.249	0.381797	0.999846	FALSE	TRUE
74121	Acoxl	0.849	1.041	0.14	0.326	0.2	3.672	4.003	1.391	1.369	3.672	0.849	1.391	0.14	1.538	0.000117812	0.00774393	TRUE	1.943	2.99285e-06	0.000217575	TRUE	-2.263	2.37433e-08	5.51111e-06	TRUE	-2.668	7.65815e-11	6.77971e-08	TRUE	TRUE
18985	Pou2af1	10.193	6.422	1.063	1.59	1.168	6.083	6.052	2.662	1.779	6.083	10.193	2.662	1.063	1.532	6.58161e-07	9.28542e-05	TRUE	2.549	1.66456e-19	9.29582e-17	TRUE	0.222	0.460116	0.627568	FALSE	-0.795	0.00618721	0.362325	FALSE	TRUE
12260	C1qb	0.359	0.263	0.264	0.775	0	2.786	2.316	0.829	0.995	2.786	0.359	0.829	0.264	1.529	0.133725	0.663654	FALSE	-0.22	0.829807	NA	FALSE	-3.26	0.00232719	0.0370748	TRUE	-1.51	0.120234	0.999846	FALSE	TRUE
212307	Mapre2	2.561	1.907	1.478	1.861	1.509	4.122	3.409	1.359	1.357	4.122	2.561	1.359	1.478	1.526	1.26702e-11	5.49665e-09	TRUE	0.302	0.141174	0.367862	FALSE	-0.981	1.09308e-05	0.000961448	FALSE	0.243	0.24247	0.999846	FALSE	TRUE
21664	Phlda1	3.911	3.122	3.496	2.745	3.23	11.569	10.778	3.596	4.425	11.569	3.911	3.596	3.496	1.525	1.08355e-06	0.00014032	TRUE	-0.03	0.917182	0.959935	FALSE	-1.898	1.50015e-09	5.20467e-07	TRUE	-0.343	0.238711	0.999846	FALSE	TRUE
22325	Vav2	3.373	1.97	1.825	2.146	1.431	5.265	4.884	1.162	2.434	5.265	3.373	1.162	1.825	1.521	1.42574e-05	0.00135196	TRUE	0.41	0.200586	0.430088	FALSE	-1.154	0.000938263	0.0214632	TRUE	-0.043	0.892734	0.999846	FALSE	TRUE
72119	Tpx2	1.783	1.211	1.111	0.843	0.91	0.838	0.548	0.356	0.162	0.838	1.783	0.356	1.111	1.516	0.000984261	0.0410574	TRUE	0.466	0.231995	0.460097	FALSE	0.893	0.0385513	0.160609	FALSE	1.944	3.83134e-06	0.00122684	TRUE	TRUE
100504104	Gm16062	3.422	3.195	2.021	1.929	1.708	11.874	7.071	3.427	3.428	11.874	3.422	3.427	2.021	1.511	0.00190036	0.0655604	FALSE	0.635	0.172157	0.401048	FALSE	-1.737	0.000362604	0.011573	TRUE	-0.861	0.0634364	0.999846	FALSE	TRUE
20947	Swap70	22.182	12.338	5.596	8.299	8.931	27.556	21.946	8.019	9.991	27.556	22.182	8.019	5.596	1.504	1.22632e-07	2.26387e-05	TRUE	1.011	9.90545e-05	0.00377945	TRUE	-0.746	0.00851776	0.0747448	FALSE	-0.253	0.332448	0.999846	FALSE	TRUE
12189	Brca1	1.108	0.976	0.711	0.677	0.576	0.91	0.644	0.362	0.218	0.91	1.108	0.362	0.711	1.502	7.78396e-05	0.00551327	TRUE	0.496	0.132809	0.357255	FALSE	0.2	0.581063	0.72483	FALSE	1.206	0.000571319	0.066436	FALSE	TRUE
19249	Ptpn13	0.803	0.764	0.181	0.484	0.143	0.639	0.563	0.226	0.219	0.639	0.803	0.226	0.181	1.489	0.00163285	0.058786	FALSE	1.425	0.000779167	0.0184804	TRUE	0.151	0.741626	0.83847	FALSE	0.216	0.621709	0.999846	FALSE	TRUE
226922	Kcnq5	0.814	0.457	0.095	0.253	0.173	0.48	0.39	0.162	0.161	0.48	0.814	0.162	0.095	1.482	0.00300239	0.0902955	FALSE	1.73	0.00010662	0.00401566	TRUE	0.323	0.502282	0.663232	FALSE	0.075	0.871773	0.999846	FALSE	TRUE
103172	Chchd10	2.131	1.504	1.772	1.201	1.983	12.61	10.927	4.476	4.322	12.61	2.131	4.476	1.772	1.478	1.3066e-05	0.00126668	TRUE	-0.059	0.85956	0.928891	FALSE	-2.921	6.14773e-17	8.22698e-14	TRUE	-1.385	1.48959e-05	0.00400328	TRUE	TRUE
21973	Top2a	5.444	2.838	4.6	2.498	3.726	2.056	1.235	0.618	0.614	2.056	5.444	0.618	4.6	1.464	7.31113e-05	0.00526431	TRUE	0.003	0.992903	0.99625	FALSE	1.115	0.00192596	0.0331036	TRUE	2.576	1.9297e-14	3.63026e-11	TRUE	TRUE
15354	Hmgb3	5.56	3.593	2.65	2.25	3.07	6.498	5.86	2.519	2.199	6.498	5.56	2.519	2.65	1.453	1.18541e-05	0.00116877	TRUE	0.597	0.0474463	0.231136	FALSE	-0.661	0.0426581	0.168536	FALSE	0.195	0.524846	0.999846	FALSE	TRUE
18034	Nfkb2	40.461	28.438	13.348	15.075	13.676	40.469	34.625	11.525	16.939	40.469	40.461	11.525	13.348	1.44	1.1165e-09	3.12495e-07	TRUE	1.124	1.82149e-07	1.88057e-05	TRUE	-0.353	0.133483	0.310313	FALSE	-0.038	0.860315	0.999846	FALSE	TRUE
100502842	Gm14718	7.797	5.255	4.036	5.339	7.165	21.445	18.73	4.198	10.774	21.445	7.797	4.198	4.036	1.436	0.00225727	0.0737674	FALSE	0.062	0.886768	0.943365	FALSE	-1.85	8.94352e-05	0.00479673	TRUE	-0.475	0.275644	0.999846	FALSE	TRUE
228608	Smox	8.703	6.524	4.308	3.551	3.986	13.698	10.257	5.014	4.254	13.698	8.703	5.014	4.308	1.431	7.34449e-10	2.23594e-07	TRUE	0.763	0.000326779	0.00958187	FALSE	-0.88	0.000141824	0.00643357	FALSE	-0.212	0.321294	0.999846	FALSE	TRUE
240672	Dusp5	132.92	92.076	49.931	54.315	50.921	153.836	131.498	46.844	62.602	153.836	132.92	46.844	49.931	1.427	1.81332e-10	6.05127e-08	TRUE	0.948	3.44813e-06	0.000239343	FALSE	-0.572	0.0104255	0.0823793	FALSE	-0.093	0.649429	0.999846	FALSE	TRUE
16905	Lmna	43.444	36.833	8.614	10.73	10.757	16.218	13.124	5.958	5.446	16.218	43.444	5.958	8.614	1.423	7.28294e-14	3.9494e-11	TRUE	1.826	1.71475e-26	1.62057e-23	TRUE	1.223	7.26443e-11	3.58156e-08	TRUE	0.82	2.48503e-06	0.000832647	FALSE	TRUE
19696	Rel	16.969	13.761	4.68	9.739	7.233	22.526	18.672	5.722	10.11	22.526	16.969	5.722	4.68	1.412	1.91694e-06	0.000234769	TRUE	0.937	0.000537776	0.0139097	FALSE	-0.653	0.0273041	0.134512	FALSE	-0.178	0.512924	0.999846	FALSE	TRUE
214854	Neurl3	19.073	12.134	1.229	1.094	0.63	6.088	8.187	3.641	2.13	6.088	19.073	3.641	1.229	1.401	3.33307e-05	0.00283523	TRUE	3.823	3.00109e-34	4.60892e-31	TRUE	0.888	0.00734409	0.0700924	FALSE	-1.533	1.64832e-06	0.000688604	TRUE	TRUE
70025	Acot7	24.553	15.527	11.29	12.003	12.8	43.99	37.457	14.16	17.712	43.99	24.553	14.16	11.29	1.4	1.52277e-08	3.47692e-06	TRUE	0.559	0.0135897	0.129029	FALSE	-1.251	4.08868e-07	6.3307e-05	TRUE	-0.41	0.0708829	0.999846	FALSE	TRUE
381232	Mirt1	4.932	3.342	0.682	0.995	0.624	4.232	3.351	2.023	1.045	4.232	4.932	2.023	0.682	1.392	1.02229e-05	0.00104969	TRUE	2.279	4.1342e-15	1.37278e-12	TRUE	-0.1	0.746822	0.842135	FALSE	-0.987	0.000826866	0.085823	FALSE	TRUE
13601	Ecm1	18.232	11.735	7.524	4.862	6.907	23.685	22.08	9.298	8.888	23.685	18.232	9.298	7.524	1.392	3.65902e-07	5.66919e-05	TRUE	1.027	4.15032e-05	0.00184749	TRUE	-0.841	0.00204754	0.0343733	FALSE	-0.475	0.0586497	0.999846	FALSE	TRUE
233406	Prc1	0.901	0.675	0.623	0.765	0.468	0.719	0.425	0.223	0.229	0.719	0.901	0.223	0.623	1.383	0.000244088	0.0133617	TRUE	0.192	0.557905	0.730704	FALSE	0.246	0.496063	0.658415	FALSE	1.436	3.17482e-05	0.00702662	TRUE	TRUE
67742	Samsn1	12.105	10.034	7.662	8.204	9.797	34.248	29.101	12.185	13.138	34.248	12.105	12.185	7.662	1.376	1.61198e-10	5.48484e-08	TRUE	0.189	0.339051	0.556896	FALSE	-1.747	5.14087e-16	6.01963e-13	TRUE	-0.56	0.00461159	0.301758	FALSE	TRUE
100038347	Fam174b	3.308	3.038	2.372	2.26	1.447	3.41	2.279	1.271	1.017	3.41	3.308	1.271	2.372	1.375	0.000150865	0.00921816	TRUE	0.48	0.135366	0.360043	FALSE	-0.065	0.853216	0.911398	FALSE	0.83	0.0130139	0.562814	FALSE	TRUE
21815	Tgif1	8.864	5.445	1.313	1.449	1.452	6.426	4.979	2.36	2.238	6.426	8.864	2.36	1.313	1.367	2.17631e-07	3.63129e-05	TRUE	2.175	1.78967e-19	9.55994e-17	TRUE	0.102	0.693899	0.806664	FALSE	-0.706	0.003964	0.268288	FALSE	TRUE
210789	Tbc1d4	7.892	4.952	3.284	2.078	2.341	5.516	6.149	2.341	2.381	5.516	7.892	2.341	3.284	1.367	9.91672e-07	0.000131657	TRUE	1.135	8.03367e-06	0.000479134	TRUE	-0.096	0.730341	0.830661	FALSE	0.137	0.593634	0.999846	FALSE	TRUE
66848	Fuca2	3.096	1.524	1.345	0.865	0.909	1.486	2.444	0.853	0.762	1.486	3.096	0.853	1.345	1.362	0.000802093	0.0351589	TRUE	0.968	0.00822848	0.0967418	FALSE	-0.009	0.981818	0.989636	FALSE	0.385	0.30348	0.999846	FALSE	TRUE
59009	Sh3rf1	3.174	2.741	1.083	1.665	0.915	1.736	2.591	0.839	0.929	1.736	3.174	0.839	1.083	1.357	3.65605e-05	0.00303557	TRUE	1.127	0.000127586	0.00457146	TRUE	0.205	0.522607	0.679036	FALSE	0.435	0.151525	0.999846	FALSE	TRUE
68939	Rasl11b	4.212	3.63	4.586	5.451	5.822	24.098	18.439	9.007	8.298	24.098	4.212	9.007	4.586	1.355	8.2736e-08	1.59524e-05	TRUE	-0.607	0.0123389	0.122116	FALSE	-2.666	9.79077e-25	2.29288e-21	TRUE	-0.704	0.0027854	0.211719	FALSE	TRUE
67448	Plxdc2	2.197	1.726	0.51	0.898	0.81	4.203	2.899	1.674	1.244	4.203	2.197	1.674	0.51	1.349	1.03319e-05	0.00105404	TRUE	1.244	1.181e-05	0.000659537	TRUE	-1.08	0.000381939	0.0119261	TRUE	-0.975	0.000648026	0.0722429	FALSE	TRUE
78908	Igsf3	0.575	0.786	0.453	0.66	0.375	1.045	0.729	0.452	0.282	1.045	0.575	0.452	0.453	1.349	0.00112906	0.0454222	TRUE	0.3	0.422463	0.627493	FALSE	-0.611	0.13162	0.308046	FALSE	0.439	0.252548	0.999846	FALSE	TRUE
11877	Arvcf	0.414	0.524	0.3	0.387	0.387	0.975	0.843	0.328	0.409	0.975	0.414	0.328	0.3	1.346	0.000134366	0.00850969	TRUE	0.212	0.514056	0.700887	FALSE	-1.189	0.000675593	0.0177024	TRUE	-0.054	0.868887	0.999846	FALSE	TRUE
14938	Gzma	0.518	0.434	0.59	0.338	0.756	3.674	1.127	1.513	0.492	3.674	0.518	1.513	0.59	1.345	0.106498	0.615287	FALSE	-0.447	0.580868	NA	FALSE	-2.537	0.00316649	0.0448745	TRUE	-0.744	0.341286	0.999846	FALSE	TRUE
57746	Piwil2	2.614	2.243	0.85	2.143	1.238	2.718	2.759	1.233	1.036	2.718	2.614	1.233	0.85	1.341	0.000225928	0.0126062	TRUE	0.645	0.0497209	0.235312	FALSE	-0.408	0.253061	0.444618	FALSE	0.288	0.390885	0.999846	FALSE	TRUE
14697	Gnb5	1.105	0.875	0.738	1.006	0.702	1.442	1.43	0.598	0.587	1.442	1.105	0.598	0.738	1.338	0.000957127	0.0402156	TRUE	0.122	0.738313	0.855571	FALSE	-0.769	0.0521357	0.187047	FALSE	0.447	0.234285	0.999846	FALSE	TRUE
19009	Pou6f1	1.528	1.666	1.501	1.481	0.833	1.939	1.541	0.534	0.871	1.939	1.528	0.534	1.501	1.337	6.87452e-05	0.00501234	TRUE	0.164	0.5878	0.752557	FALSE	-0.354	0.284636	0.474648	FALSE	0.819	0.00784919	0.416619	FALSE	TRUE
14860	Gsta4	1.847	1.363	1.12	1.84	2.069	6.496	5.554	1.669	3.186	6.496	1.847	1.669	1.12	1.333	0.00802602	0.170681	FALSE	-0.233	0.62681	0.780396	FALSE	-2.134	2.97106e-05	0.00210112	TRUE	-0.569	0.226269	0.999846	FALSE	TRUE
22151	Tubb2a	29.739	26.571	24.071	23.982	28.658	69.138	53.594	23.371	27.02	69.138	29.739	23.371	24.071	1.331	5.7829e-09	1.47574e-06	TRUE	-0.045	0.828375	0.912614	FALSE	-1.352	3.16843e-09	9.89343e-07	TRUE	0.024	0.907173	0.999846	FALSE	TRUE
54199	Ccrl2	0.921	0.708	0.206	0.301	0.109	0.711	0.848	0.499	0.182	0.711	0.921	0.499	0.206	1.316	0.0396509	0.414495	FALSE	1.851	0.00163167	0.0318707	TRUE	-0.175	0.778251	0.862549	FALSE	-0.711	0.240388	0.999846	FALSE	TRUE
12053	Bcl6	6.525	5.083	3.453	3.044	2.419	9.747	6.563	3.274	3.55	9.747	6.525	3.274	3.453	1.303	4.44103e-07	6.76011e-05	TRUE	0.792	0.000782561	0.0185251	FALSE	-0.714	0.0053516	0.0599296	FALSE	-0.203	0.393359	0.999846	FALSE	TRUE
15894	Icam1	19.972	17.14	7.508	8.935	9.104	25.649	27.066	9.788	12.358	25.649	19.972	9.788	7.508	1.302	2.57476e-09	6.8738e-07	TRUE	0.948	2.1175e-06	0.000166767	FALSE	-0.742	0.000649069	0.0171823	FALSE	-0.388	0.0535526	0.999846	FALSE	TRUE
328232	Gfod1	2.135	1.819	0.506	0.693	0.33	1.028	0.874	0.481	0.335	1.028	2.135	0.481	0.506	1.298	0.00123804	0.0488265	TRUE	1.807	3.09788e-07	2.88338e-05	TRUE	0.826	0.031046	0.143369	FALSE	0.317	0.396616	0.999846	FALSE	TRUE
14766	Adgrg1	0.979	0.863	0.799	1.039	1.182	2.776	2.385	0.918	1.243	2.776	0.979	0.918	0.799	1.296	2.25933e-05	0.00200031	TRUE	-0.306	0.282131	0.507802	FALSE	-1.716	2.3405e-08	5.51111e-06	TRUE	-0.114	0.686478	0.999846	FALSE	TRUE
12484	Cd24a	66.594	46.773	19.663	30.448	27.935	75.695	67.534	27.897	32.712	75.695	66.594	27.897	19.663	1.291	3.68586e-08	7.52479e-06	TRUE	0.958	7.73286e-06	0.000463444	FALSE	-0.567	0.0152472	0.10009	FALSE	-0.234	0.276657	0.999846	FALSE	TRUE
18263	Odc1	32.078	19.552	7.196	7.843	8.658	12.607	14.269	5.546	5.933	12.607	32.078	5.546	7.196	1.288	1.9486e-07	3.34793e-05	TRUE	1.531	8.43542e-12	1.85067e-09	TRUE	0.707	0.00393543	0.0509741	FALSE	0.464	0.0407237	0.986312	FALSE	TRUE
66151	Prr13	26.879	16.847	10.71	6.53	8.402	12.778	14.641	6.664	5.27	12.778	26.879	6.664	10.71	1.275	1.48797e-05	0.00138079	TRUE	1.163	1.2662e-05	0.000697604	TRUE	0.438	0.132891	0.309577	FALSE	0.55	0.041353	0.986312	FALSE	TRUE
12524	Cd86	2.408	1.724	0.299	0.987	0.669	1.752	2.939	1.518	0.6	1.752	2.408	1.518	0.299	1.267	0.015879	0.260015	FALSE	1.526	0.0015518	0.0305975	TRUE	-0.429	0.408456	0.584824	FALSE	-0.688	0.1594	0.999846	FALSE	TRUE
80907	Lactb	6.713	6.732	7.632	5.288	7.366	20.704	19.692	11.111	6.76	20.704	6.713	11.111	7.632	1.259	4.19643e-06	0.000466799	TRUE	-0.204	0.419019	0.624117	FALSE	-1.822	3.32163e-11	1.83032e-08	TRUE	-0.358	0.15482	0.999846	FALSE	TRUE
107771	Bmyc	14.712	14.973	12.057	12.102	12.668	29.234	24.371	11.667	11.681	29.234	14.712	11.667	12.057	1.253	1.26682e-06	0.000162838	TRUE	0.093	0.696628	0.827611	FALSE	-1.084	2.4287e-05	0.00182737	TRUE	0.077	0.747196	0.999846	FALSE	TRUE
74694	Tbc1d30	1.197	0.953	0.346	0.306	0.251	0.706	0.432	0.368	0.144	0.706	1.197	0.368	0.346	1.252	0.0130555	0.23236	FALSE	1.66	0.000193115	0.00648254	TRUE	0.699	0.148146	0.32827	FALSE	0.29	0.53483	0.999846	FALSE	TRUE
65256	Asb2	9.765	6.229	2.79	4.648	3.171	10.231	10.474	3.85	5.169	10.231	9.765	3.85	2.79	1.246	1.68179e-05	0.00152796	TRUE	1.025	0.000107669	0.00401568	TRUE	-0.605	0.0353623	0.153121	FALSE	-0.384	0.150014	0.999846	FALSE	TRUE
319876	Cobll1	0.987	0.745	0.395	0.444	0.44	1.261	0.965	0.492	0.481	1.261	0.987	0.492	0.395	1.246	0.000110442	0.00731489	TRUE	0.849	0.00392533	0.0591738	FALSE	-0.586	0.0640018	0.20821	FALSE	-0.189	0.53008	0.999846	FALSE	TRUE
12477	Ctla4	23.211	22.056	4.938	2.075	3.19	11.706	20.424	9.475	5.098	11.706	23.211	9.475	4.938	1.242	0.000930916	0.0394004	TRUE	2.529	1.81667e-13	4.9599e-11	TRUE	0.246	0.509011	0.668418	FALSE	-1.04	0.00265328	0.203454	FALSE	TRUE
18439	P2rx7	1.055	0.856	0.708	0.769	0.643	2.151	1.47	0.85	0.743	2.151	1.055	0.85	0.708	1.241	0.00014175	0.00884818	TRUE	0.265	0.378906	0.591743	FALSE	-1.144	0.000409559	0.0125995	TRUE	-0.169	0.577899	0.999846	FALSE	TRUE
20970	Sdc3	4.155	2.505	3.146	2.737	2.37	5.591	4.016	1.386	2.74	5.591	4.155	1.386	3.146	1.24	0.000421429	0.0213832	TRUE	0.102	0.750325	0.863377	FALSE	-0.751	0.0316038	0.14452	FALSE	0.386	0.230456	0.999846	FALSE	TRUE
30841	Kdm2b	6.023	4.844	2.744	3.249	2.25	6.244	4.941	1.828	3.032	6.244	6.023	1.828	2.744	1.235	1.99864e-06	0.000242535	TRUE	0.821	0.00052065	0.0135523	FALSE	-0.27	0.296383	0.48504	FALSE	0.144	0.544694	0.999846	FALSE	TRUE
67389	C1qtnf12	17.557	12.22	5.285	6.043	7.79	22.922	23.171	10.302	10.149	22.922	17.557	10.302	5.285	1.234	1.03868e-05	0.00105404	TRUE	1.042	5.21429e-05	0.00222919	TRUE	-0.863	0.00192041	0.0330384	FALSE	-0.671	0.00965141	0.477808	FALSE	TRUE
21936	Tnfrsf18	81.268	55.114	23.682	21.663	26.84	109.689	92.398	45.952	43.7	109.689	81.268	45.952	23.682	1.231	3.32472e-08	6.86831e-06	TRUE	1.318	1.02243e-10	1.67487e-08	TRUE	-0.796	0.000351098	0.0113669	FALSE	-0.882	1.54511e-05	0.00407964	FALSE	TRUE
21819	Tg	0.962	0.904	0.235	0.499	0.216	0.925	0.952	0.53	0.323	0.925	0.962	0.53	0.235	1.225	0.00477664	0.122244	FALSE	1.427	0.000320138	0.00947458	TRUE	-0.244	0.565977	0.713805	FALSE	-0.445	0.273159	0.999846	FALSE	TRUE
59035	Carm1	5.508	2.965	5.457	5.729	5.294	14.194	15.36	6.209	6.966	14.194	5.508	6.209	5.457	1.223	1.27982e-06	0.0001633	TRUE	-0.546	0.0187252	0.153243	FALSE	-2.034	9.55932e-16	1.05349e-12	TRUE	-0.266	0.249916	0.999846	FALSE	TRUE
12363	Casp4	4.608	2.269	0.542	0.583	0.33	1.314	1.798	1.13	0.331	1.314	4.608	1.13	0.542	1.22	0.0173514	0.27307	FALSE	2.671	9.13744e-09	1.15735e-06	TRUE	0.905	0.0703976	0.219251	FALSE	-0.546	0.254002	0.999846	FALSE	TRUE
11540	Adora2a	5.332	2.486	1.239	1.771	1.398	3.548	2.655	1.175	1.559	3.548	5.332	1.175	1.239	1.219	0.0020394	0.0684521	FALSE	1.254	0.000433089	0.0118506	TRUE	0.113	0.770073	0.856891	FALSE	0.078	0.831236	0.999846	FALSE	TRUE
20649	Sntb1	1.632	1.421	0.383	0.547	0.251	0.975	0.873	0.494	0.345	0.975	1.632	0.494	0.383	1.218	0.00548863	0.134907	FALSE	1.81	3.80608e-06	0.000254138	TRUE	0.493	0.241998	0.433568	FALSE	-0.1	0.808214	0.999846	FALSE	TRUE
16992	Lta	54.651	49.94	15.923	19.711	21.299	41.952	45.456	20.498	18.923	41.952	54.651	20.498	15.923	1.215	2.65419e-08	5.6862e-06	TRUE	1.285	8.86263e-11	1.47144e-08	TRUE	0.022	0.919726	0.953203	FALSE	-0.048	0.811873	0.999846	FALSE	TRUE
30045	Dnajc12	1.406	1.627	0.801	0.757	0.999	2.089	2.076	0.915	0.962	2.089	1.406	0.915	0.801	1.206	0.000747437	0.0336018	TRUE	0.639	0.0505794	0.236911	FALSE	-0.695	0.0483381	0.180315	FALSE	-0.128	0.699884	0.999846	FALSE	TRUE
17972	Ncf4	7.796	4.311	1.899	3.104	2.526	5.594	5.958	2.06	3.103	5.594	7.796	2.06	1.899	1.202	0.00106675	0.0434537	TRUE	1.113	0.000843776	0.0194973	TRUE	-0.164	0.649818	0.776475	FALSE	-0.075	0.825263	0.999846	FALSE	TRUE
18140	Uhrf1	13.388	8.592	7.937	6.315	8.342	7.633	6.337	2.914	3.373	7.633	13.388	2.914	7.937	1.2	2.08039e-05	0.00186088	TRUE	0.357	0.158288	0.385475	FALSE	0.427	0.124277	0.298503	FALSE	1.27	8.20708e-07	0.000411722	TRUE	TRUE
73242	Atat1	3.307	3.538	1.874	3.062	2.638	4.797	3.849	1.359	2.515	4.797	3.307	1.359	1.874	1.184	0.000137756	0.00869264	TRUE	0.273	0.33373	0.552398	FALSE	-0.568	0.0656118	0.211337	FALSE	0.343	0.228223	0.999846	FALSE	TRUE
21873	Tjp2	1.301	0.734	0.078	0.267	0.081	0.45	0.45	0.188	0.224	0.45	1.301	0.188	0.078	1.176	0.0457355	0.440916	FALSE	2.736	2.79271e-07	2.63932e-05	TRUE	0.946	0.0956797	0.258741	FALSE	-0.614	0.268053	0.999846	FALSE	TRUE
17119	Mxd1	22.754	20.254	8.022	8.571	9.518	23.635	24.177	12.303	10.005	23.635	22.754	12.303	8.022	1.17	5.19641e-10	1.66988e-07	TRUE	1.124	6.29597e-11	1.07434e-08	TRUE	-0.388	0.0385285	0.160609	FALSE	-0.342	0.0480298	0.999846	FALSE	TRUE
239554	Foxred2	0.944	0.548	0.94	1.081	0.854	0.917	0.774	0.28	0.488	0.917	0.944	0.28	0.94	1.163	0.00254767	0.0799452	FALSE	-0.525	0.127361	0.35128	FALSE	-0.406	0.283168	0.473675	FALSE	1.282	0.000272063	0.0393706	TRUE	TRUE
231646	Myo1h	1.489	1.009	0.136	0.265	0.133	0.307	0.525	0.288	0.119	0.307	1.489	0.288	0.136	1.161	0.0512064	0.464498	FALSE	2.675	3.89205e-07	3.56849e-05	TRUE	1.336	0.018207	0.10933	FALSE	-0.178	0.750357	0.999846	FALSE	TRUE
18591	Pdgfb	3.768	1.717	0.742	0.748	0.715	0.48	0.568	0.219	0.27	0.48	3.768	0.219	0.742	1.153	0.0221531	0.310275	FALSE	1.728	3.15729e-05	0.00147492	TRUE	2.15	3.67253e-06	0.000412006	TRUE	1.575	0.000602023	0.0691637	FALSE	TRUE
78267	Klhdc8b	0.477	0.52	0.74	0.692	0.73	2.44	1.789	0.837	1.115	2.44	0.477	0.837	0.74	1.153	4.72214e-05	0.00367459	TRUE	-0.716	0.00763003	0.092085	FALSE	-2.313	1.22793e-15	1.27807e-12	TRUE	-0.445	0.0898779	0.999846	FALSE	TRUE
21929	Tnfaip3	18.671	14.951	6.663	8.551	8.622	20.154	16.226	7.963	9.03	20.154	18.671	7.963	6.663	1.148	2.91749e-08	6.17405e-06	TRUE	0.908	1.53465e-06	0.000124865	FALSE	-0.343	0.0970368	0.260494	FALSE	-0.102	0.590024	0.999846	FALSE	TRUE
16543	Mdfic	1.048	1.004	0.46	0.821	0.424	1.415	1.573	0.786	0.636	1.415	1.048	0.786	0.46	1.146	0.000289005	0.0153838	TRUE	0.709	0.0145728	0.134214	FALSE	-0.78	0.0127151	0.0912041	FALSE	-0.343	0.241772	0.999846	FALSE	TRUE
622675	Zfp827	0.793	0.871	0.437	0.488	0.251	0.799	0.593	0.312	0.34	0.799	0.793	0.312	0.437	1.14	0.00105024	0.0430383	TRUE	0.928	0.00295935	0.0486078	FALSE	0.03	0.928475	0.958718	FALSE	0.242	0.45133	0.999846	FALSE	TRUE
14528	Gch1	8.715	5.139	4.197	2.911	3.437	9.023	5.984	3.715	3.357	9.023	8.715	3.715	4.197	1.14	0.000954968	0.0402156	TRUE	0.792	0.0114895	0.116824	FALSE	-0.335	0.325761	0.511503	FALSE	0.012	0.968817	0.999846	FALSE	TRUE
57278	Bcam	5.573	2.37	0.326	0.552	0.127	1.319	0.592	0.684	0.241	1.319	5.573	0.684	0.326	1.138	0.0739532	0.540453	FALSE	3.449	1.60182e-09	2.18666e-07	TRUE	1.85	0.00256948	0.0392339	TRUE	-0.46	0.440601	0.999846	FALSE	TRUE
20304	Ccl5	0.488	0.382	0.034	0.165	0.133	5.658	6.23	5.798	0.217	5.658	0.488	5.798	0.034	1.135	0.197343	0.745122	FALSE	1.834	0.061542	0.255052	FALSE	-4.005	1.63557e-05	0.00132079	TRUE	-4.704	4.79109e-07	0.000248641	TRUE	TRUE
18186	Nrp1	10.606	4.856	1.905	2.727	2.569	4.415	7.369	3.246	2.452	4.415	10.606	3.246	1.905	1.134	0.000538136	0.0260119	TRUE	1.522	3.35445e-07	3.09871e-05	TRUE	0.15	0.6449	0.772866	FALSE	-0.239	0.426436	0.999846	FALSE	TRUE
56431	Dstn	12.17	11.088	6.438	9.208	7.644	13.103	12.947	4.923	7.278	13.103	12.17	4.923	6.438	1.133	7.30926e-05	0.00526431	TRUE	0.418	0.106445	0.326889	FALSE	-0.398	0.15779	0.340219	FALSE	0.318	0.227067	0.999846	FALSE	TRUE
243910	Nfkbid	96.541	85.622	37.056	37.382	36.955	79.216	83.029	38.483	38.838	79.216	96.541	38.483	37.056	1.13	7.36863e-11	2.72059e-08	TRUE	1.116	1.68236e-12	4.05283e-10	TRUE	-0.069	0.690621	0.804573	FALSE	-0.055	0.730758	0.999846	FALSE	TRUE
242083	Ppm1l	2.407	1.603	0.656	1.074	0.819	2.22	1.576	0.846	0.943	2.22	2.407	0.846	0.656	1.13	0.000415874	0.0212255	TRUE	1.082	0.000192772	0.00648254	TRUE	-0.143	0.64987	0.776479	FALSE	-0.096	0.7468	0.999846	FALSE	TRUE
107895	Mgat5	2.787	3.098	2.268	2.602	1.924	5.284	3.575	1.974	2.242	5.284	2.787	1.974	2.268	1.115	1.64744e-06	0.000205669	TRUE	0.209	0.324476	0.545052	FALSE	-0.817	0.00041609	0.0126367	FALSE	0.089	0.678125	0.999846	FALSE	TRUE
56468	Socs5	4.413	2.394	0.638	1.222	1.158	3.701	2.5	1.232	1.703	3.701	4.413	1.232	0.638	1.114	0.00287908	0.087344	FALSE	1.597	2.87135e-06	0.000211242	TRUE	-0.086	0.81634	0.887722	FALSE	-0.569	0.0992063	0.999846	FALSE	TRUE
100121	Tdrd7	3.135	2.705	1.971	1.784	1.192	3.595	2.484	1.692	1.248	3.595	3.135	1.692	1.971	1.114	0.00103661	0.0429314	TRUE	0.655	0.0327377	0.199596	FALSE	-0.281	0.398743	0.575669	FALSE	0.177	0.571795	0.999846	FALSE	TRUE
12306	Anxa2	32.563	19.449	9.823	9.083	11.358	22.8	17.414	8.15	11.004	22.8	32.563	8.15	9.823	1.11	7.589e-05	0.00544181	TRUE	1.182	3.625e-06	0.000244707	TRUE	0.146	0.600638	0.740917	FALSE	0.074	0.772861	0.999846	FALSE	TRUE
12916	Crem	4.311	3.088	1.298	1.472	1.712	4.866	3.522	1.826	2.195	4.866	4.311	1.826	1.298	1.105	1.17215e-05	0.00116231	TRUE	1.128	9.71367e-07	8.23049e-05	TRUE	-0.406	0.105788	0.273235	FALSE	-0.429	0.0639219	0.999846	FALSE	TRUE
16582	Kifc3	2.361	1.472	0.422	0.471	0.236	0.647	0.515	0.248	0.306	0.647	2.361	0.248	0.422	1.104	0.0164719	0.264419	FALSE	2.196	3.93936e-08	4.56594e-06	TRUE	1.498	0.000590726	0.0160395	TRUE	0.406	0.339957	0.999846	FALSE	TRUE
13660	Ehd1	8.203	5.814	2.85	3.377	2.86	4.983	5.419	1.686	3.265	4.983	8.203	1.686	2.85	1.102	0.000651923	0.0301242	TRUE	1.042	0.000358606	0.0102461	TRUE	0.195	0.540383	0.693834	FALSE	0.255	0.39088	0.999846	FALSE	TRUE
12521	Cd82	73.252	60.93	30.743	36.062	34.426	67.313	63.005	26.502	36.14	67.313	73.252	26.502	30.743	1.102	1.21204e-07	2.26156e-05	TRUE	0.818	1.6687e-05	0.000868713	FALSE	-0.191	0.359364	0.541909	FALSE	0.094	0.621352	0.999846	FALSE	TRUE
73710	Tubb2b	6.638	7.159	5.315	6.444	6.274	12.901	8.737	4.983	5.416	12.901	6.638	4.983	5.315	1.101	5.28614e-05	0.00398828	TRUE	0.023	0.927658	0.964639	FALSE	-0.875	0.00121416	0.0250706	FALSE	0.204	0.416821	0.999846	FALSE	TRUE
23834	Cdc6	1.361	0.857	1.181	0.5	0.996	0.265	0.395	0.194	0.135	0.265	1.361	0.194	1.181	1.1	0.0359218	0.397038	FALSE	0.107	0.808115	0.9003	FALSE	1.503	0.00237539	0.0374289	TRUE	2.495	1.40073e-07	8.10808e-05	TRUE	TRUE
68259	Ift80	21.593	13.884	2.064	2.505	2.17	14.894	16.103	9.745	5.674	14.894	21.593	9.745	2.064	1.093	4.93485e-06	0.000535215	TRUE	2.814	1.51448e-37	2.65813e-34	TRUE	-0.039	0.869238	0.92194	FALSE	-1.76	1.40669e-15	3.02438e-12	TRUE	TRUE
71951	Gpc2	0.985	1.183	0.672	0.91	0.592	1.065	1.264	0.434	0.689	1.065	0.985	0.434	0.672	1.093	0.000680784	0.0311088	TRUE	0.419	0.14996	0.376649	FALSE	-0.346	0.275088	0.466789	FALSE	0.328	0.267998	0.999846	FALSE	TRUE
21807	Tsc22d1	1.346	0.832	0.885	1.027	0.946	3.132	2.559	1.145	1.602	3.132	1.346	1.145	0.885	1.09	9.57183e-05	0.00653937	TRUE	0.024	0.924715	0.963127	FALSE	-1.611	9.1793e-09	2.52776e-06	TRUE	-0.545	0.0341148	0.912145	FALSE	TRUE
215789	Phactr2	1.383	1.319	0.718	0.766	0.491	1.816	1.521	1.057	0.612	1.816	1.383	1.057	0.718	1.084	0.000399642	0.0205177	TRUE	0.873	0.00183725	0.0345145	FALSE	-0.535	0.0769971	0.229521	FALSE	-0.324	0.253808	0.999846	FALSE	TRUE
67501	Ccdc50	5.508	3.959	1.867	3.04	2.471	4.068	3.84	1.754	2.105	4.068	5.508	1.754	1.867	1.084	5.3275e-05	0.00400209	TRUE	0.785	0.00121207	0.0256248	FALSE	0.028	0.914807	0.94963	FALSE	0.328	0.182878	0.999846	FALSE	TRUE
16551	Kif11	3.234	2.234	2.911	1.647	2.311	1.984	0.665	0.73	0.562	1.984	3.234	0.73	2.911	1.082	0.0128098	0.229874	FALSE	0.06	0.875648	0.937547	FALSE	0.842	0.0475445	0.178542	FALSE	1.863	2.48964e-06	0.000832647	TRUE	TRUE
100038725	Cep85l	1.86	2.308	1.274	1.436	0.741	2.138	1.669	0.903	0.961	2.138	1.86	0.903	1.274	1.079	0.000960371	0.0402544	TRUE	0.697	0.0178963	0.149805	FALSE	-0.101	0.75402	0.846561	FALSE	0.281	0.349988	0.999846	FALSE	TRUE
17909	Myo10	0.948	1.274	1.066	1.278	0.885	3.155	2.324	1.556	1.16	3.155	0.948	1.556	1.066	1.079	2.15771e-05	0.00192014	TRUE	-0.122	0.604059	0.764233	FALSE	-1.533	1.85604e-09	6.12635e-07	TRUE	-0.332	0.156893	0.999846	FALSE	TRUE
71729	Rgs12	1.991	1.362	0.72	0.838	0.715	1.816	1.673	0.99	0.758	1.816	1.991	0.99	0.72	1.069	4.14881e-05	0.00336422	TRUE	0.978	3.7611e-05	0.00169625	FALSE	-0.287	0.264186	0.455201	FALSE	-0.196	0.415298	0.999846	FALSE	TRUE
170768	Pfkfb3	1.689	1.573	1.468	1.577	1.619	3.453	2.62	1.48	1.518	3.453	1.689	1.48	1.468	1.069	9.82649e-07	0.000131657	TRUE	-0.109	0.587429	0.752335	FALSE	-1.124	2.54882e-07	4.11657e-05	TRUE	0.054	0.787691	0.999846	FALSE	TRUE
723960	Mir24-2	7.724	6.108	1.338	1.866	2.404	4.64	2.798	2.263	1.468	4.64	7.724	2.263	1.338	1.064	0.0669266	0.517628	FALSE	1.706	0.000911536	0.0205112	TRUE	0.679	0.22262	0.413359	FALSE	0.036	0.946493	0.999846	FALSE	TRUE
208650	Cblb	15.673	10.07	6.07	5.577	4.809	12.854	11.845	6.567	5.782	12.854	15.673	6.567	6.07	1.064	1.37397e-06	0.000174033	TRUE	1.057	1.44757e-07	1.50719e-05	TRUE	-0.171	0.437552	0.609358	FALSE	-0.163	0.418704	0.999846	FALSE	TRUE
68262	Agpat4	3.298	2.841	1.706	1.858	1.452	3.792	3.574	1.722	1.934	3.792	3.298	1.722	1.706	1.061	0.000800573	0.0351589	TRUE	0.708	0.014114	0.131967	FALSE	-0.495	0.111563	0.281344	FALSE	-0.142	0.629202	0.999846	FALSE	TRUE
226866	Sbspon	0.036	0.083	0.06	0.054	0.058	0.684	0.511	0.422	0.189	0.684	0.036	0.422	0.06	1.061	0.294851	0.820748	FALSE	-0.154	0.892498	NA	FALSE	-3.579	0.00169649	0.0304442	TRUE	-2.364	0.0197628	NA	NA	TRUE
16852	Lgals1	172.704	135.042	65.175	51.462	68.865	69.443	62.379	27.887	37.323	69.443	172.704	27.887	65.175	1.06	2.93616e-05	0.00252233	TRUE	1.125	9.31086e-07	7.99953e-05	TRUE	0.992	7.94395e-05	0.00442727	FALSE	0.927	6.29674e-05	0.0123073	FALSE	TRUE
26362	Axl	6.122	3.571	1.54	2.523	1.817	3.639	3.494	1.387	2.129	3.639	6.122	1.387	1.54	1.059	0.000856814	0.0369546	TRUE	1.152	6.16863e-05	0.00257782	TRUE	0.212	0.498765	0.660519	FALSE	0.119	0.683666	0.999846	FALSE	TRUE
30935	Tor3a	4.698	4.457	2.907	2.252	2.585	6.061	5.392	3.396	2.398	6.061	4.698	3.396	2.907	1.058	4.40324e-05	0.00353747	TRUE	0.638	0.00690375	0.0859367	FALSE	-0.555	0.0304893	0.142023	FALSE	-0.136	0.569764	0.999846	FALSE	TRUE
170625	Snx18	7.484	6.209	3.622	4.066	3.434	9.507	7.252	4.584	3.838	9.507	7.484	4.584	3.622	1.055	2.80098e-07	4.54257e-05	TRUE	0.715	0.000136641	0.00481024	FALSE	-0.518	0.0109714	0.084588	FALSE	-0.179	0.345025	0.999846	FALSE	TRUE
104759	Pld4	0.754	0.575	0.728	0.944	0.709	2.683	2.338	0.547	1.873	2.683	0.754	0.547	0.728	1.055	0.0431512	0.428622	FALSE	-0.417	0.39862	0.607397	FALSE	-2.146	5.3484e-05	0.00327458	TRUE	-0.674	0.163579	0.999846	FALSE	TRUE
70082	Lysmd2	3.613	1.931	1.317	1.531	0.714	11.061	10.926	5.733	5.37	11.061	3.613	5.733	1.317	1.049	0.00320726	0.0952648	FALSE	1.078	0.00177376	0.0338392	TRUE	-2.215	8.88122e-10	3.32779e-07	TRUE	-2.244	3.655e-11	3.66719e-08	TRUE	TRUE
76281	Tax1bp3	4.189	3.866	1.914	2.867	2.828	7.397	5.923	3.163	3.497	7.397	4.189	3.163	1.914	1.049	7.70791e-05	0.00550434	TRUE	0.496	0.0421631	0.220819	FALSE	-0.954	0.000304003	0.0102993	FALSE	-0.402	0.101266	0.999846	FALSE	TRUE
16571	Kif4	0.99	0.551	0.674	0.554	0.467	0.339	0.181	0.146	0.114	0.339	0.99	0.146	0.674	1.049	0.10383	0.610285	FALSE	0.275	0.601222	0.762686	FALSE	1.365	0.0216459	0.12012	FALSE	2.14	0.000234467	0.0360074	TRUE	TRUE
85030	Tnfrsf25	30.851	21.34	3.319	6.529	5.138	12.102	10.545	7.244	4.354	12.102	30.851	7.244	3.319	1.047	0.000278949	0.0150329	TRUE	2.23	1.28238e-17	5.43286e-15	TRUE	0.975	0.000605562	0.0163476	FALSE	-0.208	0.432237	0.999846	FALSE	TRUE
13557	E2f3	4.032	3.501	1.889	2.682	2.433	5.544	4.173	2.196	2.649	5.544	4.032	2.196	1.889	1.046	0.0001282	0.00827006	TRUE	0.522	0.0362868	0.207325	FALSE	-0.594	0.0283072	0.13678	FALSE	-0.069	0.783895	0.999846	FALSE	TRUE
18566	Pdcd1	51.54	31.721	18.847	21.675	26.326	49.13	43.403	22.133	24.426	49.13	51.54	22.133	18.847	1.044	6.30829e-05	0.00461889	TRUE	0.722	0.00240421	0.0423789	FALSE	-0.381	0.142582	0.321688	FALSE	-0.059	0.804526	0.999846	FALSE	TRUE
18750	Prkca	6.756	5.726	4.946	6.658	4.681	12.966	10.773	5.143	6.725	12.966	6.756	5.143	4.946	1.044	1.81591e-06	0.000225082	TRUE	0.041	0.83929	0.917639	FALSE	-1.157	1.20482e-07	2.21297e-05	TRUE	-0.154	0.442723	0.999846	FALSE	TRUE
73910	Arhgap18	9.02	6.382	3.137	4.109	3.601	10.717	11.904	6.685	4.9	10.717	9.02	6.685	3.137	1.043	1.13738e-05	0.00113431	TRUE	0.924	2.33914e-05	0.00114042	FALSE	-0.79	0.000852333	0.0203679	FALSE	-0.67	0.00226058	0.17537	FALSE	TRUE
12480	Cd1d2	13.779	18.186	11.871	11.869	14.705	26.086	25.308	10.54	15.165	26.086	13.779	10.54	11.871	1.042	0.000103045	0.00693077	TRUE	0.129	0.598231	0.761092	FALSE	-0.923	0.000566404	0.0156744	FALSE	-0.01	0.967409	0.999846	FALSE	TRUE
13041	Ctsw	15.595	15.835	15.695	14.801	19.772	25.854	34.293	14.981	15.702	25.854	15.595	14.981	15.695	1.036	1.57866e-05	0.00145715	TRUE	-0.283	0.198058	0.427437	FALSE	-1.179	8.94053e-07	0.000125001	TRUE	0.14	0.52452	0.999846	FALSE	TRUE
14594	Ggta1	2.123	2.927	4.382	4.963	5.37	9.309	7.089	3.069	5.107	9.309	2.123	3.069	4.382	1.035	0.000236772	0.0130435	TRUE	-1.141	1.10312e-05	0.000630366	TRUE	-1.932	9.2545e-12	6.4216e-09	TRUE	0.245	0.342272	0.999846	FALSE	TRUE
60533	Cd274	61.969	46.707	20.346	13.178	12.761	28.857	31.703	18.571	12.728	28.857	61.969	18.571	20.346	1.032	8.70292e-05	0.00611424	TRUE	1.631	9.25626e-12	1.99513e-09	TRUE	0.608	0.0201695	0.11544	FALSE	0.009	0.970341	0.999846	FALSE	TRUE
330671	B4galnt4	0.271	0.339	0.584	0.532	0.487	0.639	0.948	0.369	0.441	0.639	0.271	0.369	0.584	1.031	0.0506377	0.462482	FALSE	-0.992	0.045032	0.226561	FALSE	-1.632	0.00231392	0.0369493	TRUE	0.391	0.420928	0.999846	FALSE	TRUE
20496	Slc12a2	6.639	2.082	0.874	1.543	0.814	2.157	1.609	1.087	0.851	2.157	6.639	1.087	0.874	1.023	0.0203072	0.297642	FALSE	1.88	2.15447e-06	0.000168598	TRUE	0.992	0.0219669	0.120973	FALSE	0.136	0.737856	0.999846	FALSE	TRUE
209378	Itih5	0.482	0.587	0.493	0.584	0.389	9.746	9.401	4.151	5.583	9.746	0.482	4.151	0.493	1.022	5.00475e-05	0.00382588	TRUE	-0.037	0.89092	0.945934	FALSE	-4.401	5.11951e-58	4.7957e-54	TRUE	-3.342	3.98214e-42	2.99656e-38	TRUE	TRUE
218441	Zfyve16	4.546	4.996	3.609	3.916	4.599	7.511	5.951	3.182	3.685	7.511	4.546	3.182	3.609	1.018	1.32065e-05	0.00127318	TRUE	0.055	0.796084	0.893531	FALSE	-0.727	0.0017776	0.0314776	FALSE	0.236	0.270574	0.999846	FALSE	TRUE
23882	Gadd45g	20.084	11.667	3.584	2.511	3.508	8.809	5.51	4.83	2.644	8.809	20.084	4.83	3.584	1.016	0.00812456	0.172354	FALSE	2.119	9.03574e-10	1.29085e-07	TRUE	0.931	0.0132846	0.0929745	FALSE	-0.172	0.627427	0.999846	FALSE	TRUE
70673	Prdm16	0.64	0.291	0.765	0.514	0.346	0.237	0.334	0.24	0.071	0.237	0.64	0.24	0.765	1.015	0.0720674	0.532698	FALSE	-0.389	0.433436	0.636417	FALSE	0.467	0.395622	0.57315	FALSE	1.87	0.000265263	0.0387594	TRUE	TRUE
102442	Dennd4a	2.717	3.783	1.521	2.207	1.486	2.238	2.345	0.919	1.42	2.238	2.717	0.919	1.521	1.012	0.000149375	0.00915936	TRUE	0.741	0.00213992	0.0391257	FALSE	0.264	0.317405	0.503825	FALSE	0.535	0.0284346	0.827738	FALSE	TRUE
76432	2310001H17Rik	8.288	7.287	3.264	3.331	3.054	6.749	6.941	3.89	3.252	6.749	8.288	3.89	3.264	1.009	3.06471e-07	4.87907e-05	TRUE	1.1	7.80022e-10	1.12745e-07	TRUE	-0.049	0.79968	0.876808	FALSE	-0.141	0.43799	0.999846	FALSE	TRUE
277939	C2cd3	6.321	6.663	5.693	6.93	5.208	8.192	7.691	2.848	5.227	8.192	6.321	2.848	5.693	1.009	9.09576e-05	0.0063389	TRUE	-0.04	0.865675	0.932772	FALSE	-0.525	0.040989	0.165431	FALSE	0.523	0.0263946	0.807747	FALSE	TRUE
72318	Cyth4	13.867	10.088	4.492	2.316	2.391	15.607	19.124	9.898	8.279	15.607	13.867	9.898	4.492	1.007	0.000681228	0.0311088	TRUE	1.774	6.60755e-11	1.11206e-08	TRUE	-0.774	0.00901576	0.0769137	FALSE	-1.541	1.47193e-08	9.63155e-06	TRUE	TRUE
216516	Ccdc157	2.891	3.423	2.256	3.582	2.582	5.445	4.447	1.782	3.234	5.445	2.891	1.782	2.256	1.006	0.00118761	0.0471594	TRUE	0.009	0.974898	0.98746	FALSE	-0.88	0.00447171	0.0550518	FALSE	0.118	0.679269	0.999846	FALSE	TRUE
71988	Esco2	1.4	0.709	0.659	0.624	0.901	0.303	0.081	0.168	0.038	0.303	1.4	0.168	0.659	1.005	0.20969	0.755889	FALSE	0.348	0.581762	0.748275	FALSE	2.284	0.00167686	0.0301904	TRUE	2.941	4.02344e-05	0.0082949	TRUE	TRUE
17164	Mapkapk2	55.766	32.655	26.768	28.083	29.82	73.566	79.5	35.87	43.785	73.566	55.766	35.87	26.768	0.996	5.63922e-05	0.00419989	FALSE	0.471	0.037301	0.21019	FALSE	-1.025	3.38896e-05	0.00230881	TRUE	-0.5	0.0271731	0.809442	FALSE	TRUE
12525	Cd8a	2.622	3.386	1.764	2.351	2.63	7.603	3.639	2.989	2.827	7.603	2.622	2.989	1.764	0.996	0.00145414	0.0543829	FALSE	0.237	0.409337	0.615125	FALSE	-1.124	0.000324035	0.0107258	TRUE	-0.365	0.203837	0.999846	FALSE	TRUE
75763	Dcaf17	4.689	4.775	4.32	4.09	4.626	9.924	8.81	4.961	4.844	9.924	4.689	4.961	4.32	0.993	2.986e-07	4.79779e-05	FALSE	-0.062	0.728539	0.848259	FALSE	-1.218	3.24784e-10	1.35218e-07	TRUE	-0.164	0.356551	0.999846	FALSE	TRUE
52276	Cdca8	2.619	1.784	2.055	1.559	1.951	1.398	1.312	0.787	0.649	1.398	2.619	0.787	2.055	0.986	0.00495125	0.124617	FALSE	0.06	0.84489	0.920567	FALSE	0.47	0.16564	0.349271	FALSE	1.396	1.23848e-05	0.00351681	TRUE	TRUE
241308	Ralgps1	2.212	2.679	2.131	2.344	1.494	5.729	4.019	2.444	2.647	5.729	2.212	2.444	2.131	0.985	4.86225e-05	0.00374998	FALSE	0.132	0.555038	0.72917	FALSE	-1.224	4.51388e-07	6.77615e-05	TRUE	-0.371	0.0961852	0.999846	FALSE	TRUE
231637	Ssh1	3.589	3.187	0.872	1.896	1.12	1.912	1.468	0.786	0.973	1.912	3.589	0.786	0.872	0.984	0.0011347	0.0454738	FALSE	1.242	4.68112e-06	0.000307552	TRUE	0.776	0.00901945	0.0769137	FALSE	0.518	0.0614359	0.999846	FALSE	TRUE
28146	Serp1	49.472	47.507	45.536	43.416	52.483	113.602	87.134	53.252	52.35	113.602	49.472	53.252	45.536	0.982	5.35314e-07	7.93957e-05	FALSE	-0.146	0.41627	0.622025	FALSE	-1.279	6.71466e-11	3.39998e-08	TRUE	-0.151	0.398267	0.999846	FALSE	TRUE
70024	Mcm10	1	0.757	0.507	0.705	0.394	0.372	0.173	0.234	0.064	0.372	1	0.234	0.507	0.977	0.0780289	0.552905	FALSE	0.562	0.232629	0.46057	FALSE	1.481	0.00489696	0.0574552	FALSE	1.896	0.00016041	0.0259589	TRUE	TRUE
20181	Rxra	3.71	2.205	0.51	1.55	0.832	1.335	1.107	0.795	0.516	1.335	3.71	0.795	0.51	0.974	0.0176029	0.274945	FALSE	1.487	4.99118e-05	0.00214411	TRUE	1.05	0.00893971	0.0766875	FALSE	0.538	0.152814	0.999846	FALSE	TRUE
21943	Tnfsf11	40.86	26.791	11.481	12.169	16.351	50.025	48.787	24.493	28.233	50.025	40.86	24.493	11.481	0.96	0.00025644	0.0139937	FALSE	1.158	1.51515e-06	0.000124101	TRUE	-0.778	0.00299162	0.0433138	FALSE	-0.976	5.16697e-05	0.010232	FALSE	TRUE
14281	Fos	19.868	16.87	6.759	4.052	3.695	7.195	10.087	4.622	4.742	7.195	19.868	4.622	6.759	0.952	0.00221299	0.072731	FALSE	1.739	6.34092e-10	9.38609e-08	TRUE	0.845	0.00597517	0.0634248	FALSE	0.058	0.839323	0.999846	FALSE	TRUE
54342	Gnpnat1	0.518	0.434	0.418	0.321	0.313	1.42	1.167	0.675	0.71	1.42	0.518	0.675	0.418	0.952	0.0196762	0.292581	FALSE	0.259	0.507858	0.69599	FALSE	-1.669	5.60903e-05	0.00341186	TRUE	-0.975	0.0111537	0.519699	FALSE	TRUE
242126	Slc22a15	1.447	1.258	0.314	0.832	0.481	0.915	0.606	0.461	0.362	0.915	1.447	0.461	0.314	0.946	0.0145916	0.24922	FALSE	1.18	0.000654014	0.0162	TRUE	0.608	0.108063	0.276277	FALSE	0.375	0.292216	0.999846	FALSE	TRUE
170772	Glcci1	2.477	2.123	2.265	2.35	1.641	4.53	4.326	2.36	2.429	4.53	2.477	2.36	2.265	0.945	1.21116e-05	0.00118741	FALSE	-0.025	0.899037	0.950045	FALSE	-1.178	4.939e-08	1.0515e-05	TRUE	-0.208	0.294017	0.999846	FALSE	TRUE
116701	Fgfrl1	0.701	0.57	0.686	0.661	0.636	1.557	1.341	0.885	0.699	1.557	0.701	0.885	0.686	0.94	0.0233412	0.321951	FALSE	-0.233	0.549594	0.725664	FALSE	-1.417	0.00070336	0.0181508	TRUE	-0.244	0.525772	0.999846	FALSE	TRUE
70435	Inf2	1.619	1.59	0.345	0.873	0.352	0.824	0.736	0.592	0.282	0.824	1.619	0.592	0.345	0.934	0.0762696	0.548307	FALSE	1.489	0.00141406	0.0286213	TRUE	0.808	0.112311	0.282287	FALSE	0.253	0.602272	0.999846	FALSE	TRUE
72518	2610307P16Rik	5.268	6.123	3.04	2.924	3.564	10.676	11.073	7.034	5.064	10.676	5.268	7.034	3.04	0.924	0.000160168	0.0096507	FALSE	0.654	0.00396742	0.0596618	FALSE	-1.172	1.7151e-06	0.000221603	TRUE	-0.902	6.97774e-05	0.0132563	FALSE	TRUE
268903	Nrip1	9.924	13.061	11.163	11.232	9.669	22.129	21.622	13.498	10.827	22.129	9.924	13.498	11.163	0.917	2.13849e-07	3.61664e-05	FALSE	-0.073	0.653358	0.797848	FALSE	-1.166	4.19749e-11	2.24686e-08	TRUE	-0.177	0.273779	0.999846	FALSE	TRUE
19243	Ptp4a1	8.363	6.844	7.016	6.124	6.814	14.81	11.805	7.341	7.334	14.81	8.363	7.341	7.016	0.914	8.576e-06	0.000896502	FALSE	0.009	0.960508	0.981319	FALSE	-1.036	4.52105e-07	6.77615e-05	TRUE	-0.131	0.484911	0.999846	FALSE	TRUE
12051	Bcl3	51.364	48.355	14.454	12.255	15.769	23.741	26.759	19.441	9.394	23.741	51.364	19.441	14.454	0.904	0.000731502	0.0329708	FALSE	1.626	2.30392e-11	4.49301e-09	TRUE	0.743	0.00521185	0.059026	FALSE	0.021	0.931157	0.999846	FALSE	TRUE
14758	Gpm6b	1.709	0.585	0.163	0.328	0.288	0.561	0.387	0.325	0.208	0.561	1.709	0.325	0.163	0.903	0.113462	0.624828	FALSE	1.992	9.00595e-05	0.00351261	TRUE	1.059	0.0554492	0.193482	FALSE	-0.029	0.955437	0.999846	FALSE	TRUE
60530	Fignl1	2.688	1.544	1.95	1.158	2.124	1.139	0.567	0.566	0.386	1.139	2.688	0.566	1.95	0.901	0.0404476	0.417861	FALSE	0.079	0.838037	0.917256	FALSE	1.101	0.0098581	0.0801535	FALSE	1.923	1.42014e-06	0.000623517	TRUE	TRUE
19038	Ppic	9.855	17.103	2.134	1.625	2.987	5.877	2.826	1.378	3.274	5.877	9.855	1.378	2.134	0.899	0.0822574	0.563972	FALSE	2.376	2.86514e-07	2.68711e-05	TRUE	1.412	0.00510309	0.058261	FALSE	-0.065	0.891464	0.999846	FALSE	TRUE
18824	Plp2	22.069	12.934	6.483	5.752	6.934	8.363	9.386	3.873	5.947	8.363	22.069	3.873	6.483	0.896	0.0052436	0.130175	FALSE	1.27	1.12876e-05	0.000639075	TRUE	0.745	0.0186496	0.1105	FALSE	0.371	0.206794	0.999846	FALSE	TRUE
360213	Trim46	1.137	1.117	1.338	2.002	1.501	3.076	2.408	1.038	1.974	3.076	1.137	1.038	1.338	0.885	0.0189627	0.288144	FALSE	-0.679	0.0526661	0.240828	FALSE	-1.511	7.18014e-05	0.004177	TRUE	0.053	0.878292	0.999846	FALSE	TRUE
68861	Dipk2a	13.47	6.061	7.621	7.052	7.366	19.999	16.794	11.271	9.609	19.999	13.47	11.271	7.621	0.881	0.00285251	0.0868413	FALSE	0.235	0.385634	0.596787	FALSE	-1.138	0.000116371	0.00559029	TRUE	-0.492	0.0689005	0.999846	FALSE	TRUE
74050	4921525O09Rik	4.041	3.317	0.567	1.668	1.239	2.752	1.131	1.143	1.029	2.752	4.041	1.143	0.567	0.879	0.0680678	0.52033	FALSE	1.52	0.000442411	0.0120646	TRUE	0.713	0.131137	0.307338	FALSE	0.072	0.871679	0.999846	FALSE	TRUE
26558	Homer3	1.501	1.41	1.294	1.646	1.886	3.556	3.569	2.033	2.026	3.556	1.501	2.033	1.294	0.872	0.00284827	0.0868413	FALSE	-0.324	0.236555	0.464712	FALSE	-1.526	2.34185e-07	3.8827e-05	TRUE	-0.331	0.220676	0.999846	FALSE	TRUE
16161	Il12rb1	11.236	9.242	4.081	4.218	4.463	13.15	10.92	7.452	6.31	13.15	11.236	7.452	4.081	0.87	4.52494e-05	0.0036019	FALSE	1.088	2.70512e-08	3.25834e-06	TRUE	-0.462	0.0293151	0.139428	FALSE	-0.68	0.000556172	0.0659085	FALSE	TRUE
20907	Stx1a	0.749	1.304	1.158	1.193	0.952	2.362	2.793	1.311	1.622	2.362	0.749	1.311	1.158	0.867	0.0234191	0.321951	FALSE	-0.282	0.432742	0.636041	FALSE	-1.578	4.63239e-05	0.002944	TRUE	-0.429	0.22663	0.999846	FALSE	TRUE
99167	Ssx2ip	1.46	0.931	1.191	0.735	0.93	0.094	0.676	0.223	0.233	0.094	1.46	0.223	1.191	0.86	0.170784	0.717181	FALSE	0.137	0.802375	0.896751	FALSE	1.354	0.0262543	0.132389	FALSE	2.077	0.000264152	0.0387594	TRUE	TRUE
207819	4930539E08Rik	0.73	0.94	1.311	0.49	1.394	2.971	1.833	0.881	1.796	2.971	0.73	0.881	1.311	0.859	0.103202	0.609135	FALSE	-0.575	0.24059	0.468423	FALSE	-1.752	0.00100185	0.0224785	TRUE	-0.317	0.513143	0.999846	FALSE	TRUE
15201	Hells	4.401	3.214	2.976	2.628	2.659	1.914	1.191	0.868	0.898	1.914	4.401	0.868	2.976	0.856	0.00444318	0.116822	FALSE	0.288	0.273128	0.501441	FALSE	1.076	0.000221248	0.00845934	TRUE	1.645	1.7414e-09	1.37937e-06	TRUE	TRUE
52398	2024-09-11	12.576	10.752	9.514	12.699	11.931	22.195	19.254	11.231	12.565	22.195	12.576	11.231	9.514	0.853	1.10811e-05	0.0011115	FALSE	-0.135	0.445407	0.645467	FALSE	-1.06	4.68058e-08	1.01966e-05	TRUE	-0.072	0.685272	0.999846	FALSE	TRUE
76220	6530402F18Rik	3.078	2.57	0.458	0.899	0.445	2.016	3.016	0.809	2.035	2.016	3.078	0.809	0.458	0.851	0.0718439	0.532545	FALSE	2.094	1.70857e-06	0.000137199	TRUE	-0.078	0.867533	0.921013	FALSE	-1.321	0.00283262	0.213155	FALSE	TRUE
75871	Zfp821	3.615	3.263	3.034	3.633	4.149	11.063	9.187	5.045	6.53	11.063	3.615	5.045	3.034	0.85	0.00139167	0.0526137	FALSE	-0.248	0.317776	0.538807	FALSE	-1.788	2.87659e-11	1.68415e-08	TRUE	-0.69	0.00494443	0.311354	FALSE	TRUE
17470	Cd200	21.373	14.008	7.934	5.753	8.033	21.712	17.512	14.281	8.688	21.712	21.373	14.281	7.934	0.849	0.00195281	0.0665759	FALSE	1.097	1.19803e-05	0.000666019	TRUE	-0.376	0.169541	0.353665	FALSE	-0.624	0.0129988	0.562814	FALSE	TRUE
52552	Parp8	6.101	6.56	6.664	7.106	6.104	11.615	11.064	6.517	6.638	11.615	6.101	6.517	6.664	0.844	2.78375e-06	0.000322043	FALSE	-0.24	0.146528	0.37271	FALSE	-1.076	2.32256e-09	7.49732e-07	TRUE	0.008	0.963607	0.999846	FALSE	TRUE
83397	Akap12	2.866	3.191	3.561	3.974	4.392	5.245	6.93	2.663	4.332	5.245	2.866	2.663	3.561	0.844	0.00426358	0.114465	FALSE	-0.575	0.0341611	0.20256	FALSE	-1.251	2.38454e-05	0.00180139	TRUE	0.168	0.535303	0.999846	FALSE	TRUE
105349	Akr1c18	9.893	7.047	38.846	19.297	35.418	2.368	11.59	5.495	2.962	2.368	9.893	5.495	38.846	0.842	0.311052	0.831312	FALSE	-2.085	0.00571296	0.0757163	FALSE	0.015	0.985616	0.991568	FALSE	2.942	0.000102598	0.0179547	TRUE	TRUE
12236	Bub1b	4.489	3.473	3.412	2.667	2.073	2.522	1.581	1.053	1.291	2.522	4.489	1.053	3.412	0.841	0.0187275	0.285569	FALSE	0.375	0.233385	0.461586	FALSE	0.738	0.0340379	0.150472	FALSE	1.203	0.000220041	0.0341404	TRUE	TRUE
83671	Sytl2	4.302	4.223	3.741	4.567	4.175	10.225	10.357	4.79	7.054	10.225	4.302	4.79	3.741	0.841	0.000129302	0.00827963	FALSE	-0.138	0.493391	0.684022	FALSE	-1.508	7.56218e-12	5.44913e-09	TRUE	-0.528	0.0086486	0.445758	FALSE	TRUE
171211	Edaradd	1.861	2.087	1.23	2.527	1.808	4.046	3.512	1.71	2.619	4.046	1.861	1.71	1.23	0.84	0.010626	0.203769	FALSE	-0.065	0.829541	0.912992	FALSE	-1.17	0.000381416	0.0119261	TRUE	-0.265	0.380687	0.999846	FALSE	TRUE
21682	Tec	2.244	2.046	1.065	1.48	1.45	4.696	3.646	2.959	1.951	4.696	2.244	2.959	1.065	0.839	0.00289391	0.0876405	FALSE	0.516	0.0492834	0.234809	FALSE	-1.187	2.60488e-05	0.00194432	TRUE	-0.864	0.000950943	0.0954113	FALSE	TRUE
68728	Trp53inp2	4.686	4.443	2.784	4.097	3.57	8.96	7.853	4.681	5.089	8.96	4.686	4.681	2.784	0.836	0.000189435	0.010885	FALSE	0.223	0.280867	0.507276	FALSE	-1.113	6.8778e-07	9.8363e-05	TRUE	-0.5	0.015391	0.616019	FALSE	TRUE
112407	Egln3	10.7	8.068	3.42	4.394	4.153	6.514	6.362	3.727	3.858	6.514	10.7	3.727	3.42	0.82	0.00341947	0.0975954	FALSE	1.064	2.3832e-05	0.00115731	TRUE	0.311	0.256854	0.447999	FALSE	0.068	0.793137	0.999846	FALSE	TRUE
108089	Rnf144a	1.451	1.183	0.388	0.331	0.234	2.044	2.989	2.013	1.055	2.044	1.451	2.013	0.388	0.814	0.0214878	0.30439	FALSE	1.881	2.41263e-08	2.96416e-06	TRUE	-1.177	0.000909246	0.0211575	TRUE	-2.244	2.53934e-11	2.93977e-08	TRUE	TRUE
72190	2510009E07Rik	2.827	3.698	2.561	3.626	3.427	10.24	10.139	5.873	6.243	10.24	2.827	5.873	2.561	0.808	0.000280968	0.0150948	FALSE	-0.149	0.473307	0.667247	FALSE	-1.881	5.05198e-17	7.88741e-14	TRUE	-0.925	6.24846e-06	0.00188079	FALSE	TRUE
71207	Nudt4	14.414	10.651	9.914	12.183	10.569	33.222	24.655	17.703	16.751	33.222	14.414	17.703	9.914	0.804	0.000184684	0.0106776	FALSE	0.035	0.860238	0.929378	FALSE	-1.432	3.1967e-11	1.81485e-08	TRUE	-0.664	0.000786514	0.0830577	FALSE	TRUE
20677	Sox4	64.732	50.235	37.203	42.06	39.672	106.828	90.036	60.883	56.919	106.828	64.732	60.883	37.203	0.8	6.33964e-06	0.000674918	FALSE	0.363	0.0253549	0.176194	FALSE	-1.006	1.41436e-08	3.62986e-06	TRUE	-0.568	0.000462827	0.058534	FALSE	TRUE
66949	Trim59	24.226	16.44	6.612	5.337	6.504	28.644	26.693	21.747	11.986	28.644	24.226	21.747	6.612	0.799	0.00240395	0.0768246	FALSE	1.538	1.9012e-10	2.99463e-08	TRUE	-0.675	0.0102322	0.0816444	FALSE	-1.415	4.87857e-09	3.49631e-06	TRUE	TRUE
74356	4931428F04Rik	1.589	1.577	1.467	1.579	1.578	2.651	3.038	1.948	1.526	2.651	1.589	1.948	1.467	0.789	0.00327235	0.0960267	FALSE	-0.14	0.573523	0.742349	FALSE	-1.086	5.40652e-05	0.00329939	TRUE	-0.157	0.525342	0.999846	FALSE	TRUE
72479	Hsdl2	16.883	17.281	15.558	16.231	16.663	35.071	32.59	23.538	17.841	35.071	16.883	23.538	15.558	0.781	1.45213e-05	0.0013621	FALSE	-0.099	0.549412	0.72558	FALSE	-1.22	1.36855e-11	8.5466e-09	TRUE	-0.34	0.039448	0.974865	FALSE	TRUE
21961	Tns1	3.785	3.78	1.201	1.353	0.698	1.637	1.146	0.714	0.954	1.637	3.785	0.714	1.201	0.775	0.00664325	0.152487	FALSE	1.645	1.49935e-10	2.42382e-08	TRUE	1.216	1.53905e-05	0.00126795	TRUE	0.346	0.184762	0.999846	FALSE	TRUE
20303	Ccl4	12.436	6.247	1.367	2.479	1.573	5.144	5.508	2.733	3.742	5.144	12.436	2.733	1.367	0.762	0.175434	0.720771	FALSE	2.227	1.48173e-05	0.000788076	TRUE	0.579	0.290057	0.47891	FALSE	-0.886	0.0946376	0.999846	FALSE	TRUE
244144	Usp35	0.626	0.38	0.525	0.913	0.534	0.888	1.535	0.538	0.942	0.888	0.626	0.538	0.525	0.759	0.0956671	0.596187	FALSE	-0.53	0.211496	0.441087	FALSE	-1.513	0.00101282	0.0225702	TRUE	-0.224	0.593871	0.999846	FALSE	TRUE
17863	Myb	53.648	35.593	12.43	9.15	9.178	30.787	26.054	24.088	11.667	30.787	53.648	24.088	12.43	0.756	0.00708292	0.157982	FALSE	1.939	3.93491e-14	1.2396e-11	TRUE	0.422	0.132057	0.308491	FALSE	-0.761	0.00308498	0.227593	FALSE	TRUE
216829	Mmgt2	3.281	3.205	2.76	3.199	3.696	6.87	6.618	4.129	4.298	6.87	3.281	4.129	2.76	0.736	0.00194234	0.0665232	FALSE	-0.171	0.437209	0.639664	FALSE	-1.291	6.35235e-08	1.2936e-05	TRUE	-0.384	0.0785524	0.999846	FALSE	TRUE
50930	Tnfsf14	7.83	3.721	0.466	1.744	0.584	1.313	1.767	1.151	0.821	1.313	7.83	1.151	0.466	0.732	0.231644	0.770605	FALSE	2.528	3.22612e-06	0.000229111	TRUE	1.667	0.00477891	0.0569108	FALSE	-0.128	0.820527	0.999846	FALSE	TRUE
109349	Fam163b	2.807	7.974	1.705	1.256	1.093	1.987	4.299	3.201	0.981	1.987	2.807	3.201	1.705	0.72	0.186743	0.733199	FALSE	1.805	0.000278374	0.00843843	TRUE	0.514	0.341204	0.525332	FALSE	-0.571	0.256171	0.999846	FALSE	TRUE
17969	Ncf1	8.943	4.285	0.591	0.721	0.652	0.549	1.177	0.411	0.682	0.549	8.943	0.411	0.591	0.715	0.103905	0.610285	FALSE	3.17	2.39601e-16	8.92041e-14	TRUE	2.683	2.48618e-10	1.10901e-07	TRUE	0.228	0.57238	0.999846	FALSE	TRUE
63953	Dusp10	44.8	48.36	49.43	48.057	50.21	94.838	89.048	59.959	57.082	94.838	44.8	59.959	49.43	0.713	2.07848e-05	0.00186088	FALSE	-0.262	0.0875589	0.300401	FALSE	-1.216	4.20976e-13	3.58499e-10	TRUE	-0.241	0.116209	0.999846	FALSE	TRUE
68770	Phtf2	4.852	4.761	2.827	4.228	4.29	8.987	9.749	5.517	6.391	8.987	4.852	5.517	2.827	0.71	0.00237933	0.0763188	FALSE	0.173	0.420999	0.626121	FALSE	-1.2	2.92548e-07	4.68453e-05	TRUE	-0.664	0.00196569	0.163498	FALSE	TRUE
70099	Smc4	79.153	60.551	16.485	14.11	15.777	78.271	73.042	65.648	32.848	78.271	79.153	65.648	16.485	0.707	0.00401552	0.109047	FALSE	1.992	7.84726e-19	3.85646e-16	TRUE	-0.347	0.157781	0.340219	FALSE	-1.632	3.96897e-13	5.9733e-10	TRUE	TRUE
13197	Gadd45a	2.285	2.25	2.768	1.864	2.752	4.166	4.023	2.765	2.507	4.166	2.285	2.765	2.768	0.699	0.0302508	0.367864	FALSE	-0.316	0.288579	0.514733	FALSE	-1.087	0.000793568	0.019384	TRUE	-0.071	0.809672	0.999846	FALSE	TRUE
242585	Slc35d1	4.585	4.371	4.005	4.647	4.942	10.105	7.096	5.296	5.707	10.105	4.585	5.296	4.005	0.693	0.00128861	0.0501372	FALSE	-0.196	0.322198	0.543156	FALSE	-1.168	6.13522e-08	1.26311e-05	TRUE	-0.28	0.156343	0.999846	FALSE	TRUE
21950	Tnfsf9	9.393	3.552	1.812	1.844	1.795	5.405	2.881	2.797	2.519	5.405	9.393	2.797	1.812	0.687	0.185924	0.733103	FALSE	1.663	0.000420161	0.0116526	TRUE	0.435	0.393256	0.570915	FALSE	-0.541	0.261543	0.999846	FALSE	TRUE
235283	Gramd1b	5.012	3.792	1.832	1.833	1.836	2.731	2.623	1.895	1.597	2.731	5.012	1.895	1.832	0.684	0.00107681	0.0437607	FALSE	1.086	9.59324e-09	1.20268e-06	TRUE	0.485	0.0191579	0.112269	FALSE	0.083	0.664075	0.999846	FALSE	TRUE
667823	Trim5	5.945	6.177	10.217	9.413	7.572	12.133	10.729	4.126	10.414	12.133	5.945	4.126	10.217	0.672	0.0434588	0.430202	FALSE	-0.757	0.0130032	0.125932	FALSE	-1.148	0.000570143	0.0157083	TRUE	0.28	0.356854	0.999846	FALSE	TRUE
213006	Mfsd4a	3.524	3.801	5.104	6.536	4.417	7.417	8.316	3.245	6.855	7.417	3.524	3.245	5.104	0.671	0.0219716	0.308857	FALSE	-0.71	0.00814854	0.0963552	FALSE	-1.342	4.87135e-06	0.000526113	TRUE	0.04	0.882472	0.999846	FALSE	TRUE
227541	Camk1d	11.866	14.078	11.442	15.939	12.55	28.234	26.225	16.187	19.357	28.234	11.866	16.187	11.442	0.666	0.000535193	0.0259419	FALSE	-0.204	0.248123	0.477139	FALSE	-1.305	1.30619e-11	8.43841e-09	TRUE	-0.435	0.013544	0.580641	FALSE	TRUE
29812	Ndrg3	15.411	17.48	14.397	12.977	13.764	30.403	30.47	22.08	18.193	30.403	15.411	22.08	14.397	0.665	0.000193541	0.0110478	FALSE	0.078	0.634747	0.785743	FALSE	-1.125	3.02833e-10	1.28945e-07	TRUE	-0.537	0.000998486	0.0982213	FALSE	TRUE
229898	Gbp5	6.287	5.949	3.25	2.158	1.666	4.338	4.642	4.01	2.073	4.338	6.287	4.01	3.25	0.654	0.0351058	0.392751	FALSE	1.194	2.39436e-05	0.00115816	TRUE	0.209	0.497685	0.659555	FALSE	-0.331	0.244672	0.999846	FALSE	TRUE
71709	Syde1	1.426	0.993	1.596	1.809	1.675	3.411	2.852	1.764	2.332	3.411	1.426	1.764	1.596	0.652	0.0804352	0.559887	FALSE	-0.654	0.0632819	0.256689	FALSE	-1.597	2.71789e-05	0.00200471	TRUE	-0.29	0.39874	0.999846	FALSE	TRUE
52662	Ldlrad4	6.167	5.097	2.314	2.972	1.962	4.301	3.937	3.659	1.936	4.301	6.167	3.659	2.314	0.648	0.0253099	0.336554	FALSE	1.062	5.22551e-05	0.00222919	TRUE	0.22	0.442622	0.613711	FALSE	-0.195	0.464846	0.999846	FALSE	TRUE
56437	Rrad	54.394	49.527	16.816	25.694	23.865	33.508	40.463	19.726	29.137	33.508	54.394	19.726	16.816	0.646	0.0123624	0.225553	FALSE	1.063	6.08022e-06	0.000379196	TRUE	0.251	0.329206	0.514616	FALSE	-0.166	0.481032	0.999846	FALSE	TRUE
67621	Bend5	3.792	3.46	3.88	3.341	3.449	6.937	6.379	5.336	3.64	6.937	3.792	5.336	3.88	0.646	0.00971648	0.19162	FALSE	-0.155	0.502619	0.691681	FALSE	-1.109	9.8247e-06	0.000884932	TRUE	-0.308	0.179402	0.999846	FALSE	TRUE
70762	Dclk2	1.158	1.173	1.239	1.758	1.341	2.092	2.332	0.853	2.027	2.092	1.158	0.853	1.239	0.645	0.0544797	0.476719	FALSE	-0.475	0.122936	0.346215	FALSE	-1.163	0.000545823	0.0153084	TRUE	-0.043	0.889351	0.999846	FALSE	TRUE
22241	Ulk1	6.975	5.264	6.796	8.796	5.83	10.309	10.527	3.953	9.616	10.309	6.975	3.953	6.796	0.644	0.0446875	0.436053	FALSE	-0.381	0.193099	0.422966	FALSE	-1.001	0.00179898	0.0316765	TRUE	0.024	0.935281	0.999846	FALSE	TRUE
64380	Ms4a4c	58.193	40.992	14.517	6.851	6.312	11.479	12.921	11.39	5.369	11.479	58.193	11.39	14.517	0.638	0.260641	0.795528	FALSE	2.235	1.44119e-05	0.000773207	TRUE	1.787	0.0015476	0.0292281	TRUE	0.19	0.714157	0.999846	FALSE	TRUE
17075	Epcam	10.204	5.782	2.507	2.646	2.241	6.239	4.662	4.42	2.973	6.239	10.204	4.42	2.507	0.632	0.0450615	0.437327	FALSE	1.529	1.01003e-07	1.09816e-05	TRUE	0.33	0.289875	0.478827	FALSE	-0.567	0.0514862	0.999846	FALSE	TRUE
26570	Slc7a11	1.033	1.302	0.916	1.21	1.006	0.783	0.346	0.463	0.301	0.783	1.033	0.463	0.916	0.623	0.102647	0.607634	FALSE	-0.009	0.977824	0.988518	FALSE	0.836	0.0242204	0.126948	FALSE	1.468	2.13069e-05	0.00503442	TRUE	TRUE
109095	Rbm15b	17.664	10.142	19.286	21.597	18.231	24.461	23.479	11.004	20.856	24.461	17.664	11.004	19.286	0.622	0.033559	0.385167	FALSE	-0.671	0.0121817	0.120922	FALSE	-1.016	0.000524613	0.0149888	TRUE	0.277	0.300111	0.999846	FALSE	TRUE
30949	Lcmt1	8.399	7.83	7.369	9.042	8.736	15.581	14.279	9.623	10.533	15.581	8.399	9.623	7.369	0.621	0.00211529	0.0700507	FALSE	-0.221	0.235041	0.463344	FALSE	-1.112	4.01947e-08	8.96485e-06	TRUE	-0.271	0.1436	0.999846	FALSE	TRUE
76108	Rap2a	2.576	1.394	2.74	3.382	2.99	5.685	5.342	2.429	4.921	5.685	2.576	2.429	2.74	0.612	0.0981766	0.601383	FALSE	-0.778	0.023683	0.170756	FALSE	-1.701	5.51131e-06	0.000580081	TRUE	-0.311	0.36013	0.999846	FALSE	TRUE
56226	Espn	2.107	1.727	0.368	0.893	0.666	1.152	1.063	0.714	0.79	1.152	2.107	0.714	0.368	0.611	0.0712769	0.530845	FALSE	1.426	3.28561e-06	0.000231994	TRUE	0.56	0.094169	0.256619	FALSE	-0.256	0.412283	0.999846	FALSE	TRUE
12367	Casp3	27.387	16.022	5.951	5.921	5.858	9.333	7.52	5.025	6.368	9.333	27.387	5.025	5.951	0.608	0.0243281	0.329559	FALSE	1.702	3.23445e-12	7.49783e-10	TRUE	1.139	2.04867e-05	0.0015795	TRUE	0.046	0.852979	0.999846	FALSE	TRUE
15013	H2-Q2	8.294	9.849	10.406	10.89	12.952	17.073	16.033	9.115	13.351	17.073	8.294	9.115	10.406	0.6	0.028304	0.353397	FALSE	-0.518	0.0394139	0.214113	FALSE	-1.104	5.82575e-05	0.00349737	TRUE	0.014	0.954345	0.999846	FALSE	TRUE
21949	Tnfsf8	40.811	21.783	9.501	6.627	6.091	8.472	10.958	8.242	5.452	8.472	40.811	8.242	9.501	0.591	0.0600789	0.497473	FALSE	1.899	2.4231e-11	4.65159e-09	TRUE	1.45	3.26239e-06	0.000381889	TRUE	0.142	0.621155	0.999846	FALSE	TRUE
18968	Pola1	3.488	2.909	2.227	2.28	2.283	1.94	1.301	1.198	1.044	1.94	3.488	1.198	2.227	0.586	0.0270412	0.345003	FALSE	0.322	0.168931	0.398198	FALSE	0.76	0.00331952	0.0460676	FALSE	1.024	2.09172e-05	0.00503442	TRUE	TRUE
74868	Tmem65	15.816	9.935	4.717	5.516	5.305	6.504	8.378	5.468	5.088	6.504	15.816	5.468	4.717	0.566	0.0378642	0.406674	FALSE	1.142	3.60517e-06	0.000244707	TRUE	0.552	0.0406829	0.164641	FALSE	-0.024	0.923822	0.999846	FALSE	TRUE
70419	2810408A11Rik	1.445	1.842	1.795	1.788	1.991	3.198	3.217	1.662	2.799	3.198	1.445	1.662	1.795	0.56	0.0740627	0.540453	FALSE	-0.363	0.210214	0.439532	FALSE	-1.204	0.000135725	0.00626307	TRUE	-0.281	0.329411	0.999846	FALSE	TRUE
268857	Nlrc3	4.319	4.966	5.277	4.864	4.886	7.4	8.725	4.337	6.945	7.4	4.319	4.337	5.277	0.559	0.026445	0.342719	FALSE	-0.292	0.205212	0.434668	FALSE	-1.037	3.94173e-05	0.00258211	TRUE	-0.186	0.420463	0.999846	FALSE	TRUE
56792	Stap1	7.728	7.126	4.864	6.512	6.568	16.487	14.275	11.982	9.966	16.487	7.728	11.982	4.864	0.552	0.00474535	0.122175	FALSE	0.138	0.442536	0.643405	FALSE	-1.282	6.57921e-11	3.39998e-08	TRUE	-0.868	1.33802e-06	0.000610218	FALSE	TRUE
268822	Adck5	3.958	4	4.371	4.082	4.861	8.176	7.953	5.698	5.77	8.176	3.958	5.698	4.371	0.551	0.00921062	0.186502	FALSE	-0.344	0.07807	0.283904	FALSE	-1.254	3.7254e-09	1.12573e-06	TRUE	-0.359	0.0641198	0.999846	FALSE	TRUE
99010	Lpcat4	6.129	4.629	8.971	7.254	9.912	13.232	11.322	7.968	9.413	13.232	6.129	7.968	8.971	0.547	0.0408119	0.419212	FALSE	-0.886	0.000330121	0.00962577	FALSE	-1.419	1.36997e-07	2.46379e-05	TRUE	0.014	0.955845	0.999846	FALSE	TRUE
80720	Pbx4	3.654	3.624	1.474	1.509	1.674	3.037	2.713	2.641	1.568	3.037	3.654	2.641	1.474	0.534	0.096763	0.598193	FALSE	1.046	0.000347301	0.00998396	TRUE	0.107	0.734889	0.833741	FALSE	-0.404	0.173724	0.999846	FALSE	TRUE
320662	Casc1	1.366	1.115	0.192	0.539	0.114	0.506	0.118	0.358	0.1	0.506	1.366	0.358	0.192	0.528	0.430417	0.885039	FALSE	2.032	0.000673064	0.0165385	TRUE	1.794	0.00628123	0.065196	FALSE	0.289	0.635992	0.999846	FALSE	TRUE
20447	St6galnac3	0.779	1.046	0.239	0.66	0.373	2.14	1.427	1.58	1.02	2.14	0.779	1.58	0.239	0.527	0.18339	0.729913	FALSE	0.964	0.00956647	0.105886	FALSE	-1.195	0.00268599	0.0403545	TRUE	-1.633	9.9447e-06	0.00287822	TRUE	TRUE
232288	Frmd4b	1.048	0.983	0.339	0.638	0.357	1.189	1.063	1.074	0.587	1.189	1.048	1.074	0.339	0.526	0.110467	0.621143	FALSE	1.045	0.000576344	0.0147213	TRUE	-0.381	0.245341	0.436968	FALSE	-0.901	0.00314918	0.230074	FALSE	TRUE
77794	Adamtsl2	0.688	1.183	0.218	0.378	0.162	0.557	0.517	0.477	0.312	0.557	0.688	0.477	0.218	0.525	0.26704	0.799607	FALSE	1.744	4.92827e-05	0.002132	TRUE	0.562	0.225699	0.416749	FALSE	-0.656	0.13527	0.999846	FALSE	TRUE
12649	Chek1	2.006	1.277	1.447	0.93	1.285	0.555	0.281	0.362	0.243	0.555	2.006	0.362	1.447	0.524	0.276684	0.807825	FALSE	0.235	0.561288	0.732603	FALSE	1.769	0.000111331	0.00543174	TRUE	2.059	1.78806e-06	0.000708167	TRUE	TRUE
17318	Mid1	0.603	0.507	0.207	0.453	0.166	0.955	1.16	1.054	0.525	0.955	0.603	1.054	0.207	0.521	0.217987	0.76097	FALSE	0.884	0.0258987	0.178159	FALSE	-1.171	0.00592042	0.0633409	FALSE	-1.533	9.98023e-05	0.0179207	TRUE	TRUE
321019	Gpr183	31.183	27.994	29.298	43.235	39.228	59.763	59.876	35.296	50.857	59.763	31.183	35.296	29.298	0.519	0.0248701	0.334034	FALSE	-0.501	0.0180645	0.15098	FALSE	-1.25	6.69432e-08	1.34858e-05	TRUE	-0.231	0.273699	0.999846	FALSE	TRUE
382014	Ano8	3.157	2.132	3.402	3.971	3.437	4.851	4.898	2.887	4.168	4.851	3.157	2.887	3.402	0.51	0.0562459	0.483381	FALSE	-0.614	0.0124195	0.12232	FALSE	-1.114	3.3039e-05	0.00227568	TRUE	0.01	0.966747	0.999846	FALSE	TRUE
74580	Pyroxd2	0.571	1.048	1.147	1.806	1.921	1.572	1.96	0.797	1.748	1.572	0.571	0.797	1.147	0.503	0.262109	0.797061	FALSE	-1.186	0.00425419	0.0625646	FALSE	-1.375	0.00242974	0.0378706	TRUE	0.314	0.442604	0.999846	FALSE	TRUE
101187	Parp11	8.949	10.939	12.428	10.454	10.455	17.433	17.391	13.915	11.854	17.433	8.949	13.915	12.428	0.502	0.00887252	0.181562	FALSE	-0.345	0.049508	0.235029	FALSE	-1.046	5.29833e-08	1.11533e-05	TRUE	-0.198	0.258123	0.999846	FALSE	TRUE
20408	Sh3gl3	4.273	2.016	0.707	0.711	0.196	1.166	1.049	0.947	0.7	1.166	4.273	0.947	0.707	0.501	0.32833	0.839279	FALSE	2.405	2.06807e-07	2.06571e-05	TRUE	1.279	0.0110337	0.0848587	FALSE	-0.626	0.185451	0.999846	FALSE	TRUE
108086	Rnf216	1.15	0.905	0.272	0.569	0.225	0.598	0.769	0.655	0.379	0.598	1.15	0.655	0.272	0.499	0.268667	0.801277	FALSE	1.403	0.000620107	0.01558	TRUE	0.347	0.435184	0.607312	FALSE	-0.557	0.181103	0.999846	FALSE	TRUE
67460	Decr1	7.2	5.167	2.146	1.252	1.537	2.626	2.472	1.686	2.046	2.626	7.2	1.686	2.146	0.498	0.189945	0.736845	FALSE	1.718	4.38931e-07	3.9946e-05	TRUE	1.047	0.00479817	0.0569669	FALSE	-0.173	0.62082	0.999846	FALSE	TRUE
22379	Fmnl3	32.615	35.995	38.378	46.455	43.699	62.335	55.559	32.686	53.199	62.335	32.615	32.686	38.378	0.495	0.0325146	0.381462	FALSE	-0.496	0.019061	0.154068	FALSE	-1.015	1.16023e-05	0.00100192	TRUE	-0.025	0.906607	0.999846	FALSE	TRUE
15902	Id2	45.456	44.391	59.337	67.705	79.588	80.391	93.746	53.979	74.321	80.391	45.456	53.979	59.337	0.491	0.0335175	0.385167	FALSE	-0.799	0.000155542	0.00536795	FALSE	-1.194	2.46653e-07	4.05355e-05	TRUE	0.097	0.647188	0.999846	FALSE	TRUE
14462	Gata3	34.736	31.304	38.307	45.668	47.908	57.608	56.568	33.614	50.142	57.608	34.736	33.614	38.307	0.49	0.0303184	0.368429	FALSE	-0.59	0.0043347	0.063025	FALSE	-1.024	6.12069e-06	0.000623212	TRUE	0.056	0.786179	0.999846	FALSE	TRUE
15114	Hap1	0.884	0.723	1.043	0.841	1.023	1.965	1.658	1.239	1.429	1.965	0.884	1.239	1.043	0.489	0.191187	0.738571	FALSE	-0.457	0.194937	0.42472	FALSE	-1.4	0.000235839	0.00873185	TRUE	-0.455	0.187638	0.999846	FALSE	TRUE
77318	Ankrd55	2.482	2.376	0.427	0.777	0.588	1.253	1.646	1.167	1.025	1.253	2.482	1.167	0.427	0.48	0.154952	0.695341	FALSE	1.867	1.42419e-09	1.98837e-07	TRUE	0.5	0.132033	0.308491	FALSE	-0.887	0.00480223	0.309047	FALSE	TRUE
68828	Sync	0.425	0.818	0.229	0.385	0.062	0.019	0.064	0.04	0.027	0.019	0.425	0.04	0.229	0.477	0.734419	0.960771	FALSE	1.338	0.176284	NA	NA	3.587	0.00327545	0.0458969	TRUE	2.726	0.0245978	NA	NA	TRUE
69368	Wdfy1	2.826	2.659	2.846	2.456	2.04	1.667	1.179	1.07	1.051	1.667	2.826	1.07	2.846	0.473	0.107086	0.616333	FALSE	-0.012	0.962192	0.981776	FALSE	0.723	0.011513	0.0869741	FALSE	1.208	5.29082e-06	0.00162504	TRUE	TRUE
76044	Ncapg2	2.652	1.962	1.772	1.536	1.359	0.967	0.738	0.809	0.49	0.967	2.652	0.809	1.772	0.472	0.161143	0.704363	FALSE	0.393	0.178396	0.407197	FALSE	1.213	0.000196506	0.00784705	TRUE	1.292	2.12856e-05	0.00503442	TRUE	TRUE
17118	Marcks	30.85	13.044	20.687	23.852	24.423	42.565	42.815	30.878	33.481	42.565	30.85	30.878	20.687	0.465	0.107288	0.616686	FALSE	-0.238	0.367806	0.582704	FALSE	-1.189	3.90845e-05	0.00256929	TRUE	-0.486	0.0655031	0.999846	FALSE	TRUE
66058	Tmem176a	0.964	1.05	1.405	1.072	1.167	2.245	1.908	1.672	1.469	2.245	0.964	1.672	1.405	0.464	0.160558	0.702687	FALSE	-0.459	0.138709	0.36383	FALSE	-1.276	0.000145925	0.00654846	TRUE	-0.352	0.247564	0.999846	FALSE	TRUE
78749	Filip1l	2.569	2.886	3.239	4.407	4.708	7.229	6.587	4.681	5.681	7.229	2.569	4.681	3.239	0.464	0.053158	0.471809	FALSE	-0.772	0.000515085	0.0134504	FALSE	-1.575	8.02891e-11	3.85696e-08	TRUE	-0.339	0.123137	0.999846	FALSE	TRUE
170743	Tlr7	1.877	2.389	2.894	1.818	2.133	5.152	4.838	4.395	3.253	5.152	1.877	4.395	2.894	0.458	0.0873271	0.575536	FALSE	-0.293	0.237296	0.465565	FALSE	-1.465	5.70008e-08	1.18657e-05	TRUE	-0.714	0.00370044	0.256643	FALSE	TRUE
21814	Tgfbr3	8.508	12.341	18.966	21.451	18.562	23.871	24.603	15.938	20.677	23.871	8.508	15.938	18.966	0.455	0.0357482	0.39689	FALSE	-1.091	3.87363e-08	4.53251e-06	TRUE	-1.457	1.99965e-11	1.2085e-08	TRUE	0.089	0.652671	0.999846	FALSE	TRUE
66329	Susd3	2.068	1.715	1.888	1.779	1.926	4.456	3.884	3.412	2.981	4.456	2.068	3.412	1.888	0.447	0.127029	0.651591	FALSE	-0.16	0.563031	0.733786	FALSE	-1.37	4.16031e-06	0.000458491	TRUE	-0.763	0.00484937	0.309047	FALSE	TRUE
19707	Reps1	9.359	3.53	8.563	8	7.882	10.824	13.742	10.593	8.431	10.824	9.359	10.593	8.563	0.445	0.161337	0.704853	FALSE	-0.511	0.0787941	0.285158	FALSE	-1.164	0.000254644	0.00920283	TRUE	-0.208	0.474166	0.999846	FALSE	TRUE
15016	H2-Q5	39.837	29.704	14.015	12.174	10.439	15.057	24.851	20.816	10.737	15.057	39.837	20.816	14.015	0.442	0.156619	0.697684	FALSE	1.334	2.57182e-06	0.000190345	TRUE	0.555	0.0734992	0.224649	FALSE	-0.337	0.238116	0.999846	FALSE	TRUE
230971	Megf6	0.974	1.328	0.204	1.002	0.164	0.267	0.115	0.191	0.104	0.267	0.974	0.191	0.204	0.438	0.526137	0.919124	FALSE	1.244	0.0368853	0.209162	FALSE	2.381	0.000356058	0.0114421	TRUE	1.574	0.0114681	0.529434	FALSE	TRUE
21416	Tcf7l2	0.57	0.75	0.694	0.732	0.456	1.491	0.953	0.854	1.005	1.491	0.57	0.854	0.694	0.435	0.139412	0.673878	FALSE	-0.095	0.728359	0.84813	FALSE	-1.116	0.000163869	0.00703998	TRUE	-0.587	0.0301347	0.862218	FALSE	TRUE
12348	Car11	1.923	2.179	5.711	3.411	3.129	0.2	0.096	0.064	0.143	0.2	1.923	0.064	5.711	0.432	0.534012	0.921027	FALSE	-1.183	0.00476182	0.0668614	FALSE	3.613	2.66569e-10	1.16144e-07	TRUE	5.228	1.08615e-19	2.72443e-16	TRUE	TRUE
22156	Tuft1	2.101	1.645	0.395	0.931	0.768	0.96	1.077	0.95	0.659	0.96	2.101	0.95	0.395	0.424	0.313436	0.832174	FALSE	1.269	0.000786384	0.0185798	TRUE	0.641	0.120474	0.293612	FALSE	-0.204	0.59652	0.999846	FALSE	TRUE
106042	Prickle1	12.6	9.623	22.592	9.707	11.933	4.913	3.311	3.286	3.09	4.913	12.6	3.286	22.592	0.42	0.231072	0.770043	FALSE	-0.607	0.0528946	0.241046	FALSE	1.211	0.000469828	0.0139056	TRUE	2.238	1.89748e-12	2.5961e-09	TRUE	TRUE
84113	Ptov1	4.462	3.739	5.238	4.995	5.529	8.571	7.249	5.064	7.166	8.571	4.462	5.064	5.238	0.412	0.0923708	0.586502	FALSE	-0.54	0.0165061	0.143115	FALSE	-1.178	1.67202e-06	0.000217537	TRUE	-0.226	0.312846	0.999846	FALSE	TRUE
12369	Casp7	5.131	4.407	2.149	1.912	2.018	2.139	2.863	1.821	2.128	2.139	5.131	1.821	2.149	0.402	0.194746	0.741215	FALSE	1.053	0.000152593	0.00528304	TRUE	0.687	0.0242206	0.126948	FALSE	0.037	0.897484	0.999846	FALSE	TRUE
76438	Rftn1	24.584	25.242	30.078	30.197	35.863	47.995	42.993	34.463	37.069	47.995	24.584	34.463	30.078	0.402	0.0365593	0.400767	FALSE	-0.549	0.00182088	0.0343646	FALSE	-1.102	1.0429e-08	2.79125e-06	TRUE	-0.152	0.388079	0.999846	FALSE	TRUE
19411	Rarg	3.349	2.973	0.791	0.915	0.511	1.089	1.299	1.093	0.829	1.089	3.349	1.093	0.791	0.395	0.266286	0.799551	FALSE	1.938	1.03368e-09	1.45975e-07	TRUE	1.163	0.000768272	0.0191914	TRUE	-0.38	0.246158	0.999846	FALSE	TRUE
217119	Xylt2	23.186	23.171	33.448	32.352	37.245	47.199	46.979	30.482	43.424	47.199	23.186	30.482	33.448	0.395	0.0754705	0.545119	FALSE	-0.752	0.000217443	0.00704883	FALSE	-1.258	1.59466e-08	3.95234e-06	TRUE	-0.111	0.584713	0.999846	FALSE	TRUE
100503565	Gm9926	0.607	0.883	0.168	0.468	0.1	0.2	0.039	0.122	0.068	0.2	0.607	0.122	0.168	0.37	0.6753	0.951591	FALSE	1.492	0.0432657	NA	NA	2.459	0.0032829	0.0458994	TRUE	1.337	0.0913966	0.999846	FALSE	TRUE
19645	Rb1	20.534	11.038	19.705	22.067	20.214	25.338	31.015	22.81	22.821	25.338	20.534	22.81	19.705	0.37	0.138116	0.672482	FALSE	-0.558	0.0144857	0.133713	FALSE	-1.071	1.79921e-05	0.00142068	TRUE	-0.143	0.529094	0.999846	FALSE	TRUE
53412	Ppp1r3c	0.484	1.051	0.03	0.218	0.102	0	0.061	0	0.048	0	0.484	0	0.03	0.368	0.828933	0.975483	FALSE	2.593	0.0308425	NA	NA	4.281	0.0037406	0.0497022	TRUE	2.057	0.161924	NA	NA	TRUE
381511	Pdp1	2.827	2.781	2.873	2.918	3.266	5.606	4.593	5.364	3.022	5.606	2.827	5.364	2.873	0.364	0.150597	0.689854	FALSE	-0.289	0.215407	0.445913	FALSE	-1.093	1.76474e-05	0.00140095	TRUE	-0.44	0.0581016	0.999846	FALSE	TRUE
83797	Smarcd1	1.786	1.933	1.935	1.978	1.779	16.279	18.592	11.629	16.53	16.279	1.786	11.629	1.935	0.357	0.137749	0.671073	FALSE	-0.206	0.381471	0.593711	FALSE	-3.469	9.65992e-44	6.03262e-40	TRUE	-2.906	4.33817e-38	2.17631e-34	TRUE	TRUE
71375	Foxn3	16.855	13.997	10.137	10.026	9.418	24.201	26.31	23.92	17.887	24.201	16.855	23.92	10.137	0.348	0.0563435	0.483381	FALSE	0.469	0.00498075	0.0690842	FALSE	-0.947	2.12192e-07	3.54948e-05	FALSE	-1.068	1.53439e-10	1.28292e-07	TRUE	TRUE
110119	Mpi	9.238	9.782	10.882	11.824	11.408	20.165	14.775	13.706	14.812	20.165	9.238	13.706	10.882	0.342	0.0963682	0.597156	FALSE	-0.435	0.0214671	0.162806	FALSE	-1.106	8.77174e-08	1.71186e-05	TRUE	-0.329	0.0806813	0.999846	FALSE	TRUE
57752	Tacc2	2.139	1.987	2.973	3.234	3.064	4.157	4.154	3.183	3.644	4.157	2.139	3.183	2.973	0.338	0.0805738	0.560017	FALSE	-0.758	2.09622e-05	0.0010343	FALSE	-1.245	1.60207e-10	7.5037e-08	TRUE	-0.149	0.399225	0.999846	FALSE	TRUE
14744	Gpr65	60.027	55.83	84.199	65.016	82.933	101.124	102.574	97.284	73.108	101.124	60.027	97.284	84.199	0.331	0.11995	0.641248	FALSE	-0.609	0.00178092	0.033923	FALSE	-1.05	8.58398e-07	0.000120918	TRUE	-0.11	0.572384	0.999846	FALSE	TRUE
231532	Arhgap24	1.525	0.959	0.207	0.476	0.084	0.548	0.24	0.546	0.128	0.548	1.525	0.546	0.207	0.327	0.621264	0.941855	FALSE	2.176	0.000265887	0.00820777	TRUE	1.448	0.0264282	0.132424	FALSE	-0.401	0.508233	0.999846	FALSE	TRUE
19222	Ptgir	9.674	10.039	11.038	14.113	14	16.65	16.94	9.766	17.72	16.65	9.674	9.766	11.038	0.325	0.221808	0.763072	FALSE	-0.58	0.0172057	0.145987	FALSE	-1.005	0.000161961	0.00699233	TRUE	-0.1	0.680016	0.999846	FALSE	TRUE
11835	Ar	0.593	0.45	0.073	0.113	0.091	0.145	0.053	0.109	0.056	0.145	0.593	0.109	0.073	0.324	0.657898	0.949371	FALSE	2.331	0.000179523	NA	NA	2.205	0.00142124	0.0277654	TRUE	0.198	0.766488	0.999846	FALSE	TRUE
70598	Filip1	0.763	0.816	0.1	0.266	0.055	0.26	0.101	0.197	0.106	0.26	0.763	0.197	0.1	0.312	0.690337	0.955481	FALSE	2.384	0.00051292	0.0134487	TRUE	1.926	0.0105685	0.0828806	FALSE	-0.146	0.838984	0.999846	FALSE	TRUE
667962	Zfp966	0.129	0.151	0.119	0.153	0.133	0.661	0.596	0.499	0.553	0.661	0.129	0.499	0.119	0.309	0.472659	0.900033	FALSE	-0.121	0.784134	0.885385	FALSE	-2.402	1.70399e-07	2.92883e-05	TRUE	-1.972	1.69291e-06	0.000688604	TRUE	TRUE
54710	Hs3st3b1	1.592	1.178	2.898	1.948	2.641	2.37	2.061	1.653	2.056	2.37	1.592	1.653	2.898	0.301	0.398939	0.874038	FALSE	-1.041	0.00151295	0.0300293	TRUE	-0.906	0.011902	0.088591	FALSE	0.437	0.178847	0.999846	FALSE	TRUE
16001	Igf1r	2.075	2.008	0.67	1.394	0.44	1.131	1.13	1.172	0.771	1.131	2.075	1.172	0.67	0.299	0.424783	0.882754	FALSE	1.165	0.000600229	0.0152364	TRUE	0.617	0.096604	0.259789	FALSE	-0.248	0.468565	0.999846	FALSE	TRUE
18973	Pole	2.405	1.508	1.88	1.417	1.365	0.466	0.41	0.384	0.359	0.466	2.405	0.384	1.88	0.296	0.399841	0.874038	FALSE	0.152	0.606846	0.766107	FALSE	1.932	9.30959e-09	2.52776e-06	TRUE	2.076	3.4695e-11	3.66719e-08	TRUE	TRUE
233071	Arhgap33	0.793	1.145	2.466	1.774	1.729	2.222	2.178	1.578	2.128	2.222	0.793	1.578	2.466	0.293	0.383693	0.869223	FALSE	-1.229	8.82646e-05	0.00345356	TRUE	-1.424	3.16537e-05	0.00219642	TRUE	0.098	0.749735	0.999846	FALSE	TRUE
211651	Fancd2	1.722	1.822	0.673	1.257	0.303	0.611	0.395	0.455	0.401	0.611	1.722	0.455	0.673	0.285	0.549916	0.925935	FALSE	1.127	0.00740874	0.0903013	FALSE	1.594	0.00063585	0.0169696	TRUE	0.752	0.0823337	0.999846	FALSE	TRUE
12925	Crip1	17.093	19.373	37.463	26.916	31.552	25.488	22.237	18.788	21.852	25.488	17.093	18.788	37.463	0.282	0.233753	0.771988	FALSE	-1.002	3.50675e-06	0.00023958	TRUE	-0.622	0.00872178	0.0756923	FALSE	0.662	0.00214131	0.169614	FALSE	TRUE
237256	Zc3h12d	21.503	14.345	6.524	6.819	5.209	8.252	7.571	7.889	5.856	8.252	21.503	7.889	6.524	0.276	0.259776	0.794823	FALSE	1.368	5.90491e-10	8.84728e-08	TRUE	0.95	8.73999e-05	0.00473248	FALSE	-0.143	0.523764	0.999846	FALSE	TRUE
50524	Sall2	3.689	4.78	6.478	8.434	6.333	8.514	6.046	3.741	8.565	8.514	3.689	3.741	6.478	0.261	0.407046	0.878435	FALSE	-0.909	0.0015816	0.0310409	FALSE	-1.011	0.00133136	0.0267056	TRUE	0.158	0.580841	0.999846	FALSE	TRUE
240660	Slc35g1	1.845	1.757	3.202	3.402	4.122	2.671	4.428	3.295	3.051	2.671	1.845	3.295	3.202	0.24	0.443617	0.890997	FALSE	-1.173	5.34204e-05	0.00227101	TRUE	-1.228	0.000110558	0.00543174	TRUE	0.185	0.516861	0.999846	FALSE	TRUE
19366	Rad54l	1.84	1.657	1.01	0.956	0.79	0.902	0.449	0.734	0.467	0.902	1.84	0.734	1.01	0.231	0.535695	0.921263	FALSE	0.754	0.0218484	0.164174	FALSE	1.161	0.00147416	0.0284139	TRUE	0.638	0.0594291	0.999846	FALSE	TRUE
13609	S1pr1	95.325	110.478	53.557	44.228	42.548	41.977	43.204	39.174	37.212	41.977	95.325	39.174	53.557	0.221	0.25137	0.786893	FALSE	0.954	4.82547e-08	5.48942e-06	FALSE	1.035	6.76964e-08	1.34925e-05	TRUE	0.302	0.0855212	0.999846	FALSE	TRUE
218756	Slc4a7	3.813	2.059	0.744	1.057	0.831	1.037	1.593	1.306	1.082	1.037	3.813	1.306	0.744	0.22	0.496384	0.910848	FALSE	1.583	6.99944e-08	7.81773e-06	TRUE	0.916	0.00431239	0.0538258	FALSE	-0.446	0.133005	0.999846	FALSE	TRUE
269224	Pask	1.045	1.025	0.553	0.639	0.425	0.373	0.082	0.268	0.137	0.373	1.045	0.268	0.553	0.219	0.687445	0.954143	FALSE	0.777	0.0975552	0.315077	FALSE	1.996	0.000150122	0.00664592	TRUE	1.438	0.00325165	0.236412	FALSE	TRUE
19415	Rasal1	3.802	5.155	6.936	7.651	7.587	9.23	9.52	6.172	10.376	9.23	3.802	6.172	6.936	0.218	0.433542	0.886079	FALSE	-0.903	0.000443452	0.0120646	FALSE	-1.306	3.40868e-06	0.000389896	TRUE	-0.184	0.47106	0.999846	FALSE	TRUE
14608	Gpr83	9.489	9.419	31.916	18.963	25.761	10.734	14.703	10.597	12.31	10.734	9.489	10.597	31.916	0.213	0.432523	0.886079	FALSE	-1.632	4.10516e-11	7.30957e-09	TRUE	-0.671	0.0133377	0.0930077	FALSE	1.173	2.02462e-06	0.000743184	TRUE	TRUE
78339	Ttyh3	3.803	3.899	6.196	8.074	4.309	6.483	6.838	3.454	8.447	6.483	3.803	3.454	6.196	0.188	0.584198	0.934475	FALSE	-0.84	0.00744719	0.0905903	FALSE	-1.028	0.00279638	0.0415034	TRUE	0	0.999567	0.999982	FALSE	TRUE
77011	Ticrr	0.706	0.585	0.43	0.666	0.429	0.244	0.214	0.303	0.131	0.244	0.706	0.303	0.43	0.181	0.678117	0.952282	FALSE	0.191	0.611581	0.76892	FALSE	1.265	0.00273933	0.0408934	TRUE	1.256	0.00131079	0.118128	FALSE	TRUE
50905	Il17rb	5.87	10.4	13.755	18.446	15.644	12.233	11.656	6.965	14.558	12.233	5.87	6.965	13.755	0.179	0.560899	0.928627	FALSE	-1.144	4.90853e-05	0.00213096	TRUE	-0.793	0.0102314	0.0816444	FALSE	0.531	0.0594742	0.999846	FALSE	TRUE
76630	Stambpl1	11.797	13.085	13.533	12.114	14.349	21.608	21.217	21.619	18.113	21.608	11.797	21.619	13.533	0.176	0.364188	0.858295	FALSE	-0.288	0.106693	0.326889	FALSE	-1.02	1.67162e-07	2.8998e-05	TRUE	-0.556	0.00174898	0.151276	FALSE	TRUE
12043	Bcl2	19.773	21.95	33.945	32.213	40.944	36.75	42.874	38.83	35.144	36.75	19.773	38.83	33.945	0.175	0.387807	0.869917	FALSE	-0.964	1.87645e-07	1.90529e-05	FALSE	-1.172	7.1907e-09	2.07258e-06	TRUE	-0.034	0.855791	0.999846	FALSE	TRUE
108797	Mex3b	2.796	2.185	3.52	3.206	3.474	5.096	4.075	3.13	5.256	5.096	2.796	3.13	3.52	0.158	0.641955	0.946744	FALSE	-0.63	0.0459642	0.228445	FALSE	-1.107	0.00130303	0.0263064	TRUE	-0.319	0.305764	0.999846	FALSE	TRUE
380969	Nckap5l	5.893	5.694	11.176	12.136	10.42	9.638	8.963	4.906	12.122	9.638	5.893	4.906	11.176	0.149	0.642057	0.946759	FALSE	-1.13	0.000114981	0.00422951	TRUE	-0.916	0.00430463	0.0537649	FALSE	0.362	0.215014	0.999846	FALSE	TRUE
545539	Gm15417	3.541	4.011	5.477	4.844	6.517	6.764	6.156	5.089	6.969	6.764	3.541	5.089	5.477	0.142	0.654437	0.948755	FALSE	-0.765	0.00900255	0.101446	FALSE	-1.009	0.00160668	0.0295906	TRUE	-0.103	0.721009	0.999846	FALSE	TRUE
266632	Irak4	1.579	1.946	1.924	1.977	1.349	4.075	4.668	3.7	4.577	4.075	1.579	3.7	1.924	0.133	0.643916	0.947054	FALSE	-0.16	0.556607	0.72967	FALSE	-1.553	1.25179e-07	2.27691e-05	TRUE	-1.26	2.23791e-06	0.000801918	TRUE	TRUE
108686	Ccdc88a	1.078	1.355	0.437	0.422	0.474	0.895	0.654	1.152	0.366	0.895	1.078	1.152	0.437	0.132	0.751963	0.963215	FALSE	1.267	0.000852159	0.0195329	TRUE	0.423	0.307287	0.494498	FALSE	-0.712	0.0628098	0.999846	FALSE	TRUE
104156	Etv5	4.769	4.436	4.944	7.895	7.617	7.711	9.215	6.47	9.526	7.711	4.769	6.47	4.944	0.129	0.632749	0.945326	FALSE	-0.736	0.00307811	0.0500897	FALSE	-1.118	3.9858e-05	0.00260188	TRUE	-0.252	0.307722	0.999846	FALSE	TRUE
72572	Spats2	1.304	1.417	0.751	1.033	0.949	2.363	2.254	2.134	2.28	2.363	1.304	2.134	0.751	0.12	0.707174	0.956733	FALSE	0.407	0.179037	0.408056	FALSE	-0.998	0.00207795	0.0347238	FALSE	-1.285	1.58537e-05	0.00411375	TRUE	TRUE
11534	Adk	18.084	11.009	6.149	4.232	5.925	4.446	3.776	4.922	3.139	4.446	18.084	4.922	6.149	0.105	0.71419	0.957845	FALSE	1.228	2.30254e-06	0.000175205	TRUE	1.595	2.34737e-08	5.51111e-06	TRUE	0.473	0.0711235	0.999846	FALSE	TRUE
17684	Cited2	9.854	7.709	21.227	14.459	14.355	25.281	21.152	24.377	20.754	25.281	9.854	24.377	21.227	0.104	0.684203	0.95366	FALSE	-1.11	3.10594e-06	0.000223156	TRUE	-1.631	3.44373e-10	1.40257e-07	TRUE	-0.417	0.0758102	0.999846	FALSE	TRUE
22072	Prss2	7.793	8.362	7.95	16.36	19.443	23.582	16.319	9.644	27.752	23.582	7.793	9.644	7.95	0.101	0.827272	0.97532	FALSE	-1.028	0.0165304	0.143225	FALSE	-1.532	0.00107714	0.023249	TRUE	-0.402	0.342164	0.999846	FALSE	TRUE
54200	Sult2b1	4.384	1.874	0.509	0.876	0.611	0.8	0.981	0.952	0.8	0.8	4.384	0.952	0.509	0.1	0.839356	0.978183	FALSE	2.085	2.28102e-06	0.000175154	TRUE	1.577	0.00110628	0.0237414	TRUE	-0.408	0.369382	0.999846	FALSE	TRUE
67629	Spc24	2.518	1.512	1.676	1.17	1.571	0.8	0.451	0.474	0.704	0.8	2.518	0.474	1.676	0.1	0.845195	0.978932	FALSE	0.263	0.548687	0.725091	FALSE	1.479	0.00279791	0.0415034	TRUE	1.316	0.00397386	0.268288	FALSE	TRUE
77647	Trat1	17.173	16.432	23.371	27.109	29.497	37.073	33.919	33.159	35.667	37.073	17.173	33.159	23.371	0.1	0.598222	0.938225	FALSE	-0.845	1.23157e-06	0.000103637	FALSE	-1.312	5.85828e-12	4.3902e-09	TRUE	-0.367	0.0342854	0.913267	FALSE	TRUE
269401	Zfp512b	8.137	8.674	15.755	16.611	13.383	11.182	11.196	7.454	13.925	11.182	8.137	7.454	15.755	0.1	0.695829	0.95611	FALSE	-1.032	1.08095e-05	0.000620589	TRUE	-0.649	0.0115822	0.0872158	FALSE	0.483	0.0390792	0.974231	FALSE	TRUE
21754	Tesk1	5.482	2.494	6.251	5.49	6.539	5.911	7.756	6.216	7.099	5.911	5.482	6.216	6.251	0.099	0.754298	0.963662	FALSE	-0.792	0.00634154	0.0809897	FALSE	-1.012	0.00143571	0.0279896	TRUE	-0.121	0.67422	0.999846	FALSE	TRUE
19193	Pipox	1.125	1.526	1.228	1.207	1.116	2.474	2.868	2.926	2.367	2.474	1.125	2.926	1.228	0.09	0.810502	0.973942	FALSE	-0.019	0.957335	0.979923	FALSE	-1.256	0.00101912	0.0226214	TRUE	-1.148	0.000936852	0.0952678	FALSE	TRUE
70218	Kif18b	2.556	2.765	1.095	1.804	1.023	1.095	0.301	1.025	0.362	1.095	2.556	1.025	1.095	0.081	0.888438	0.986118	FALSE	0.874	0.0823788	0.291589	FALSE	1.735	0.00202455	0.0340484	TRUE	0.942	0.069768	0.999846	FALSE	TRUE
67393	Cxxc5	1.949	1.304	1.456	1.425	1.793	3.676	2.699	3.299	2.967	3.676	1.949	3.299	1.456	0.081	0.789888	0.970098	FALSE	-0.12	0.674535	0.81153	FALSE	-1.192	0.000118887	0.00566757	TRUE	-0.991	0.000429694	0.0557491	FALSE	TRUE
58801	Pmaip1	2.732	0.992	0.308	0.438	0.437	0.842	0.824	0.864	0.815	0.842	2.732	0.864	0.308	0.052	0.913968	0.988721	FALSE	2.075	2.53523e-06	0.000188775	TRUE	0.934	0.0503908	0.183969	FALSE	-1.089	0.0150065	0.610398	FALSE	TRUE
58239	Dexi	5.581	5.636	8.696	8.145	9.202	9.421	9.744	9.723	9.692	9.421	5.581	9.723	8.696	0.043	0.850579	0.979735	FALSE	-0.815	0.000108725	0.00402349	FALSE	-1.01	1.16049e-05	0.00100192	TRUE	-0.152	0.464383	0.999846	FALSE	TRUE
71918	Zcchc24	2.742	1.789	3.182	4.138	3.916	3.481	4.218	3.206	4.547	3.481	2.742	3.206	3.182	0.04	0.889955	0.986118	FALSE	-0.893	0.000702521	0.0170577	FALSE	-1.001	0.000522767	0.0149888	TRUE	-0.068	0.794209	0.999846	FALSE	TRUE
228413	Prrg4	1.82	1.411	0.313	0.654	0.339	0.267	0.375	0.435	0.241	0.267	1.82	0.435	0.313	0.039	0.952591	0.992821	FALSE	1.753	0.00172303	0.0331286	TRUE	2.08	0.00094774	0.0216535	TRUE	0.366	0.537348	0.999846	FALSE	TRUE
140488	Igf2bp3	4.7	3.426	3.099	5.29	3.293	1.415	1.61	1.49	1.595	1.415	4.7	1.49	3.099	0.033	0.906009	0.987731	FALSE	-0.088	0.719686	0.842537	FALSE	1.188	1.47917e-05	0.0012262	TRUE	1.309	1.84622e-07	9.97641e-05	TRUE	TRUE
13025	Ctla2b	2.001	1.269	0.292	0.706	0.284	0.576	0.703	1.058	0.309	0.576	2.001	1.058	0.292	0.029	0.961054	0.993224	FALSE	1.811	0.000685675	0.0167435	TRUE	1.116	0.0552705	0.193472	FALSE	-0.666	0.219684	0.999846	FALSE	TRUE
215821	Arfgef3	1.012	1.005	0.246	0.621	0.213	0.436	0.114	0.357	0.206	0.436	1.012	0.357	0.246	0.018	0.974271	0.995425	FALSE	1.362	0.00533195	0.0724649	FALSE	1.676	0.00193886	0.0332643	TRUE	0.331	0.506877	0.999846	FALSE	TRUE
70152	Mettl7a1	0.266	0.303	0.081	0.311	0.323	1.181	0.934	1.149	1.037	1.181	0.266	1.149	0.081	0.011	0.983406	0.996825	FALSE	0.09	0.864756	0.932722	FALSE	-2.126	0.000150407	0.00664592	TRUE	-2.205	1.41379e-05	0.00386864	TRUE	TRUE
210108	D130043K22Rik	1.338	1.08	0.135	0.641	0.214	0.309	0.279	0.47	0.161	0.309	1.338	0.47	0.135	0.007	0.991366	0.998151	FALSE	1.767	0.00215069	0.039262	TRUE	1.811	0.00445871	0.0549565	FALSE	0.051	0.931187	0.999846	FALSE	TRUE
20203	S100b	0.757	1.312	0.304	0.635	0.081	0.041	0	0.043	0	0.041	0.757	0.043	0.304	-0.012	0.995942	0.99895	FALSE	1.494	0.213751	NA	NA	5.666	0.00262364	0.0397364	TRUE	4.16	0.0225828	NA	NA	TRUE
110962	Mbd6	1.323	1.925	2.827	3.539	2.33	2.951	2.728	1.801	4.029	2.951	1.323	1.801	2.827	-0.015	0.966993	0.994704	FALSE	-1.002	0.00231588	0.041416	TRUE	-1.044	0.00374355	0.0497061	TRUE	-0.057	0.861381	0.999846	FALSE	TRUE
380921	Dgkh	1.297	0.877	1.272	1.476	1.417	1.926	1.945	2.499	1.648	1.926	1.297	2.499	1.272	-0.019	0.940556	0.991427	FALSE	-0.524	0.0252564	0.176129	FALSE	-1.064	3.12315e-05	0.00218329	TRUE	-0.559	0.0156761	0.617605	FALSE	TRUE
64177	Trpv6	1.467	1.841	1.702	3.388	2.362	2.784	3.626	2.31	4.386	2.784	1.467	2.31	1.702	-0.024	0.94843	0.992432	FALSE	-0.743	0.0289835	0.189008	FALSE	-1.2	0.00123183	0.025277	TRUE	-0.481	0.151724	0.999846	FALSE	TRUE
18029	Nfic	0.79	0.808	1.55	1.464	1.287	1.02	1.238	0.937	1.44	1.02	0.79	0.937	1.55	-0.029	0.931213	0.990117	FALSE	-1.02	0.000926852	0.020758	TRUE	-0.741	0.0286178	0.137648	FALSE	0.25	0.410593	0.999846	FALSE	TRUE
18392	Orc1	2.239	1.975	1.629	1.372	0.951	0.646	0.581	0.98	0.373	0.646	2.239	0.98	1.629	-0.031	0.948705	0.992432	FALSE	0.506	0.226042	0.455197	FALSE	1.548	0.00100309	0.0224795	TRUE	1.011	0.0196218	0.699089	FALSE	TRUE
75722	4932412D23Rik	1.78	2.007	0.292	1.229	0.415	0.673	0.15	0.458	0.398	0.673	1.78	0.458	0.292	-0.034	0.958469	0.993197	FALSE	1.441	0.0118614	0.119353	FALSE	2.008	0.00160615	0.0295906	TRUE	0.533	0.364051	0.999846	FALSE	TRUE
16500	Kcnb1	0.779	1.103	0.254	1.039	0.239	0.264	0.221	0.289	0.231	0.264	0.779	0.289	0.254	-0.037	0.945571	0.992145	FALSE	0.779	0.104954	0.325241	FALSE	1.725	0.00125718	0.0255736	TRUE	0.908	0.0644248	0.999846	FALSE	TRUE
229722	5330417C22Rik	0.623	0.613	0.135	0.283	0.131	0.088	0.095	0.149	0.058	0.088	0.623	0.149	0.135	-0.045	0.950856	0.992756	FALSE	1.62	0.00646939	0.0821196	FALSE	2.508	0.000242588	0.00889409	TRUE	0.843	0.188232	0.999846	FALSE	TRUE
21981	Ppp1r13b	28.088	23.932	47.109	47.017	45.192	42.674	45.361	46.292	49.729	42.674	28.088	46.292	47.109	-0.066	0.712898	0.957723	FALSE	-1.013	7.76863e-10	1.12745e-07	TRUE	-0.995	3.56983e-08	8.15618e-06	FALSE	-0.048	0.771644	0.999846	FALSE	TRUE
14373	G0s2	2.187	1.972	3.202	2.959	5.774	8.77	4.031	5.917	7.76	8.77	2.187	5.917	3.202	-0.071	0.893257	0.986739	FALSE	-1.137	0.0244852	0.173587	FALSE	-1.833	0.000813553	0.0197179	TRUE	-0.767	0.112897	0.999846	FALSE	TRUE
30945	Rnf19a	66.75	49.511	23.748	25.809	24.952	26.63	27.64	30.625	29.048	26.63	66.75	30.625	23.748	-0.073	0.695506	0.956088	FALSE	1.052	5.89547e-10	8.84728e-08	TRUE	0.865	3.41302e-06	0.000389896	FALSE	-0.26	0.126234	0.999846	FALSE	TRUE
434204	Whamm	5.49	3.897	7.581	7.24	6.143	7.031	9.265	8.073	9.792	7.031	5.49	8.073	7.581	-0.074	0.780096	0.968226	FALSE	-0.746	0.00213712	0.0391257	FALSE	-1.035	9.8315e-05	0.0051023	TRUE	-0.363	0.131803	0.999846	FALSE	TRUE
67252	Cap2	1.039	1.454	1.314	2.257	2.374	3.02	1.946	2.463	2.921	3.02	1.039	2.463	1.314	-0.077	0.825204	0.975101	FALSE	-0.846	0.00892823	0.100913	FALSE	-1.222	0.000536783	0.0152373	TRUE	-0.453	0.153559	0.999846	FALSE	TRUE
60411	Cenpk	1.772	1.252	0.808	1.024	1.055	0.364	0.238	0.604	0.094	0.364	1.772	0.604	0.808	-0.079	0.906334	0.987731	FALSE	0.479	0.395844	0.605608	FALSE	2.113	0.00101993	0.0226214	TRUE	1.555	0.00858114	0.443801	FALSE	TRUE
20621	Snn	5.005	5.374	9.064	11.808	9.005	9.259	9.13	6.029	13.736	9.259	5.005	6.029	9.064	-0.079	0.805374	0.97256	FALSE	-1.107	0.000165034	0.00564792	TRUE	-1.061	0.000972109	0.0220327	TRUE	-0.033	0.908572	0.999846	FALSE	TRUE
55984	Camkk1	3.044	3.364	5.493	5.865	6.777	5.775	4.285	4.955	6.032	5.775	3.044	4.955	5.493	-0.085	0.737959	0.961757	FALSE	-1.1	2.31021e-06	0.000175205	TRUE	-0.879	0.000579932	0.0158613	FALSE	0.136	0.553545	0.999846	FALSE	TRUE
320007	Sidt1	3.642	2.74	2.579	1.938	1.536	1.419	1.16	1.549	1.311	1.419	3.642	1.549	2.579	-0.086	0.784445	0.968997	FALSE	0.484	0.0844133	0.295134	FALSE	1.08	0.000526298	0.0149888	TRUE	0.509	0.0745163	0.999846	FALSE	TRUE
217866	Cdc42bpb	0.498	0.512	0.127	0.392	0.087	0.049	0.076	0.118	0.03	0.049	0.498	0.118	0.127	-0.087	0.920442	0.989091	FALSE	1.218	0.0888841	NA	NA	2.762	0.000854275	0.0203883	TRUE	1.457	0.0579699	0.999846	FALSE	TRUE
50492	Thop1	5.063	3.424	2.596	2.624	2.972	1.817	1.673	1.962	1.907	1.817	5.063	1.962	2.596	-0.09	0.758067	0.964427	FALSE	0.457	0.0772214	0.28243	FALSE	1.053	0.000245906	0.00896311	TRUE	0.506	0.0543813	0.999846	FALSE	TRUE
11910	Atf3	1.754	0.648	0.064	0.135	0.078	0.047	0.081	0.101	0.051	0.047	1.754	0.101	0.064	-0.092	0.93983	0.991427	FALSE	3.565	0.000151465	NA	NA	3.965	0.000318534	0.0105999	TRUE	0.308	0.7752	0.999846	FALSE	TRUE
21432	Tcl1	0.345	0.505	0.056	0.301	0.117	0.036	0.016	0.063	0	0.036	0.345	0.063	0.056	-0.105	0.940329	0.991427	FALSE	1.31	0.20065	NA	NA	3.846	0.00247085	0.0382258	TRUE	2.431	0.0404018	0.986312	FALSE	TRUE
110084	Dnah1	0.29	0.323	0.077	0.197	0.084	0.068	0.031	0.092	0.023	0.068	0.29	0.092	0.077	-0.105	0.898353	0.987731	FALSE	1.229	0.0727832	NA	NA	2.424	0.0020444	0.0343514	TRUE	1.09	0.134975	0.999846	FALSE	TRUE
19225	Ptgs2	0.333	0.451	0.026	0.306	0.034	0.013	0.009	0.027	0	0.013	0.333	0.027	0.026	-0.106	0.955958	0.993072	FALSE	1.621	0.179075	NA	NA	4.966	0.00257066	0.0392339	TRUE	3.239	0.036683	NA	NA	TRUE
268451	Rab11fip4	10.537	9.973	18.95	23.659	16.985	10.86	10.862	7.367	16.485	10.86	10.537	7.367	18.95	-0.107	0.713111	0.957723	FALSE	-1.118	2.68951e-05	0.00128573	TRUE	-0.318	0.276147	0.467904	FALSE	0.693	0.00925655	0.469061	FALSE	TRUE
269275	Acvr1c	0.662	0.767	0.218	0.522	0.141	0.135	0.191	0.233	0.15	0.135	0.662	0.233	0.218	-0.134	0.811694	0.973942	FALSE	1.163	0.0174545	0.147487	FALSE	1.88	0.000607191	0.016368	TRUE	0.583	0.249168	0.999846	FALSE	TRUE
140481	Man2a2	8.157	8.152	15.703	19.899	14.213	10.544	12.673	7.827	18.209	10.544	8.157	7.827	15.703	-0.134	0.651482	0.948357	FALSE	-1.19	1.18086e-05	0.000659537	TRUE	-0.749	0.0118124	0.0882437	FALSE	0.306	0.258945	0.999846	FALSE	TRUE
107607	Nod1	13.858	11.454	4.792	4.541	3.498	2.848	2.331	2.663	3.215	2.848	13.858	2.663	4.792	-0.139	0.582644	0.933899	FALSE	1.394	4.10208e-10	6.29978e-08	TRUE	2.061	9.41806e-17	1.17632e-13	TRUE	0.529	0.0205159	0.72141	FALSE	TRUE
14062	F2r	3.749	3.554	2.213	3.031	3.003	3.98	7.59	7.32	6.208	3.98	3.749	7.32	2.213	-0.14	0.670823	0.951339	FALSE	0.237	0.439758	0.641478	FALSE	-0.917	0.00580323	0.0628223	FALSE	-1.293	1.95823e-05	0.00499515	TRUE	TRUE
243931	Tshz3	1.034	1.243	0.453	1.183	0.325	0.318	0.232	0.408	0.235	0.318	1.034	0.408	0.453	-0.148	0.811467	0.973942	FALSE	0.684	0.19791	0.427415	FALSE	1.825	0.00238238	0.0375075	TRUE	0.994	0.0718869	0.999846	FALSE	TRUE
57781	Cd200r1	4.988	6.624	9.895	12.487	12.196	7.342	9.33	8.852	10.435	7.342	4.988	8.852	9.895	-0.151	0.538829	0.921837	FALSE	-1.167	2.10112e-07	2.0818e-05	TRUE	-0.768	0.0018779	0.0324561	FALSE	0.249	0.26437	0.999846	FALSE	TRUE
16197	Il7r	13.711	19.155	50.075	49.262	55.984	23.658	38.017	32.326	39.358	23.658	13.711	32.326	50.075	-0.154	0.547757	0.924902	FALSE	-1.842	3.57106e-15	1.21872e-12	TRUE	-1.157	6.45979e-06	0.000640339	TRUE	0.531	0.0228666	0.756358	FALSE	TRUE
11658	Alcam	2.132	1.442	0.164	0.531	0.205	0.428	0.268	0.631	0.207	0.428	2.132	0.631	0.164	-0.17	0.762135	0.964876	FALSE	2.46	8.70748e-07	7.53381e-05	TRUE	2.142	9.80168e-05	0.0051023	TRUE	-0.487	0.341593	0.999846	FALSE	TRUE
66412	Arrdc4	3.968	3.546	2.661	1.45	1.955	1.286	1.095	2.391	0.524	1.286	3.968	2.391	2.661	-0.172	0.729402	0.96026	FALSE	0.696	0.117456	0.340666	FALSE	1.428	0.00369947	0.0494715	TRUE	0.56	0.213403	0.999846	FALSE	TRUE
241230	St8sia6	6.119	5.22	2.523	1.919	1.238	2.743	1.313	3.328	1.505	2.743	6.119	3.328	2.523	-0.176	0.644435	0.94727	FALSE	1.409	4.62587e-05	0.00202977	TRUE	1.268	0.000841564	0.020162	TRUE	-0.317	0.362387	0.999846	FALSE	TRUE
19055	Ppp3ca	3.682	4.164	6.647	8.239	7.806	8.754	6.872	8.781	9.516	8.754	3.682	8.781	6.647	-0.177	0.392479	0.873118	FALSE	-1.122	5.26302e-09	6.80647e-07	TRUE	-1.225	5.78446e-09	1.69331e-06	TRUE	-0.28	0.139379	0.999846	FALSE	TRUE
13518	Dst	0.67	0.951	0.249	0.672	0.222	0.307	0.192	0.412	0.186	0.307	0.67	0.412	0.249	-0.178	0.671817	0.951339	FALSE	0.967	0.010765	0.112779	FALSE	1.475	0.000416164	0.0126367	TRUE	0.33	0.388588	0.999846	FALSE	TRUE
235584	Dusp7	13.12	8.27	17.222	20.97	19.489	13.806	16.398	14.517	20.989	13.806	13.12	14.517	17.222	-0.184	0.486626	0.905632	FALSE	-1.016	2.85864e-05	0.00135603	TRUE	-0.734	0.00583091	0.0629324	FALSE	0.097	0.687133	0.999846	FALSE	TRUE
17260	Mef2c	0.226	0.202	0.033	0.11	0.061	0.136	0.051	0.124	0.095	0.136	0.226	0.124	0.033	-0.185	0.74034	0.96203	FALSE	1.524	0.00256872	0.0444376	TRUE	0.991	0.073143	0.224057	FALSE	-0.718	0.160794	0.999846	FALSE	TRUE
171286	Slc12a8	0.727	0.752	0.06	0.282	0.064	0.301	0.235	0.498	0.158	0.301	0.727	0.498	0.06	-0.186	0.802297	0.971158	FALSE	2.358	0.000508821	0.0134199	TRUE	1.237	0.09159	0.252719	FALSE	-1.307	0.05785	0.999846	FALSE	TRUE
59093	Pcbp3	1.761	3.19	0.571	0.766	0.723	1.226	1.197	1.831	1.099	1.226	1.761	1.831	0.571	-0.188	0.635788	0.945717	FALSE	1.672	4.01634e-06	0.000266729	TRUE	0.789	0.0451121	0.173512	FALSE	-1.071	0.00350401	0.248752	FALSE	TRUE
107476	Acaca	1.006	1.067	0.452	0.791	0.357	0.41	0.314	0.436	0.419	0.41	1.006	0.436	0.452	-0.188	0.602463	0.938692	FALSE	0.816	0.0103611	0.110804	FALSE	1.291	0.000266825	0.00948572	TRUE	0.288	0.376432	0.999846	FALSE	TRUE
242662	Rims3	1.614	1.872	0.673	1.075	0.493	0.259	0.78	0.832	0.462	0.259	1.614	0.832	0.673	-0.196	0.68635	0.95382	FALSE	1.077	0.0126652	0.123802	FALSE	1.477	0.00202005	0.0340032	TRUE	0.204	0.642244	0.999846	FALSE	TRUE
244418	Prag1	1.103	1.609	3.666	4.566	4.331	3.012	4.213	3.169	5.444	3.012	1.103	3.169	3.666	-0.208	0.485714	0.905465	FALSE	-1.805	6.24011e-11	1.07434e-08	TRUE	-1.662	3.75096e-08	8.46677e-06	TRUE	-0.065	0.810242	0.999846	FALSE	TRUE
235130	Adamts15	1.112	1.257	0.2	1.048	0.143	0.207	0.181	0.23	0.24	0.207	1.112	0.23	0.2	-0.223	0.766805	0.965629	FALSE	1.273	0.0493603	0.234809	FALSE	2.377	0.00112975	0.0240102	TRUE	0.881	0.189401	0.999846	FALSE	TRUE
208628	Kntc1	1.962	1.448	1.234	1.079	0.786	0.604	0.362	0.797	0.394	0.604	1.962	0.797	1.234	-0.224	0.584361	0.934481	FALSE	0.552	0.122049	0.345702	FALSE	1.607	6.03074e-05	0.00359827	TRUE	0.831	0.0233377	0.763548	FALSE	TRUE
97086	Slc9b2	4.164	3.285	1.35	1.839	1.493	1.328	1.102	2.064	0.975	1.328	4.164	2.064	1.35	-0.231	0.492814	0.909555	FALSE	1.091	0.000269967	0.00829204	TRUE	1.389	2.85287e-05	0.00204116	TRUE	0.067	0.825536	0.999846	FALSE	TRUE
93892	Pcdhb21	0.862	1.643	0.305	1.591	0.076	0.18	0.149	0.233	0.175	0.18	0.862	0.233	0.305	-0.238	0.794956	0.970315	FALSE	0.859	0.273294	0.501465	FALSE	2.691	0.00248669	0.0384158	TRUE	1.594	0.05042	0.999846	FALSE	TRUE
12338	Capn6	0.398	0.516	0.051	0.208	0.039	0.067	0.036	0.111	0.021	0.067	0.398	0.111	0.051	-0.247	0.807746	0.973143	FALSE	2.108	0.0128831	NA	NA	2.941	0.00241476	0.0377375	TRUE	0.586	0.515825	0.999846	FALSE	TRUE
233726	Ipo7	10.578	8.886	4.936	7.843	5.605	3.964	3.487	4.637	4.581	3.964	10.578	4.637	4.936	-0.25	0.241292	0.777689	FALSE	0.51	0.0077882	0.0935345	FALSE	1.155	4.85611e-08	1.04574e-05	TRUE	0.395	0.0409803	0.986312	FALSE	TRUE
622402	Akr1c12	4.921	6.222	15.642	6.368	11.236	7.116	8.255	12.978	6.563	7.116	4.921	12.978	15.642	-0.25	0.558599	0.928542	FALSE	-1.204	0.00214004	0.0391257	TRUE	-0.707	0.101027	0.265686	FALSE	0.247	0.524322	0.999846	FALSE	TRUE
105827	Amigo2	9.116	15.979	17.375	11.863	10.772	3.335	4.067	4.4	4.804	3.335	9.116	4.4	17.375	-0.252	0.398049	0.874038	FALSE	-0.278	0.299566	0.524282	FALSE	1.515	3.14685e-07	4.99629e-05	TRUE	1.541	1.1644e-08	7.96556e-06	TRUE	TRUE
14681	Gnao1	0.273	0.311	0.029	0.216	0.063	0.039	0.035	0.028	0.062	0.039	0.273	0.028	0.029	-0.259	0.77761	0.967233	FALSE	1.41	0.0648544	NA	NA	2.737	0.00183502	0.03207	TRUE	1.067	0.187146	0.999846	FALSE	TRUE
93890	Pcdhb19	0.315	0.53	0.075	0.285	0.017	0.034	0.035	0.036	0.049	0.034	0.315	0.036	0.075	-0.261	0.823973	0.975101	FALSE	1.671	0.0736419	NA	NA	3.376	0.00218013	0.035758	TRUE	1.444	0.155658	0.999846	FALSE	TRUE
20351	Sema4a	14.462	22.989	37.602	32.268	37.179	26.673	33.122	38.198	37.213	26.673	14.462	38.198	37.602	-0.268	0.247117	0.783326	FALSE	-1.121	1.18233e-07	1.26314e-05	TRUE	-0.919	7.3198e-05	0.00421958	FALSE	-0.067	0.752469	0.999846	FALSE	TRUE
11552	Adra2b	0.381	0.792	0.144	0.499	0.09	0.092	0.078	0.154	0.065	0.092	0.381	0.154	0.144	-0.27	0.748686	0.963014	FALSE	1.16	0.100964	0.320147	FALSE	2.556	0.00160344	0.0295906	TRUE	1.126	0.130083	0.999846	FALSE	TRUE
71819	Kif23	5.852	8.886	12.488	15.047	14.973	5.747	7.081	7.452	8.817	5.747	5.852	7.452	12.488	-0.284	0.233583	0.771895	FALSE	-1.123	2.31526e-07	2.23979e-05	TRUE	-0.045	0.851465	0.910357	FALSE	0.794	0.000252295	0.0375944	FALSE	TRUE
13361	Dhfr	2.604	1.885	1.825	1.65	1.351	0.918	0.919	1.386	0.981	0.918	2.604	1.386	1.825	-0.285	0.429695	0.885039	FALSE	0.308	0.330768	0.549743	FALSE	1.055	0.00294401	0.0429771	TRUE	0.462	0.152853	0.999846	FALSE	TRUE
18715	Pim2	42.543	47.497	29.679	22.454	30.656	17.587	16.41	24.35	19.215	17.587	42.543	24.35	29.679	-0.288	0.199898	0.746233	FALSE	0.511	0.0120632	0.120477	FALSE	1.17	1.76227e-07	3.00147e-05	TRUE	0.371	0.0699654	0.999846	FALSE	TRUE
104681	Slc16a6	2.767	3.828	6.067	6.46	5.122	4.906	4.623	6.369	5.814	4.906	2.767	6.369	6.067	-0.291	0.1923	0.740417	FALSE	-1.011	9.44536e-07	8.05873e-05	TRUE	-0.769	0.000677882	0.0177129	FALSE	-0.05	0.804909	0.999846	FALSE	TRUE
11595	Acan	0.401	0.488	0.267	0.375	0.191	0.045	0.026	0.089	0.009	0.045	0.401	0.089	0.267	-0.305	0.72924	0.96026	FALSE	0.526	0.422483	0.627493	FALSE	3.429	2.37061e-05	0.00179811	TRUE	2.599	0.000441818	0.0563505	FALSE	TRUE
13498	Atn1	1.625	2.023	3.754	4.801	3.182	2.505	3.073	2.187	4.858	2.505	1.625	2.187	3.754	-0.305	0.389661	0.871222	FALSE	-1.265	0.000107303	0.00401568	TRUE	-0.857	0.0168495	0.105296	FALSE	0.103	0.75037	0.999846	FALSE	TRUE
628444	Vmn2r59	0.095	0.195	0.019	0.1	0.02	0.026	0.005	0.024	0.015	0.026	0.095	0.024	0.019	-0.322	0.759588	0.964729	FALSE	1.548	0.0722771	NA	NA	3.065	0.00220133	0.0358424	TRUE	1.195	0.193965	0.999846	FALSE	TRUE
20355	Sema4f	3.433	2.242	3.252	2.919	3.365	0.822	1.306	1.121	1.645	0.822	3.433	1.121	3.252	-0.322	0.3816	0.868111	FALSE	-0.346	0.286424	0.512782	FALSE	1.167	0.0013126	0.0263858	TRUE	1.191	0.000300934	0.0413943	TRUE	TRUE
226970	Arhgef4	1.313	1.675	2.814	2.71	2.748	2.163	2.048	2.798	2.723	2.163	1.313	2.798	2.814	-0.331	0.129625	0.657254	FALSE	-1.068	1.07516e-07	1.15872e-05	TRUE	-0.732	0.000917941	0.0212152	FALSE	0.005	0.979595	0.999846	FALSE	TRUE
77782	Polq	0.834	1.089	0.471	0.738	0.398	0.316	0.287	0.41	0.382	0.316	0.834	0.41	0.471	-0.335	0.369503	0.859823	FALSE	0.69	0.0335528	0.201396	FALSE	1.439	8.18938e-05	0.0045344	TRUE	0.413	0.215548	0.999846	FALSE	TRUE
56696	Gpr132	16.197	19.528	40.636	33.296	25.94	21.777	22.24	24.528	33.179	21.777	16.197	24.528	40.636	-0.343	0.169621	0.716085	FALSE	-1.077	2.36115e-06	0.00017797	TRUE	-0.539	0.0313178	0.143976	FALSE	0.195	0.391029	0.999846	FALSE	TRUE
74747	Ddit4	18.624	21.831	60.381	34.681	26.768	25.46	22.547	30.545	32.713	25.46	18.624	30.545	60.381	-0.343	0.260804	0.795528	FALSE	-1.193	1.91133e-05	0.000970357	TRUE	-0.481	0.116285	0.28806	FALSE	0.368	0.185425	0.999846	FALSE	TRUE
74145	F13a1	19.194	14.517	9.33	19.913	17.37	4.586	5.348	3.967	8.956	4.586	19.194	3.967	9.33	-0.348	0.502891	0.913594	FALSE	-0.042	0.92935	0.964928	FALSE	1.526	0.00329448	0.0459687	TRUE	1.219	0.0100553	0.487289	FALSE	TRUE
16728	L1cam	1.597	2.733	5.348	5.39	4.225	1.972	3.498	2.63	4.612	1.972	1.597	2.63	5.348	-0.354	0.290649	0.817048	FALSE	-1.381	6.61377e-06	0.000410388	TRUE	-0.592	0.0786678	0.231805	FALSE	0.435	0.154053	0.999846	FALSE	TRUE
240034	Zfp760	2.705	2.177	0.818	0.942	1.309	0.749	0.932	1.424	0.885	0.749	2.705	1.424	0.818	-0.363	0.408508	0.878435	FALSE	1.068	0.0059963	0.0779874	FALSE	1.295	0.00272398	0.0406968	TRUE	-0.136	0.731463	0.999846	FALSE	TRUE
107065	Lrrtm2	0.878	0.854	0.331	0.608	0.217	0.228	0.207	0.449	0.157	0.228	0.878	0.449	0.331	-0.365	0.550656	0.926057	FALSE	1.036	0.0510406	0.237396	FALSE	1.76	0.0032045	0.0451061	TRUE	0.359	0.511282	0.999846	FALSE	TRUE
666938	Bend4	0.506	0.429	0.109	0.379	0.09	0.131	0.101	0.214	0.105	0.131	0.506	0.214	0.109	-0.369	0.519353	0.91796	FALSE	1.176	0.0201679	0.157524	FALSE	1.782	0.00156656	0.0293495	TRUE	0.237	0.646672	0.999846	FALSE	TRUE
16512	Kcnh3	4.739	8.844	15.4	13.882	14.098	7.327	8.168	7.243	13.304	7.327	4.739	7.243	15.4	-0.369	0.227826	0.768658	FALSE	-1.278	4.94166e-06	0.000322943	TRUE	-0.434	0.157845	0.340219	FALSE	0.475	0.0890675	0.999846	FALSE	TRUE
67266	Dipk1a	10.358	13.304	23.181	19.214	23.428	14.324	15.919	18.71	21.988	14.324	10.358	18.71	23.181	-0.372	0.116793	0.631248	FALSE	-1.083	6.2195e-07	5.57758e-05	TRUE	-0.595	0.0125862	0.0906935	FALSE	0.115	0.593216	0.999846	FALSE	TRUE
71435	Arhgap21	0.68	0.779	0.267	0.701	0.349	0.212	0.154	0.244	0.245	0.212	0.68	0.244	0.267	-0.373	0.401703	0.875393	FALSE	0.597	0.120717	0.344274	FALSE	1.77	4.70202e-05	0.0029761	TRUE	0.8	0.0436807	0.996784	FALSE	TRUE
94284	Ugt1a6a	1.638	1.876	0.436	1.072	0.258	0.46	0.199	0.75	0.164	0.46	1.638	0.75	0.436	-0.374	0.554312	0.926237	FALSE	1.463	0.00889476	0.100702	FALSE	2.205	0.000392951	0.0122088	TRUE	0.369	0.517765	0.999846	FALSE	TRUE
52538	Acaa2	54.904	65.378	111.679	97.903	114.643	73.413	78.214	101.589	103.624	73.413	54.904	101.589	111.679	-0.375	0.0584718	0.491809	FALSE	-1.034	1.16393e-08	1.44445e-06	TRUE	-0.573	0.00394901	0.0510591	FALSE	0.086	0.634593	0.999846	FALSE	TRUE
100504231	Gm15708	21.896	32.901	55.043	45.549	52.057	37.235	40.369	56.326	52.191	37.235	21.896	56.326	55.043	-0.418	0.0697476	0.524969	FALSE	-1.084	2.77957e-07	2.63932e-05	TRUE	-0.744	0.00131154	0.0263858	FALSE	-0.077	0.712803	0.999846	FALSE	TRUE
12832	Col5a2	0.837	1.037	0.28	0.652	0.154	0.318	0.102	0.478	0.12	0.318	0.837	0.478	0.28	-0.423	0.532011	0.920786	FALSE	1.254	0.0365297	0.208069	FALSE	1.955	0.0034091	0.0469628	TRUE	0.277	0.649829	0.999846	FALSE	TRUE
192167	Nlgn1	0.349	0.45	0.076	0.285	0.055	0.112	0.062	0.149	0.096	0.112	0.349	0.149	0.076	-0.433	0.515473	0.917622	FALSE	1.427	0.0147676	0.135097	FALSE	1.986	0.00238578	0.0375294	TRUE	0.125	0.834774	0.999846	FALSE	TRUE
216964	Trp53i13	7.989	10.865	16.385	15.245	18.115	10.998	12.902	16.339	17.492	10.998	7.989	16.339	16.385	-0.439	0.0683059	0.52033	FALSE	-1.004	5.47249e-06	0.000350182	TRUE	-0.586	0.0158082	0.10174	FALSE	-0.021	0.924397	0.999846	FALSE	TRUE
19362	Rad51ap1	1.37	0.95	0.847	0.548	0.531	0.279	0.283	0.534	0.285	0.279	1.37	0.534	0.847	-0.448	0.363484	0.858295	FALSE	0.669	0.113735	0.335497	FALSE	1.811	0.000161979	0.00699233	TRUE	0.695	0.111642	0.999846	FALSE	TRUE
100040766	Mroh2a	2.103	3.308	1.102	2.289	0.729	1.165	0.762	1.953	0.841	1.165	2.103	1.953	1.102	-0.449	0.29254	0.81926	FALSE	0.848	0.0278118	0.185	FALSE	1.261	0.0029836	0.043298	TRUE	-0.036	0.926434	0.999846	FALSE	TRUE
258840	Olfr1097	0.631	0.461	0.052	0.325	0.025	0.039	0.009	0.014	0.046	0.039	0.631	0.014	0.052	-0.451	0.757892	0.964427	FALSE	1.962	0.0655838	NA	NA	4.389	0.00105265	0.0229853	TRUE	1.976	0.10468	0.999846	FALSE	TRUE
11899	Astn1	0.255	0.384	0.111	0.231	0.066	0.089	0.043	0.135	0.059	0.089	0.255	0.135	0.111	-0.469	0.504699	0.913925	FALSE	1.103	0.0677356	0.265978	FALSE	2.059	0.00260929	0.039583	TRUE	0.488	0.43465	0.999846	FALSE	TRUE
29863	Pde7b	0.479	0.41	0.048	0.063	0.055	0.065	0.02	0.095	0.03	0.065	0.479	0.095	0.048	-0.471	0.592252	0.937444	FALSE	2.836	9.60725e-05	NA	NA	3.202	0.000119569	0.00567118	TRUE	-0.104	0.893556	0.999846	FALSE	TRUE
14468	Gbp2b	1.523	2.069	0.712	1.071	0.58	0.58	0.293	0.821	0.445	0.58	1.523	0.821	0.712	-0.474	0.441892	0.89005	FALSE	1.036	0.0496036	0.2351	FALSE	1.833	0.00220582	0.0358732	TRUE	0.324	0.553542	0.999846	FALSE	TRUE
386463	Cdsn	1.149	1.112	0.061	1.111	0.283	0.045	0.077	0.145	0.049	0.045	1.149	0.145	0.061	-0.487	0.694104	0.956011	FALSE	1.141	0.223311	NA	NA	3.935	0.000645426	0.0171276	TRUE	2.307	0.0266744	0.807747	FALSE	TRUE
544696	Tbc1d32	1.903	2.018	1.222	2.163	1.041	0.847	0.669	1.235	0.986	0.847	1.903	1.235	1.222	-0.487	0.156942	0.698288	FALSE	0.266	0.380835	0.593411	FALSE	1.143	0.000782717	0.0192722	TRUE	0.389	0.207162	0.999846	FALSE	TRUE
207474	Kctd12b	0.757	1.167	0.064	0.437	0.219	0.796	0.34	1.074	0.594	0.796	0.757	1.074	0.064	-0.491	0.468547	0.898817	FALSE	1.879	0.00269829	0.0458829	TRUE	0.545	0.419864	0.594434	FALSE	-1.825	0.00365763	0.256516	FALSE	TRUE
432530	Adcy1	0.494	0.416	0.117	0.326	0.079	0.079	0.074	0.144	0.086	0.079	0.494	0.144	0.117	-0.498	0.436533	0.887493	FALSE	1.278	0.0194764	0.156136	FALSE	2.337	0.000170881	0.00717816	TRUE	0.561	0.32278	0.999846	FALSE	TRUE
19339	Rab3a	1.303	1.812	3.504	3.03	2.978	1.517	2.087	1.749	3.508	1.517	1.303	1.749	3.504	-0.506	0.200164	0.746458	FALSE	-1.212	0.000814882	0.0190698	TRUE	-0.461	0.248943	0.440649	FALSE	0.245	0.493169	0.999846	FALSE	TRUE
52357	Wwc2	1.205	1.61	0.279	0.908	0.267	0.447	0.152	0.646	0.25	0.447	1.205	0.646	0.279	-0.508	0.403945	0.877194	FALSE	1.425	0.00831179	0.0973708	FALSE	2.027	0.000733208	0.0186893	TRUE	0.095	0.862969	0.999846	FALSE	TRUE
19699	Reln	0.454	0.646	0.165	0.289	0.11	0.162	0.046	0.211	0.097	0.162	0.454	0.211	0.165	-0.508	0.369358	0.859823	FALSE	1.408	0.00456532	0.0652203	FALSE	2.2	7.52642e-05	0.00427586	TRUE	0.284	0.576356	0.999846	FALSE	TRUE
26557	Homer2	0.487	0.598	0.171	0.419	0.128	0.203	0.054	0.22	0.154	0.203	0.487	0.22	0.171	-0.51	0.416355	0.88064	FALSE	1.058	0.0546739	0.243493	FALSE	1.889	0.002202	0.0358424	TRUE	0.321	0.568949	0.999846	FALSE	TRUE
20464	Sim1	0.213	0.506	0.084	0.371	0.043	0.049	0.006	0.07	0.012	0.049	0.213	0.07	0.084	-0.51	0.688585	0.954928	FALSE	1.027	0.305697	NA	NA	3.559	0.00307991	0.0440474	TRUE	2.022	0.0626669	0.999846	FALSE	TRUE
224090	Tmem44	0.187	0.183	0.076	0.172	0.057	0.03	0.026	0.036	0.046	0.03	0.187	0.036	0.076	-0.513	0.559743	0.928542	FALSE	0.742	0.294008	NA	FALSE	2.482	0.00304757	0.0437519	TRUE	1.227	0.104937	0.999846	FALSE	TRUE
77945	Rpgrip1	1.129	1.431	0.551	1.153	0.547	0.48	0.529	0.961	0.574	0.48	1.129	0.961	0.551	-0.515	0.126985	0.651556	FALSE	0.631	0.0376139	0.210852	FALSE	1.101	0.00103677	0.0227179	TRUE	-0.045	0.882201	0.999846	FALSE	TRUE
64899	Lpin3	1.293	1.419	0.497	1.016	0.372	0.373	0.269	0.54	0.42	0.373	1.293	0.54	0.497	-0.52	0.334349	0.842707	FALSE	0.979	0.0347407	0.204418	FALSE	1.855	0.000415356	0.0126367	TRUE	0.356	0.456882	0.999846	FALSE	TRUE
70574	Cpm	9.131	10.568	11.039	9.582	10.081	4.538	3.762	6.508	5.901	4.538	9.131	6.508	11.039	-0.521	0.0110528	0.209448	FALSE	-0.241	0.190714	0.420759	FALSE	1.015	6.36163e-07	9.29954e-05	TRUE	0.735	7.04654e-05	0.0132563	FALSE	TRUE
279499	Kctd19	1.897	2.292	0.169	1.108	0.27	0.446	0.158	0.72	0.204	0.446	1.897	0.72	0.169	-0.531	0.514398	0.917584	FALSE	1.93	0.00656727	0.0830109	FALSE	2.595	0.00112223	0.023927	TRUE	0.134	0.854848	0.999846	FALSE	TRUE
17933	Myt1l	0.792	0.964	0.21	0.556	0.149	0.231	0.117	0.402	0.135	0.231	0.792	0.402	0.21	-0.535	0.358167	0.856178	FALSE	1.408	0.00617461	0.079854	FALSE	2.12	0.00022032	0.00844108	TRUE	0.176	0.737087	0.999846	FALSE	TRUE
11803	Aplp1	1.309	0.848	1.197	1.705	1.156	2.601	2.42	6.356	1.529	2.601	1.309	6.356	1.197	-0.536	0.247326	0.783326	FALSE	-0.481	0.267363	0.495747	FALSE	-1.448	0.00214097	0.035529	TRUE	-1.502	0.000403881	0.0532052	FALSE	TRUE
217310	Hid1	3.961	5.45	10.565	9.754	10.448	6.051	7.258	10.713	9.597	6.051	3.961	10.713	10.565	-0.539	0.0172385	0.271937	FALSE	-1.311	2.92172e-10	4.54383e-08	TRUE	-0.745	0.0011226	0.023927	FALSE	0.027	0.894242	0.999846	FALSE	TRUE
234258	Neil3	1.118	0.929	0.497	0.654	0.502	0.276	0.056	0.479	0.039	0.276	1.118	0.479	0.497	-0.541	0.497699	0.911511	FALSE	0.729	0.290617	0.51612	FALSE	2.443	0.00176071	0.0313562	TRUE	1.172	0.0982659	0.999846	FALSE	TRUE
546118	Ubtfl1	0.829	1.191	0.273	0.827	0.181	0.283	0.164	0.52	0.178	0.283	0.829	0.52	0.273	-0.55	0.41828	0.880768	FALSE	1.134	0.0572508	0.247663	FALSE	1.958	0.00339291	0.0468087	TRUE	0.274	0.653578	0.999846	FALSE	TRUE
628686	D030068K23Rik	0.299	0.47	0.038	0.258	0.037	0.028	0.029	0.06	0.03	0.028	0.299	0.06	0.038	-0.554	0.616074	0.941044	FALSE	1.717	0.0503895	NA	NA	3.519	0.000760661	0.0190267	TRUE	1.248	0.188132	0.999846	FALSE	TRUE
64082	Popdc2	0.489	0.586	0.161	0.41	0.148	0.079	0.054	0.154	0.057	0.079	0.489	0.154	0.161	-0.562	0.566046	0.929668	FALSE	1.041	0.181027	NA	NA	2.797	0.00259281	0.0393968	TRUE	1.194	0.154324	0.999846	FALSE	TRUE
380654	Cfap54	0.537	0.801	0.167	0.542	0.157	0.163	0.144	0.35	0.138	0.163	0.537	0.35	0.167	-0.566	0.323559	0.836362	FALSE	1.1	0.0297281	0.191009	FALSE	1.887	0.000839441	0.0201369	TRUE	0.221	0.667315	0.999846	FALSE	TRUE
64008	Aqp9	0.847	1.18	2.159	2.989	3.154	1.592	1.92	2.04	3.364	1.592	0.847	2.04	2.159	-0.578	0.0822302	0.563972	FALSE	-1.629	1.30337e-07	1.38045e-05	TRUE	-1.039	0.00219373	0.0357887	TRUE	0.012	0.968335	0.999846	FALSE	TRUE
65972	Ifi30	7.542	7.321	15.845	14.269	15.346	7.176	6.611	9.701	11.612	7.176	7.542	9.701	15.845	-0.581	0.0586527	0.491809	FALSE	-1.211	1.33167e-05	0.00072715	TRUE	-0.124	0.688559	0.803298	FALSE	0.506	0.0649059	0.999846	FALSE	TRUE
66570	Cenpm	2.014	1.234	1.505	1.275	1.102	0.573	0.281	0.829	0.508	0.573	2.014	0.829	1.505	-0.591	0.32877	0.83947	FALSE	0.155	0.761558	0.871263	FALSE	1.73	0.00331676	0.0460634	TRUE	0.984	0.0626851	0.999846	FALSE	TRUE
241303	Fam78a	5.808	10.274	15.035	16.09	11.759	7.147	7.504	8.923	13.842	7.147	5.808	8.923	15.035	-0.593	0.0296958	0.364435	FALSE	-1.003	5.43968e-05	0.00230455	TRUE	-0.107	0.694508	0.807222	FALSE	0.304	0.221249	0.999846	FALSE	TRUE
234214	Sorbs2	0.236	0.377	0.051	0.18	0.041	0.09	0.036	0.161	0.041	0.09	0.236	0.161	0.051	-0.596	0.368829	0.859728	FALSE	1.65	0.00529841	0.0721688	FALSE	2.074	0.00156953	0.0293757	TRUE	-0.172	0.773762	0.999846	FALSE	TRUE
69634	Clybl	1.728	2.324	4.636	4.052	3.864	2.214	1.892	3.175	3.266	2.214	1.728	3.175	4.636	-0.597	0.137599	0.670905	FALSE	-1.232	0.000765903	0.0183072	TRUE	-0.254	0.534881	0.689202	FALSE	0.381	0.287408	0.999846	FALSE	TRUE
404710	Iqgap3	0.964	0.927	0.433	0.797	0.333	0.336	0.112	0.491	0.217	0.336	0.964	0.491	0.433	-0.6	0.281767	0.81287	FALSE	0.723	0.137274	0.362523	FALSE	1.883	0.000590071	0.0160395	TRUE	0.56	0.259855	0.999846	FALSE	TRUE
12516	Cd7	8.3	17.442	56.897	46.176	60.973	22.107	24.047	37.51	35.848	22.107	8.3	37.51	56.897	-0.603	0.0389819	0.410809	FALSE	-2.286	1.92891e-17	7.89951e-15	TRUE	-1.088	0.000232576	0.00873185	TRUE	0.595	0.0250438	0.794654	FALSE	TRUE
65969	Cubn	0.599	0.71	0.163	0.527	0.126	0.168	0.091	0.341	0.085	0.168	0.599	0.341	0.163	-0.614	0.344018	0.848747	FALSE	1.162	0.0425472	0.221498	FALSE	2.123	0.000913512	0.02116	TRUE	0.347	0.552139	0.999846	FALSE	TRUE
243725	Ppp1r9a	0.27	0.363	0.09	0.193	0.079	0.098	0.042	0.182	0.047	0.098	0.27	0.182	0.09	-0.617	0.329767	0.839634	FALSE	1.254	0.0241961	0.172432	FALSE	1.97	0.00155904	0.0293314	TRUE	0.099	0.861204	0.999846	FALSE	TRUE
329502	Pla2g4e	0.759	0.89	0.216	0.564	0.112	0.26	0.086	0.292	0.249	0.26	0.759	0.292	0.216	-0.619	0.369225	0.859791	FALSE	1.363	0.0238491	0.171351	FALSE	2.058	0.00235092	0.0372536	TRUE	0.076	0.901579	0.999846	FALSE	TRUE
14184	Fgfr3	0.202	0.274	0.059	0.133	0.035	0.018	0.018	0.033	0.025	0.018	0.202	0.033	0.059	-0.621	0.527261	0.919555	FALSE	1.531	0.040359	NA	NA	3.5	0.000137025	0.00630755	TRUE	1.348	0.102369	0.999846	FALSE	TRUE
231603	A630023P12Rik	8.024	8.672	16.603	17.397	7.701	2.703	3.884	6.343	4.476	2.703	8.024	6.343	16.603	-0.625	0.0738248	0.54045	FALSE	-0.893	0.00398844	0.0599047	FALSE	1.092	0.00166871	0.0301509	TRUE	1.36	1.38022e-05	0.00384672	TRUE	TRUE
230815	Man1c1	0.662	0.313	2.654	1.4	1.663	0.331	0.376	0.654	0.508	0.331	0.662	0.654	2.654	-0.635	0.172203	0.718335	FALSE	-2.153	1.85462e-07	1.89882e-05	TRUE	0.229	0.623687	0.758211	FALSE	1.748	2.06633e-05	0.00503442	TRUE	TRUE
11898	Ass1	4.206	6.956	13.517	12.625	9.673	6.149	6.673	8.775	11.956	6.149	4.206	8.775	13.517	-0.645	0.0461414	0.442616	FALSE	-1.277	1.64819e-05	0.000861686	TRUE	-0.445	0.174022	0.358708	FALSE	0.187	0.522074	0.999846	FALSE	TRUE
71904	Paqr7	3.097	4.426	7.433	6.021	6.724	2.994	4.599	6.917	5.735	2.994	3.097	6.917	7.433	-0.656	0.0150317	0.253172	FALSE	-1.029	2.94101e-05	0.00138974	TRUE	-0.264	0.32933	0.514725	FALSE	0.109	0.656801	0.999846	FALSE	TRUE
76843	Dtl	2.902	1.774	1.521	1.393	1.049	0.55	0.253	0.949	0.39	0.55	2.902	0.949	1.521	-0.662	0.106393	0.615287	FALSE	0.654	0.0695169	0.269449	FALSE	2.337	7.41417e-09	2.10461e-06	TRUE	1.021	0.00535132	0.327388	FALSE	TRUE
30785	Cttnbp2	0.441	0.577	0.137	0.374	0.091	0.161	0.041	0.231	0.102	0.161	0.441	0.231	0.137	-0.665	0.329086	0.83947	FALSE	1.23	0.0399523	0.215571	FALSE	2.141	0.00142015	0.0277654	TRUE	0.246	0.68716	0.999846	FALSE	TRUE
56839	Lgi1	0.536	0.587	0.149	0.421	0.105	0.182	0.098	0.378	0.099	0.182	0.536	0.378	0.149	-0.667	0.269076	0.801858	FALSE	1.21	0.0246301	0.174312	FALSE	1.784	0.00284132	0.0419667	TRUE	-0.093	0.864	0.999846	FALSE	TRUE
278304	Zfp385c	0.546	0.994	0.217	0.452	0.129	0.125	0.049	0.152	0.127	0.125	0.546	0.152	0.217	-0.669	0.506142	0.913925	FALSE	1.404	0.0814719	NA	NA	2.962	0.00199581	0.0339306	TRUE	0.888	0.30394	0.999846	FALSE	TRUE
20614	Snap25	0.391	0.807	0.089	0.423	0.043	0.033	0.078	0.131	0.065	0.033	0.391	0.131	0.089	-0.672	0.496722	0.910868	FALSE	1.611	0.0510816	NA	NA	3.145	0.000992708	0.0223538	TRUE	0.861	0.319743	0.999846	FALSE	TRUE
11482	Acvrl1	0.961	0.696	0.984	1.483	0.996	17.49	17.018	25.731	31.308	17.49	0.961	25.731	0.984	-0.673	0.00244636	0.077605	FALSE	-0.628	0.00758857	0.0917649	FALSE	-4.607	2.46742e-79	4.62271e-75	TRUE	-4.653	1.48633e-106	2.23693e-102	TRUE	TRUE
330463	Zfp78	0.66	0.719	0.662	0.783	0.377	0.255	0.273	0.44	0.442	0.255	0.66	0.44	0.662	-0.676	0.0814179	0.562183	FALSE	0.028	0.934295	0.967691	FALSE	1.143	0.00289647	0.0425278	TRUE	0.439	0.202613	0.999846	FALSE	TRUE
54672	Adgrg3	5.936	8.56	15.556	19.88	18.506	7.183	11.155	12.541	17.929	7.183	5.936	12.541	15.556	-0.676	0.0126569	0.228426	FALSE	-1.487	2.0805e-09	2.77837e-07	TRUE	-0.589	0.030606	0.142353	FALSE	0.221	0.370244	0.999846	FALSE	TRUE
72333	Palld	0.986	1.112	0.229	0.619	0.179	0.358	0.139	0.604	0.234	0.358	0.986	0.604	0.229	-0.677	0.238467	0.77652	FALSE	1.5	0.00341304	0.0543169	FALSE	1.869	0.00100604	0.0225188	TRUE	-0.308	0.552928	0.999846	FALSE	TRUE
67585	4930455J16Rik	0.612	0.697	0.177	0.507	0.218	0.187	0.076	0.335	0.111	0.187	0.612	0.335	0.177	-0.679	0.286203	0.815512	FALSE	0.993	0.0722229	0.274104	FALSE	2.109	0.000725221	0.0185109	TRUE	0.438	0.438787	0.999846	FALSE	TRUE
140703	Emid1	3.555	5.494	7.712	8.761	8.637	7.337	8.416	13.004	13.392	7.337	3.555	13.004	7.712	-0.681	0.00366961	0.10304	FALSE	-1.069	8.50448e-07	7.41035e-05	TRUE	-1.044	1.12724e-05	0.000986862	TRUE	-0.657	0.00210247	0.16831	FALSE	TRUE
230991	Fndc10	4.908	2.248	10.176	7.041	7.442	4.675	4.323	8.159	6.965	4.675	4.908	8.159	10.176	-0.683	0.0605899	0.499248	FALSE	-1.379	3.76914e-05	0.00169625	TRUE	-0.555	0.133092	0.309711	FALSE	0.141	0.668479	0.999846	FALSE	TRUE
20191	Ryr2	0.422	0.574	0.126	0.31	0.09	0.179	0.035	0.266	0.094	0.179	0.422	0.266	0.126	-0.687	0.262824	0.797061	FALSE	1.384	0.011796	0.118889	FALSE	2.025	0.000877291	0.0207509	TRUE	-0.046	0.934262	0.999846	FALSE	TRUE
12316	Aspm	0.501	0.404	0.129	0.343	0.114	0.121	0.041	0.225	0.053	0.121	0.501	0.225	0.129	-0.688	0.346447	0.849216	FALSE	1.097	0.0828919	0.292562	FALSE	2.288	0.00138684	0.0274076	TRUE	0.504	0.437607	0.999846	FALSE	TRUE
68799	Rgmb	1.324	2.016	2.123	4.755	2.71	1.949	1.903	2.982	3.458	1.949	1.324	2.982	2.123	-0.688	0.027939	0.350836	FALSE	-1.084	0.000156555	0.00538777	TRUE	-0.446	0.158089	0.340417	FALSE	-0.049	0.861615	0.999846	FALSE	TRUE
16010	Igfbp4	3.703	4.031	21.253	10.588	17.229	3.007	1.068	2.858	3.823	3.007	3.703	2.858	21.253	-0.689	0.249908	0.786054	FALSE	-2.286	2.63106e-05	0.0012627	TRUE	0.712	0.234385	0.425294	FALSE	2.308	2.21006e-05	0.00511715	TRUE	TRUE
56517	Slc22a21	1.339	1.349	0.483	0.823	0.508	0.456	0.319	0.821	0.502	0.456	1.339	0.821	0.483	-0.699	0.152923	0.693853	FALSE	1	0.0188316	0.15328	FALSE	1.573	0.00105575	0.0230087	TRUE	-0.126	0.772256	0.999846	FALSE	TRUE
235534	Pxylp1	1.322	1.31	2.452	2.326	2.413	0.891	1.255	1.618	2.033	0.891	1.322	1.618	2.452	-0.706	0.0151133	0.253715	FALSE	-1.046	6.96658e-05	0.00286259	TRUE	0.047	0.872651	0.923835	FALSE	0.388	0.137376	0.999846	FALSE	TRUE
13508	Dscam	1.373	0.781	0.15	0.454	0.106	0.191	0.202	0.564	0.137	0.191	1.373	0.564	0.15	-0.709	0.287554	0.816006	FALSE	2.085	0.000444509	0.0120646	TRUE	2.22	0.000736493	0.0187129	TRUE	-0.573	0.342038	0.999846	FALSE	TRUE
381157	Greb1l	0.588	0.81	0.222	0.437	0.158	0.171	0.06	0.333	0.07	0.171	0.588	0.333	0.222	-0.709	0.295363	0.820868	FALSE	1.226	0.0373357	0.21019	FALSE	2.394	0.000315126	0.0105427	TRUE	0.459	0.446475	0.999846	FALSE	TRUE
78910	Asb15	0.774	1.048	0.135	0.703	0.222	0.162	0.144	0.358	0.178	0.162	0.774	0.358	0.135	-0.712	0.365672	0.858655	FALSE	1.26	0.0610167	0.254378	FALSE	2.337	0.00233221	0.0371231	TRUE	0.364	0.600775	0.999846	FALSE	TRUE
72351	Ptar1	1.2	1.496	0.874	1.248	0.7	0.595	0.464	1.068	0.753	0.595	1.2	1.068	0.874	-0.714	0.0206217	0.30046	FALSE	0.364	0.184457	0.413619	FALSE	1.119	0.000256412	0.00920283	TRUE	0.042	0.880668	0.999846	FALSE	TRUE
75745	Rian	0.129	0.165	0.041	0.137	0.023	0.029	0.021	0.069	0.02	0.029	0.129	0.069	0.041	-0.715	0.283769	0.813785	FALSE	1.041	0.0752577	0.279087	FALSE	2.311	0.000433295	0.0130301	TRUE	0.556	0.350991	0.999846	FALSE	TRUE
244653	Hydin	0.547	0.807	0.176	0.52	0.139	0.224	0.067	0.364	0.139	0.224	0.547	0.364	0.176	-0.72	0.240049	0.776852	FALSE	1.167	0.0320739	0.197505	FALSE	2.013	0.000900487	0.0210095	TRUE	0.126	0.819494	0.999846	FALSE	TRUE
102636764	Gm29536	0.61	0.994	0.087	0.77	0.122	0	0.05	0.059	0.04	0	0.61	0.059	0.087	-0.725	0.611866	0.939916	FALSE	1.221	0.219983	NA	NA	4.599	0.000443256	0.013287	TRUE	2.654	0.0207338	0.725682	FALSE	TRUE
14299	Ncs1	3.034	2.223	0.723	1.893	1.147	0.687	0.381	1.122	0.718	0.687	3.034	1.122	0.723	-0.725	0.127761	0.653113	FALSE	0.928	0.0244528	0.173587	FALSE	2.09	7.62692e-06	0.000729033	TRUE	0.437	0.30096	0.999846	FALSE	TRUE
192212	Prom2	0.599	0.503	0.154	0.499	0.149	0.031	0.133	0.133	0.162	0.031	0.599	0.133	0.154	-0.734	0.362656	0.857849	FALSE	0.933	0.171052	0.400522	FALSE	2.448	0.00181304	0.0318047	TRUE	0.78	0.269765	0.999846	FALSE	TRUE
75084	4930511M06Rik	0.61	0.791	0.186	0.61	0.204	0.126	0.07	0.232	0.115	0.126	0.61	0.232	0.186	-0.747	0.359756	0.856178	FALSE	0.954	0.154505	NA	FALSE	2.626	0.000836238	0.0200858	TRUE	0.924	0.189519	0.999846	FALSE	TRUE
20425	Shmt1	6.596	5.646	5.658	5.815	5.815	2.028	2.69	4.761	3.642	2.028	6.596	4.761	5.658	-0.748	0.00274405	0.0848798	FALSE	-0.091	0.683325	0.81802	FALSE	1.13	5.31899e-06	0.000563001	TRUE	0.473	0.0346794	0.914731	FALSE	TRUE
242425	Gabbr2	0.632	0.772	0.14	0.837	0.136	0.182	0.051	0.254	0.147	0.182	0.632	0.254	0.14	-0.751	0.370109	0.860115	FALSE	0.838	0.245861	0.474422	FALSE	2.406	0.0033774	0.046629	TRUE	0.817	0.27042	0.999846	FALSE	TRUE
23966	Tenm4	0.37	0.554	0.128	0.351	0.078	0.136	0.08	0.287	0.102	0.136	0.37	0.287	0.128	-0.76	0.18803	0.734721	FALSE	1.202	0.0194094	0.155859	FALSE	1.877	0.00102398	0.0226229	TRUE	-0.085	0.870786	0.999846	FALSE	TRUE
245902	Ccdc15	1.79	1.865	0.864	1.27	0.86	0.66	0.633	1.496	0.835	0.66	1.79	1.496	0.864	-0.761	0.0260321	0.340363	FALSE	0.714	0.0184738	0.152738	FALSE	1.263	0.000191781	0.00772693	TRUE	-0.211	0.490378	0.999846	FALSE	TRUE
210356	Nckap5	0.311	0.534	0.084	0.363	0.075	0.062	0.078	0.222	0.04	0.062	0.311	0.222	0.084	-0.762	0.317625	0.834592	FALSE	1.179	0.0781419	0.283955	FALSE	2.343	0.00181246	0.0318047	TRUE	0.403	0.554718	0.999846	FALSE	TRUE
12289	Cacna1d	0.273	0.351	0.102	0.265	0.078	0.1	0.078	0.206	0.114	0.1	0.273	0.206	0.102	-0.762	0.140791	0.677897	FALSE	0.953	0.0378182	0.210852	FALSE	1.581	0.00201654	0.0340004	TRUE	-0.134	0.773469	0.999846	FALSE	TRUE
229665	Ampd1	2.762	4.349	8.788	6.492	7.905	3.491	3.833	7.733	5.401	3.491	2.762	7.733	8.788	-0.762	0.00815246	0.172735	FALSE	-1.316	5.65138e-07	5.10536e-05	TRUE	-0.287	0.323763	0.509894	FALSE	0.267	0.304305	0.999846	FALSE	TRUE
101202683	Dreh	2.823	4.018	1.861	2.045	0.384	0.501	0.285	1.063	0.358	0.501	2.823	1.063	1.861	-0.765	0.465798	0.897214	FALSE	1.114	0.188677	NA	NA	2.916	0.0037078	0.049477	TRUE	1.037	0.248564	0.999846	FALSE	TRUE
70737	Cgn	0.478	0.715	0.153	0.396	0.175	0.125	0.08	0.266	0.106	0.125	0.478	0.266	0.153	-0.771	0.281943	0.81287	FALSE	1.173	0.0529517	0.241046	FALSE	2.325	0.000845615	0.0202332	TRUE	0.382	0.543764	0.999846	FALSE	TRUE
382045	Adgrg5	0.612	0.843	3.542	2.42	3.898	1.19	1.49	1.502	3.179	1.19	0.612	1.502	3.542	-0.771	0.0817631	0.562583	FALSE	-2.381	8.91683e-09	1.14117e-06	TRUE	-1.13	0.0134134	0.0932465	FALSE	0.48	0.227635	0.999846	FALSE	TRUE
68797	Pdgfrl	0.797	0.966	0.204	0.507	0.155	0.184	0.046	0.285	0.12	0.184	0.797	0.285	0.204	-0.772	0.408825	0.878435	FALSE	1.49	0.0543502	NA	NA	2.766	0.00214383	0.035529	TRUE	0.504	0.534852	0.999846	FALSE	TRUE
329093	Cpa6	0.557	0.964	0.218	0.389	0.126	0.192	0.057	0.318	0.126	0.192	0.557	0.318	0.218	-0.774	0.286661	0.815613	FALSE	1.501	0.0164402	0.142877	FALSE	2.416	0.000663411	0.0174565	TRUE	0.142	0.825924	0.999846	FALSE	TRUE
241633	Atp8b4	2.122	2.125	1.377	1.49	1.19	0.42	0.477	0.729	0.875	0.42	2.122	0.729	1.377	-0.781	0.0179116	0.277767	FALSE	0.48	0.0851811	0.296889	FALSE	1.998	5.38493e-10	2.10181e-07	TRUE	0.737	0.0104887	0.502725	FALSE	TRUE
192190	Pkhd1l1	0.699	0.861	0.193	0.607	0.177	0.281	0.104	0.529	0.172	0.281	0.699	0.529	0.193	-0.786	0.190158	0.736845	FALSE	1.146	0.0322477	0.198029	FALSE	1.812	0.00230641	0.0369091	TRUE	-0.119	0.825112	0.999846	FALSE	TRUE
17885	Myh8	0.227	0.433	0.045	0.199	0.085	0.081	0.02	0.117	0.061	0.081	0.227	0.117	0.045	-0.787	0.360206	0.856178	FALSE	1.465	0.0459566	NA	NA	2.529	0.00254116	0.0388959	TRUE	0.278	0.714002	0.999846	FALSE	TRUE
65973	Asph	0.464	0.497	0.13	0.427	0.107	0.131	0.112	0.311	0.138	0.131	0.464	0.311	0.13	-0.79	0.170885	0.717181	FALSE	1.01	0.0481167	0.232374	FALSE	1.751	0.00215315	0.035604	TRUE	-0.049	0.92481	0.999846	FALSE	TRUE
110532	Adarb1	0.272	0.235	0.058	0.147	0.052	0.061	0.062	0.132	0.094	0.061	0.272	0.132	0.058	-0.799	0.174623	0.719862	FALSE	1.441	0.00518783	0.0712152	FALSE	1.805	0.00180704	0.0317588	TRUE	-0.435	0.408809	0.999846	FALSE	TRUE
224014	Fgd4	0.321	0.448	0.095	0.266	0.066	0.104	0.038	0.212	0.052	0.104	0.321	0.212	0.095	-0.805	0.249896	0.786054	FALSE	1.318	0.0322526	0.198029	FALSE	2.233	0.00121663	0.0250754	TRUE	0.109	0.861897	0.999846	FALSE	TRUE
21897	Tlr1	3.332	3.339	2.924	1.932	1.886	0.492	1.167	1.904	1.231	0.492	3.332	1.904	2.924	-0.807	0.0466057	0.444523	FALSE	0.382	0.286425	0.512782	FALSE	1.742	1.44269e-05	0.00120128	TRUE	0.553	0.1278	0.999846	FALSE	TRUE
54366	Ctnnal1	0.647	0.776	0.322	0.553	0.177	0.144	0.209	0.473	0.202	0.144	0.647	0.473	0.322	-0.813	0.161315	0.704853	FALSE	0.884	0.0816386	0.290055	FALSE	1.754	0.00216553	0.0357121	TRUE	0.057	0.911756	0.999846	FALSE	TRUE
228564	Frmd5	0.523	0.874	0.102	0.442	0.074	0.164	0.094	0.368	0.117	0.164	0.523	0.368	0.102	-0.814	0.246628	0.782972	FALSE	1.668	0.00756205	0.0917151	FALSE	2.212	0.00145477	0.0281902	TRUE	-0.27	0.669898	0.999846	FALSE	TRUE
76645	Pkd1l2	1.258	1.592	0.348	0.963	0.206	0.338	0.222	0.816	0.242	0.338	1.258	0.816	0.348	-0.817	0.171543	0.717181	FALSE	1.386	0.00901673	0.101446	FALSE	2.124	0.000328674	0.010841	TRUE	-0.08	0.882317	0.999846	FALSE	TRUE
18414	Osmr	0.698	1.01	0.231	0.663	0.156	0.245	0.106	0.521	0.139	0.245	0.698	0.521	0.231	-0.817	0.192129	0.740417	FALSE	1.174	0.0349947	0.204964	FALSE	2.068	0.000858153	0.0204288	TRUE	0.077	0.891681	0.999846	FALSE	TRUE
109272	Mybpc1	0.987	1.341	0.242	0.859	0.221	0.314	0.103	0.599	0.178	0.314	0.987	0.599	0.242	-0.819	0.272134	0.804625	FALSE	1.293	0.047119	0.230531	FALSE	2.281	0.00187681	0.0324561	TRUE	0.169	0.799452	0.999846	FALSE	TRUE
103978	Gpc5	0.636	0.822	0.178	0.471	0.133	0.212	0.076	0.323	0.202	0.212	0.636	0.323	0.178	-0.823	0.272818	0.805139	FALSE	1.365	0.0353424	0.205661	FALSE	2.144	0.00355774	0.0483212	TRUE	-0.045	0.946437	0.999846	FALSE	TRUE
100041433	Zfp981	1.038	1.464	0.245	0.946	0.179	0.312	0.103	0.578	0.194	0.312	1.038	0.578	0.245	-0.823	0.271344	0.803521	FALSE	1.356	0.0384062	0.212116	FALSE	2.393	0.00115925	0.0243208	TRUE	0.214	0.748787	0.999846	FALSE	TRUE
67516	Kctd4	1.393	1.49	0.636	1.227	0.399	0.076	0.413	0.741	0.238	0.076	1.393	0.741	0.636	-0.828	0.266847	0.799603	FALSE	0.805	0.211926	0.441832	FALSE	2.264	0.00198584	0.0338225	TRUE	0.631	0.338554	0.999846	FALSE	TRUE
171233	Vmn1r235	0.59	0.691	0.23	0.399	0.143	0.096	0.125	0.361	0.075	0.096	0.59	0.361	0.23	-0.834	0.276406	0.807557	FALSE	1.179	0.0723928	0.274342	FALSE	2.287	0.00226572	0.0364968	TRUE	0.274	0.68498	0.999846	FALSE	TRUE
20349	Sema3e	0.602	0.794	0.155	0.561	0.089	0.148	0.042	0.315	0.049	0.148	0.602	0.315	0.155	-0.841	0.324416	0.836894	FALSE	1.285	0.0835988	0.293791	FALSE	2.681	0.00139143	0.0274498	TRUE	0.555	0.464274	0.999846	FALSE	TRUE
22354	Vipr1	2.352	2.873	7.96	5.475	6.243	1.7	2.162	3.563	3.692	1.7	2.352	3.563	7.96	-0.842	0.00308289	0.0923962	FALSE	-1.521	3.25293e-09	4.29736e-07	TRUE	0.189	0.508645	0.668294	FALSE	0.868	0.000673397	0.0734393	FALSE	TRUE
12722	Clca3a1	0.412	0.834	0.204	0.485	0.092	0.058	0.055	0.123	0.091	0.058	0.412	0.123	0.204	-0.843	0.380009	0.866987	FALSE	1.144	0.132596	NA	NA	3.215	0.000450426	0.0134375	TRUE	1.228	0.130996	0.999846	FALSE	TRUE
320982	Arl4c	4.046	6.319	13.759	14.149	9.017	4.611	6.872	9.382	12.141	4.611	4.046	9.382	13.759	-0.846	0.00463846	0.120221	FALSE	-1.418	2.12413e-07	2.08565e-05	TRUE	-0.399	0.184791	0.370742	FALSE	0.173	0.523033	0.999846	FALSE	TRUE
20512	Slc1a3	0.901	1.31	0.388	0.838	0.256	0.336	0.063	0.561	0.192	0.336	0.901	0.561	0.388	-0.853	0.179294	0.72442	FALSE	1.035	0.0655529	0.261678	FALSE	2.276	0.000291613	0.010043	TRUE	0.388	0.495305	0.999846	FALSE	TRUE
234582	Ccdc102a	1.156	0.729	2.492	1.822	2.382	1.015	1.759	3.001	2.349	1.015	1.156	3.001	2.492	-0.855	0.0614603	0.502416	FALSE	-1.43	0.00082365	0.0192383	TRUE	-0.806	0.0878478	0.246423	FALSE	-0.231	0.573594	0.999846	FALSE	TRUE
320277	Spef2	1.601	2.114	1.258	2.03	1.224	0.852	0.599	1.94	0.855	0.852	1.601	1.94	1.258	-0.859	0.0155317	0.257062	FALSE	0.149	0.638167	0.78823	FALSE	1.129	0.00140739	0.0276226	TRUE	0.121	0.70547	0.999846	FALSE	TRUE
19266	Ptprd	0.379	0.596	0.086	0.301	0.078	0.153	0.061	0.31	0.1	0.153	0.379	0.31	0.086	-0.86	0.148475	0.68633	FALSE	1.543	0.00384676	0.0585894	FALSE	1.98	0.000808329	0.0196166	TRUE	-0.424	0.431682	0.999846	FALSE	TRUE
11988	Slc7a2	0.308	0.398	0.073	0.275	0.054	0.088	0.031	0.16	0.068	0.088	0.308	0.16	0.073	-0.867	0.244752	0.781128	FALSE	1.3	0.0449738	0.226561	FALSE	2.366	0.0012365	0.0253178	TRUE	0.199	0.763817	0.999846	FALSE	TRUE
384619	Ccdc155	0.954	1.275	0.304	0.542	0.343	0.142	0.048	0.176	0.169	0.142	0.954	0.176	0.304	-0.868	0.369437	0.859823	FALSE	1.337	0.0685883	NA	NA	3.38	0.000208709	0.00821464	TRUE	1.175	0.14304	0.999846	FALSE	TRUE
170780	Cd209e	2.739	2.574	0.341	1.32	0.421	0.235	0.183	0.751	0.096	0.235	2.739	0.751	0.341	-0.871	0.352411	0.851482	FALSE	1.827	0.0170989	NA	NA	3.442	0.000133734	0.00619352	TRUE	0.743	0.357738	0.999846	FALSE	TRUE
68070	Pdzd2	0.543	0.752	0.236	0.564	0.17	0.249	0.078	0.448	0.18	0.249	0.543	0.448	0.236	-0.874	0.123995	0.64557	FALSE	0.878	0.0828535	0.292562	FALSE	1.78	0.00159047	0.0295032	TRUE	0.028	0.956043	0.999846	FALSE	TRUE
17912	Myo1b	0.446	0.629	0.116	0.411	0.101	0.127	0.055	0.282	0.073	0.127	0.446	0.282	0.116	-0.875	0.207222	0.753864	FALSE	1.256	0.038971	0.21367	FALSE	2.354	0.000573605	0.0157617	TRUE	0.224	0.717545	0.999846	FALSE	TRUE
15165	Hcn1	0.65	0.84	0.218	0.61	0.137	0.196	0.084	0.404	0.14	0.196	0.65	0.404	0.218	-0.876	0.136807	0.669347	FALSE	1.099	0.035017	0.204964	FALSE	2.2	0.000158286	0.00693548	TRUE	0.226	0.669248	0.999846	FALSE	TRUE
56873	Lmbr1	0.533	0.805	0.288	0.576	0.206	0.137	0.197	0.328	0.322	0.137	0.533	0.328	0.288	-0.883	0.0852325	0.570027	FALSE	0.771	0.085273	0.297041	FALSE	1.745	0.000565294	0.0156668	TRUE	0.091	0.841676	0.999846	FALSE	TRUE
58182	Prokr1	0.289	0.539	0.109	0.263	0	0.037	0.02	0.054	0.052	0.037	0.289	0.054	0.109	-0.886	0.478188	0.902864	FALSE	1.648	0.108326	NA	NA	3.662	0.00237179	0.0374036	TRUE	1.128	0.295435	0.999846	FALSE	TRUE
329727	Dennd2c	0.975	1.092	1.423	1.614	1.207	0.581	0.303	0.859	0.816	0.581	0.975	0.859	1.423	-0.886	0.00627922	0.147647	FALSE	-0.622	0.028772	0.188228	FALSE	1.015	0.00165471	0.0299921	TRUE	0.751	0.00870789	0.447282	FALSE	TRUE
70886	4921515E04Rik	0.782	1.103	0.122	0.592	0.108	0.115	0.078	0.332	0.059	0.115	0.782	0.332	0.122	-0.889	0.386861	0.869917	FALSE	1.691	0.0484652	NA	NA	3.063	0.00207042	0.0346953	TRUE	0.483	0.588967	0.999846	FALSE	TRUE
13003	Vcan	0.804	1.122	0.359	0.758	0.198	0.327	0.151	0.744	0.201	0.327	0.804	0.744	0.359	-0.892	0.100176	0.604405	FALSE	1.012	0.0376556	0.210852	FALSE	1.794	0.000878329	0.0207509	TRUE	-0.109	0.823362	0.999846	FALSE	TRUE
93742	Pard3	0.309	0.363	0.098	0.231	0.047	0.098	0.049	0.207	0.083	0.098	0.309	0.207	0.098	-0.898	0.159224	0.700205	FALSE	1.308	0.0203094	0.157897	FALSE	1.98	0.00167727	0.0301904	TRUE	-0.225	0.693734	0.999846	FALSE	TRUE
94217	Lrp1b	0.243	0.349	0.053	0.23	0.057	0.08	0.041	0.192	0.05	0.08	0.243	0.192	0.053	-0.901	0.188965	0.735354	FALSE	1.283	0.0349305	0.204964	FALSE	2.07	0.00230694	0.0369091	TRUE	-0.115	0.851729	0.999846	FALSE	TRUE
73144	Mir100hg	0.193	0.271	0.039	0.138	0.04	0.059	0.012	0.113	0.026	0.059	0.193	0.113	0.039	-0.904	0.202721	0.748377	FALSE	1.565	0.0127241	0.124163	FALSE	2.52	0.000327055	0.0108067	TRUE	0.051	0.935737	0.999846	FALSE	TRUE
319974	Auts2	0.194	0.318	0.063	0.185	0.029	0.046	0.035	0.121	0.04	0.046	0.194	0.121	0.063	-0.904	0.194651	0.741215	FALSE	1.369	0.0249009	0.175536	FALSE	2.443	0.000377775	0.0118553	TRUE	0.169	0.785824	0.999846	FALSE	TRUE
218194	Phactr1	0.706	0.864	0.175	0.482	0.103	0.203	0.075	0.457	0.101	0.203	0.706	0.457	0.175	-0.913	0.172557	0.718483	FALSE	1.522	0.0105262	0.111391	FALSE	2.293	0.000542691	0.0152892	TRUE	-0.143	0.812622	0.999846	FALSE	TRUE
330355	Dnah6	0.55	0.864	0.192	0.551	0.096	0.137	0.085	0.379	0.074	0.137	0.55	0.379	0.192	-0.914	0.198748	0.745379	FALSE	1.233	0.0487848	0.233399	FALSE	2.447	0.000490131	0.0142366	TRUE	0.301	0.635922	0.999846	FALSE	TRUE
12021	Bard1	0.656	0.739	0.304	0.727	0.162	0.182	0.066	0.342	0.145	0.182	0.656	0.342	0.304	-0.915	0.247099	0.783326	FALSE	0.696	0.299411	0.524161	FALSE	2.301	0.00290489	0.042618	TRUE	0.691	0.317432	0.999846	FALSE	TRUE
77629	Sphkap	0.373	0.573	0.108	0.226	0.059	0.086	0.09	0.277	0.083	0.086	0.373	0.277	0.108	-0.916	0.166491	0.712108	FALSE	1.73	0.00298681	0.0489932	TRUE	2.186	0.000806081	0.0196115	TRUE	-0.46	0.438428	0.999846	FALSE	TRUE
102634431	Gm32014	0.331	0.603	0.07	0.277	0.034	0.065	0.013	0.111	0.042	0.065	0.331	0.111	0.07	-0.918	0.366141	0.858655	FALSE	1.786	0.0337578	NA	NA	3.403	0.000529834	0.0150629	TRUE	0.699	0.426999	0.999846	FALSE	TRUE
16443	Itsn1	0.349	0.401	0.104	0.28	0.096	0.088	0.053	0.197	0.084	0.088	0.349	0.197	0.104	-0.918	0.0773523	0.550346	FALSE	1.109	0.0148391	0.135445	FALSE	2.2	1.75997e-05	0.00140095	TRUE	0.174	0.707727	0.999846	FALSE	TRUE
72145	Wdfy3	0.378	0.54	0.098	0.289	0.057	0.069	0.076	0.232	0.068	0.069	0.378	0.232	0.098	-0.919	0.180988	0.726065	FALSE	1.527	0.011079	0.114511	FALSE	2.409	0.00036736	0.0116944	TRUE	-0.036	0.952735	0.999846	FALSE	TRUE
18628	Per3	1.176	1.402	0.326	1.131	0.308	0.315	0.211	0.771	0.29	0.315	1.176	0.771	0.326	-0.919	0.0859293	0.572605	FALSE	1.022	0.0315613	0.195051	FALSE	2.069	9.68744e-05	0.00508181	TRUE	0.127	0.792343	0.999846	FALSE	TRUE
244745	Dpy19l1	3.345	1.788	3.278	2.641	2.596	0.833	1.255	2.361	1.836	0.833	3.345	2.361	3.278	-0.922	0.00380167	0.105216	FALSE	-0.323	0.259921	0.488734	FALSE	1.055	0.000910221	0.0211575	TRUE	0.456	0.112865	0.999846	FALSE	TRUE
107448	Unc5a	0.219	0.212	0.599	0.849	0.614	0.283	0.306	0.326	0.818	0.283	0.219	0.326	0.599	-0.939	0.127095	0.651739	FALSE	-1.835	0.00139819	0.0284406	TRUE	-0.691	0.280881	0.472427	FALSE	0.206	0.706514	0.999846	FALSE	TRUE
331524	Xkrx	14.517	17.034	16.589	12.051	11.75	6.862	6.414	15.37	11.539	6.862	14.517	15.37	16.589	-0.947	0.000122614	0.00796897	FALSE	0.042	0.851022	0.924052	FALSE	1.013	3.86372e-05	0.00254883	TRUE	0.024	0.912914	0.999846	FALSE	TRUE
625321	Trim30e-ps1	0.848	1.435	0.079	0.535	0.108	0.14	0.048	0.298	0.084	0.14	0.848	0.298	0.079	-0.948	0.409113	0.878571	FALSE	2.159	0.0218089	NA	NA	3.418	0.00197926	0.0337717	TRUE	0.311	0.754012	0.999846	FALSE	TRUE
12190	Brca2	0.992	1.194	0.697	0.838	0.54	0.302	0.426	1.041	0.478	0.302	0.992	1.041	0.697	-0.95	0.00655242	0.151606	FALSE	0.496	0.111879	0.333709	FALSE	1.334	0.000123909	0.00586223	TRUE	-0.112	0.7222	0.999846	FALSE	TRUE
14652	Glp1r	2.637	1.285	0.414	0.774	0.21	0.353	0.317	1.171	0.246	0.353	2.637	1.171	0.414	-0.96	0.124032	0.64557	FALSE	1.954	0.000444837	0.0120646	TRUE	2.323	0.000169729	0.00714577	TRUE	-0.591	0.294325	0.999846	FALSE	TRUE
13405	Dmd	0.266	0.251	0.048	0.203	0.032	0.039	0.055	0.168	0.033	0.039	0.266	0.168	0.048	-0.96	0.203679	0.748789	FALSE	1.365	0.0414564	0.219233	FALSE	2.215	0.00305569	0.0438349	TRUE	-0.111	0.870387	0.999846	FALSE	TRUE
72258	Kcnk10	0.835	1.343	0.179	0.612	0.11	0.253	0.141	0.679	0.148	0.253	0.835	0.679	0.179	-0.964	0.162459	0.70654	FALSE	1.758	0.00431076	0.0629385	FALSE	2.244	0.001032	0.02264	TRUE	-0.477	0.443236	0.999846	FALSE	TRUE
74180	Muc5b	0.503	0.662	0.203	0.374	0.088	0.182	0.022	0.306	0.107	0.182	0.503	0.306	0.203	-0.964	0.195624	0.742327	FALSE	1.268	0.0539207	0.242649	FALSE	2.331	0.00155595	0.0293314	TRUE	0.099	0.882333	0.999846	FALSE	TRUE
66775	Hacd4	0.93	1.221	0.241	1.051	0.11	0.196	0.193	0.64	0.182	0.196	0.93	0.64	0.241	-0.964	0.194729	0.741215	FALSE	1.121	0.0887392	0.301674	FALSE	2.229	0.00246329	0.0381403	TRUE	0.144	0.829113	0.999846	FALSE	TRUE
73449	1700066B19Rik	2.718	2.937	1.736	2.218	1.207	1.071	0.41	2.4	0.671	1.071	2.718	2.4	1.736	-0.969	0.0643166	0.510955	FALSE	0.561	0.226986	0.456051	FALSE	1.73	0.000868186	0.0206153	TRUE	0.201	0.668671	0.999846	FALSE	TRUE
229687	Chil5	2.934	10.667	1.899	3.077	3.737	1.296	1.387	1.672	3.704	1.296	2.934	1.672	1.899	-0.976	0.0877221	0.577701	FALSE	1.038	0.040403	0.216387	FALSE	2.093	0.000219193	0.00841985	TRUE	0.079	0.878096	0.999846	FALSE	TRUE
258571	Olfr1033	0.392	0.561	0.052	0.272	0.039	0.095	0.012	0.183	0.038	0.095	0.392	0.183	0.052	-0.984	0.329909	0.839634	FALSE	1.894	0.0298137	NA	NA	2.983	0.00257162	0.0392339	TRUE	0.106	0.906007	0.999846	FALSE	TRUE
211323	Nrg1	0.14	0.169	0.042	0.102	0.034	0.019	0.022	0.07	0.018	0.019	0.14	0.07	0.042	-0.986	0.178275	0.723794	FALSE	1.25	0.0428729	0.22178	FALSE	2.688	0.000166011	0.00708477	TRUE	0.452	0.478669	0.999846	FALSE	TRUE
228993	Slc17a9	5.013	7.264	13.15	9.866	10.106	4.551	4.621	9.963	9.057	4.551	5.013	9.963	13.15	-0.986	0.00012431	0.0080491	FALSE	-1.037	8.82085e-06	0.000521024	TRUE	0.18	0.485828	0.648937	FALSE	0.231	0.319758	0.999846	FALSE	TRUE
231991	Creb5	0.252	0.397	0.085	0.239	0.057	0.096	0.031	0.173	0.087	0.096	0.252	0.173	0.085	-0.988	0.106639	0.615418	FALSE	1.242	0.0219062	0.164174	FALSE	2.159	0.000368849	0.0117125	TRUE	-0.071	0.896456	0.999846	FALSE	TRUE
11994	Pcdh15	0.259	0.37	0.079	0.253	0.056	0.063	0.039	0.186	0.032	0.063	0.259	0.186	0.079	-0.988	0.138318	0.672566	FALSE	1.173	0.0468916	0.230454	FALSE	2.403	0.000273113	0.00956406	TRUE	0.241	0.686244	0.999846	FALSE	TRUE
27973	Vkorc1	4.594	5.121	10.354	8.636	9.342	4.225	2.988	7.032	7.748	4.225	4.594	7.032	10.354	-0.994	0.00245082	0.077605	FALSE	-1.146	0.00010271	0.00388277	TRUE	0.206	0.535171	0.689386	FALSE	0.358	0.217745	0.999846	FALSE	TRUE
327992	Hsf5	0.529	0.84	0.286	0.405	0.25	0.131	0.06	0.31	0.094	0.131	0.529	0.31	0.286	-0.998	0.254019	0.789333	FALSE	0.965	0.17676	NA	FALSE	2.646	0.0017674	0.0313562	TRUE	0.683	0.361085	0.999846	FALSE	TRUE
74682	Wdr35	1.325	1.387	0.86	1.366	0.865	0.571	0.444	1.129	0.981	0.571	1.325	1.129	0.86	-0.998	0.00125143	0.0491315	FALSE	0.242	0.375947	0.58967	FALSE	1.191	0.000107506	0.00537517	TRUE	-0.048	0.860442	0.999846	FALSE	TRUE
207742	Rnf43	3.004	2.636	2.184	3.088	2.072	0.877	0.84	1.888	1.704	0.877	3.004	1.888	2.184	-1	4.59817e-05	0.00362691	TRUE	0.046	0.829787	0.913101	FALSE	1.482	1.12817e-09	4.06467e-07	TRUE	0.436	0.0449274	0.999846	FALSE	TRUE
57816	Tesc	20.916	29.447	48.238	46.326	50.741	22.38	23.042	48.348	46.602	22.38	20.916	48.348	48.238	-1.001	1.03789e-06	0.000135417	TRUE	-1.13	1.4926e-09	2.06045e-07	TRUE	-0.091	0.659012	0.78247	FALSE	0.039	0.835314	0.999846	FALSE	TRUE
70894	Efcab3	0.651	0.926	0.362	0.673	0.19	0.28	0.075	0.518	0.225	0.28	0.651	0.518	0.362	-1.006	0.0707132	0.528006	FALSE	0.82	0.0985205	0.316488	FALSE	1.953	0.000411262	0.0126141	TRUE	0.127	0.799113	0.999846	FALSE	TRUE
208836	Fanci	2.818	3.436	2.496	3.052	2.394	1.49	2.376	3.614	4.541	1.49	2.818	3.614	2.496	-1.012	0.000571604	0.0273252	TRUE	0.07	0.792446	0.891084	FALSE	0.441	0.134886	0.311794	FALSE	-0.641	0.0158085	0.621196	FALSE	TRUE
68659	Gask1b	0.528	0.515	0.244	0.528	0.149	0.092	0.101	0.265	0.152	0.092	0.528	0.265	0.244	-1.015	0.0826784	0.565344	FALSE	0.643	0.197842	0.427415	FALSE	2.193	0.000133887	0.00619352	TRUE	0.535	0.296404	0.999846	FALSE	TRUE
18805	Pld1	0.255	0.471	0.132	0.252	0.093	0.087	0.014	0.172	0.042	0.087	0.255	0.172	0.132	-1.016	0.215907	0.759773	FALSE	1.053	0.133595	0.357844	FALSE	2.665	0.000927224	0.0212983	TRUE	0.596	0.408459	0.999846	FALSE	TRUE
331046	Tgm4	1.56	1.913	0.618	1.266	0.614	0.665	0.311	1.445	0.631	0.665	1.56	1.445	0.618	-1.017	0.0385842	0.409512	FALSE	0.919	0.0350934	0.205215	FALSE	1.621	0.000889934	0.0208934	TRUE	-0.315	0.474399	0.999846	FALSE	TRUE
16847	Lepr	0.686	0.923	0.218	0.605	0.156	0.213	0.118	0.527	0.186	0.213	0.686	0.527	0.218	-1.021	0.131957	0.66104	FALSE	1.186	0.0456564	0.228047	FALSE	2.066	0.00201605	0.0340004	TRUE	-0.141	0.81499	0.999846	FALSE	TRUE
94090	Trim9	0.266	0.283	0.06	0.247	0.053	0.064	0.036	0.15	0.063	0.064	0.266	0.15	0.06	-1.021	0.155528	0.696842	FALSE	1.096	0.0793541	0.285901	FALSE	2.248	0.0014983	0.0286307	TRUE	0.131	0.837302	0.999846	FALSE	TRUE
20274	Scn9a	0.512	0.623	0.154	0.38	0.144	0.132	0.032	0.213	0.128	0.132	0.512	0.213	0.154	-1.022	0.0850773	0.570027	FALSE	1.198	0.0195229	0.156136	FALSE	2.606	7.86765e-06	0.000737002	TRUE	0.387	0.460903	0.999846	FALSE	TRUE
208618	Etl4	0.242	0.32	0.057	0.168	0.047	0.076	0.021	0.172	0.037	0.076	0.242	0.172	0.057	-1.026	0.159799	0.701325	FALSE	1.515	0.0186406	0.153087	FALSE	2.339	0.00118255	0.0246304	TRUE	-0.202	0.757426	0.999846	FALSE	TRUE
56720	Tdo2	1.419	2.053	0.592	1.251	0.416	0.279	0.571	1.368	0.529	0.279	1.419	1.368	0.592	-1.026	0.0757945	0.546073	FALSE	1.076	0.0358904	0.206395	FALSE	1.764	0.00208609	0.0348022	TRUE	-0.338	0.51404	0.999846	FALSE	TRUE
214547	She	1.935	1.708	0.315	1.807	0.515	0.402	0.245	0.877	0.506	0.402	1.935	0.877	0.315	-1.027	0.0960271	0.596719	FALSE	0.954	0.0782454	0.284218	FALSE	2.277	0.000189204	0.00769792	TRUE	0.296	0.590367	0.999846	FALSE	TRUE
212517	Cfap44	0.234	0.334	0.063	0.247	0.05	0.035	0.043	0.105	0.066	0.035	0.234	0.105	0.063	-1.029	0.261674	0.796637	FALSE	1.148	0.133744	NA	NA	2.606	0.00349321	0.0476659	TRUE	0.429	0.589177	0.999846	FALSE	TRUE
24000	Ptpn21	0.479	0.685	0.277	0.602	0.322	0.226	0.115	0.458	0.271	0.226	0.479	0.458	0.277	-1.038	0.0446683	0.436053	FALSE	0.395	0.381882	0.594124	FALSE	1.561	0.00228826	0.0367358	TRUE	0.129	0.778119	0.999846	FALSE	TRUE
71270	4933438K21Rik	5.367	9.133	3.028	4.714	1.839	2.901	0.659	6.089	1.613	2.901	5.367	6.089	3.028	-1.039	0.0917516	0.585434	FALSE	1.038	0.0599122	0.252689	FALSE	1.828	0.00284716	0.0420012	TRUE	-0.249	0.654274	0.999846	FALSE	TRUE
81913	Bambi-ps1	31.608	34.439	22.444	17.331	12.811	6.042	6.769	15.998	11.931	6.042	31.608	15.998	22.444	-1.043	0.00329798	0.0965089	FALSE	0.736	0.0161402	0.141339	FALSE	2.123	1.20517e-09	4.26016e-07	TRUE	0.345	0.26935	0.999846	FALSE	TRUE
74562	Fer1l4	0.297	0.255	0.102	0.248	0.009	0.02	0.013	0.049	0.024	0.02	0.297	0.049	0.102	-1.044	0.408744	0.878435	FALSE	1.118	0.251527	NA	NA	3.844	0.00140596	0.0276226	TRUE	1.682	0.108808	0.999846	FALSE	TRUE
16531	Kcnma1	0.223	0.338	0.083	0.213	0.038	0.063	0.025	0.133	0.056	0.063	0.223	0.133	0.083	-1.045	0.15397	0.694257	FALSE	1.223	0.0540728	0.242814	FALSE	2.477	0.000592614	0.0160636	TRUE	0.209	0.74679	0.999846	FALSE	TRUE
71653	Shtn1	0.441	0.616	0.247	0.31	0.162	0.133	0.091	0.306	0.18	0.133	0.441	0.306	0.247	-1.047	0.0902829	0.583767	FALSE	0.985	0.0613962	0.254728	FALSE	2.017	0.000871186	0.0206342	TRUE	-0.014	0.979045	0.999846	FALSE	TRUE
14260	Fmn1	0.693	0.858	0.3	0.523	0.207	0.337	0.117	0.748	0.243	0.337	0.693	0.748	0.3	-1.05	0.041446	0.421642	FALSE	1.036	0.025294	0.176129	FALSE	1.569	0.0022234	0.0359718	TRUE	-0.517	0.266477	0.999846	FALSE	TRUE
56047	Msln	0.986	1.427	0.186	0.582	0.222	0.225	0.111	0.398	0.321	0.225	0.986	0.398	0.186	-1.064	0.122971	0.645052	FALSE	1.747	0.0028862	0.0479187	TRUE	2.642	8.69803e-05	0.00473118	TRUE	-0.169	0.779953	0.999846	FALSE	TRUE
381417	Slc28a2b	28.96	26.621	14.55	9.542	8.533	4.724	5.754	14.228	9.099	4.724	28.96	14.228	14.55	-1.068	9.63208e-05	0.00655473	TRUE	1.169	2.27317e-06	0.000175154	TRUE	2.166	2.09461e-15	2.06539e-12	TRUE	-0.071	0.776004	0.999846	FALSE	TRUE
246313	Prokr2	0.77	1.01	0.379	0.62	0.198	0.322	0.131	0.657	0.334	0.322	0.77	0.657	0.379	-1.069	0.0441832	0.432926	FALSE	1.021	0.0302263	0.192593	FALSE	1.769	0.000786198	0.0192794	TRUE	-0.321	0.50043	0.999846	FALSE	TRUE
109242	Kif24	0.607	0.733	0.286	0.511	0.225	0.168	0.126	0.351	0.294	0.168	0.607	0.351	0.286	-1.075	0.0344736	0.390219	FALSE	0.834	0.0556408	0.245283	FALSE	1.962	8.71234e-05	0.00473118	TRUE	0.053	0.904966	0.999846	FALSE	TRUE
72823	Pard3b	0.438	0.552	0.113	0.411	0.121	0.143	0.056	0.309	0.132	0.143	0.438	0.309	0.113	-1.08	0.100288	0.604405	FALSE	1.092	0.0583105	0.250334	FALSE	2.114	0.00113538	0.0240371	TRUE	-0.057	0.921894	0.999846	FALSE	TRUE
74931	4930481A15Rik	5.296	7.773	8.861	6.928	7.125	3.17	4.536	10.169	7.148	3.17	5.296	10.169	8.861	-1.08	0.000184364	0.0106776	TRUE	-0.414	0.113464	0.335261	FALSE	0.511	0.077612	0.230438	FALSE	-0.155	0.55309	0.999846	FALSE	TRUE
192678	Rassf3	3.826	4.412	10.328	12.242	9.777	3.057	4.039	5.393	10.07	3.057	3.826	5.393	10.328	-1.082	0.000450514	0.0224957	TRUE	-1.559	2.78511e-08	3.32212e-06	TRUE	-0.031	0.921078	0.954024	FALSE	0.446	0.108307	0.999846	FALSE	TRUE
20679	Sox6	0.164	0.245	0.017	0.131	0.02	0.036	0.019	0.103	0.022	0.036	0.164	0.103	0.017	-1.084	0.246052	0.782136	FALSE	1.789	0.0279484	0.185407	FALSE	2.689	0.00344975	0.0473177	TRUE	-0.184	0.825082	0.999846	FALSE	TRUE
52480	Snhg14	0.188	0.311	0.038	0.156	0.024	0.039	0.031	0.118	0.041	0.039	0.188	0.118	0.038	-1.085	0.19502	0.741493	FALSE	1.683	0.0201238	0.157524	FALSE	2.614	0.00148432	0.0285217	TRUE	-0.155	0.834423	0.999846	FALSE	TRUE
16803	Lbp	10.76	8.95	1.935	4.504	3.332	1.162	1.431	2.197	3.506	1.162	10.76	2.197	1.935	-1.091	0.0019436	0.0665232	FALSE	1.446	3.378e-06	0.000235807	TRUE	2.684	1.31932e-14	1.23587e-11	TRUE	0.147	0.640083	0.999846	FALSE	TRUE
65255	Asb4	1.03	1.04	0.377	0.9	0.464	0.162	0.12	0.452	0.189	0.162	1.03	0.452	0.377	-1.093	0.122455	0.644514	FALSE	0.696	0.226866	0.455958	FALSE	2.658	0.000107589	0.00537517	TRUE	0.868	0.148957	0.999846	FALSE	TRUE
12287	Cacna1b	0.219	0.296	0.042	0.223	0.073	0.041	0.052	0.154	0.062	0.041	0.219	0.154	0.042	-1.094	0.154092	0.694257	FALSE	1.091	0.10053	0.319608	FALSE	2.221	0.0033048	0.0459757	TRUE	0.036	0.957819	0.999846	FALSE	TRUE
207227	Stxbp5l	0.322	0.417	0.158	0.23	0.102	0.072	0.069	0.26	0.068	0.072	0.322	0.26	0.158	-1.096	0.141984	0.678932	FALSE	1.033	0.105591	0.32621	FALSE	2.155	0.00327783	0.0458969	TRUE	0.026	0.968415	0.999846	FALSE	TRUE
67454	Ikbip	1.238	1.404	0.676	0.979	0.5	0.355	0.276	1.001	0.437	0.355	1.238	1.001	0.676	-1.096	0.0179424	0.277996	FALSE	0.727	0.0709909	0.271921	FALSE	1.84	5.84295e-05	0.00349737	TRUE	0.016	0.969307	0.999846	FALSE	TRUE
72293	Nkd2	0.881	1.122	0.118	0.777	0.25	0.238	0.113	0.572	0.221	0.238	0.881	0.572	0.118	-1.099	0.12164	0.643346	FALSE	1.289	0.0387958	0.213455	FALSE	2.303	0.00103102	0.02264	TRUE	-0.085	0.893232	0.999846	FALSE	TRUE
100705	Acacb	0.419	0.544	0.449	0.927	0.291	0.167	0.073	0.237	0.282	0.167	0.419	0.237	0.449	-1.099	0.046622	0.444523	FALSE	-0.335	0.480565	0.673844	FALSE	1.802	0.000951399	0.0217107	TRUE	1.038	0.031278	0.878235	FALSE	TRUE
671232	Topaz1	0.45	0.506	0.1	0.289	0.082	0.034	0.062	0.145	0.081	0.034	0.45	0.145	0.1	-1.102	0.271436	0.803611	FALSE	1.491	0.0650558	NA	NA	3.036	0.00167076	0.0301557	TRUE	0.443	0.603205	0.999846	FALSE	TRUE
227325	Dner	1.212	1.379	0.336	0.822	0.221	0.281	0.147	0.793	0.193	0.281	1.212	0.793	0.336	-1.104	0.110217	0.620769	FALSE	1.376	0.0224576	0.166514	FALSE	2.385	0.000468955	0.0139017	TRUE	-0.096	0.875551	0.999846	FALSE	TRUE
72821	Scn2b	0.397	0.327	0.224	0.162	0.126	0.088	0.045	0.164	0.131	0.088	0.397	0.164	0.224	-1.112	0.143562	0.681036	FALSE	0.906	0.153077	NA	FALSE	2.243	0.00251282	0.038627	TRUE	0.225	0.731654	0.999846	FALSE	TRUE
13845	Ephb3	0.405	0.321	0.14	0.374	0.037	0.045	0.03	0.083	0.084	0.045	0.405	0.083	0.14	-1.113	0.219247	0.762149	FALSE	0.892	0.230721	NA	FALSE	3.06	0.000502293	0.0145223	TRUE	1.055	0.173685	0.999846	FALSE	TRUE
673977	Vmn1r107	3.613	3.698	1.198	3.004	0.734	1.028	0.655	3.138	0.781	1.028	3.613	3.138	1.198	-1.115	0.0675704	0.518827	FALSE	1.038	0.0558582	0.245815	FALSE	1.898	0.00172727	0.0308473	TRUE	-0.255	0.641781	0.999846	FALSE	TRUE
100504616	Gm15910	2.269	3.373	0.815	2.002	0.658	0.51	0.473	1.8	0.511	0.51	2.269	1.8	0.815	-1.117	0.071512	0.531455	FALSE	1.159	0.0318814	0.196634	FALSE	2.284	0.000186773	0.00764016	TRUE	0.009	0.987415	0.999846	FALSE	TRUE
116838	Rims2	0.312	0.44	0.115	0.258	0.082	0.058	0.088	0.292	0.059	0.058	0.312	0.292	0.115	-1.118	0.123843	0.645198	FALSE	1.18	0.0635912	0.25717	FALSE	2.106	0.00333395	0.046181	TRUE	-0.191	0.767445	0.999846	FALSE	TRUE
243755	Slc13a4	0.695	1.106	0.266	0.47	0.112	0.223	0.029	0.43	0.137	0.223	0.695	0.43	0.266	-1.121	0.193061	0.740417	FALSE	1.542	0.0384142	0.212116	FALSE	2.664	0.00165295	0.0299921	TRUE	0.001	0.998887	0.999975	FALSE	TRUE
19272	Ptprk	0.689	1.079	0.357	0.662	0.253	0.241	0.073	0.555	0.165	0.241	0.689	0.555	0.357	-1.124	0.064278	0.510955	FALSE	0.922	0.0832558	0.293173	FALSE	2.296	0.000132098	0.00614109	TRUE	0.25	0.643519	0.999846	FALSE	TRUE
71395	Cdcp3	0.643	0.898	0.35	0.856	0.143	0.14	0.117	0.455	0.151	0.14	0.643	0.455	0.35	-1.125	0.0993863	0.604081	FALSE	0.669	0.258841	0.487899	FALSE	2.347	0.000489738	0.0142366	TRUE	0.554	0.357577	0.999846	FALSE	TRUE
12835	Col6a3	0.475	0.746	0.273	0.58	0.152	0.2	0.076	0.509	0.13	0.2	0.475	0.509	0.273	-1.13	0.0832182	0.566752	FALSE	0.741	0.198966	0.428431	FALSE	1.943	0.00266885	0.0401936	TRUE	0.073	0.900917	0.999846	FALSE	TRUE
170574	Sp7	0.123	0.336	0.055	0.257	0.06	0	0.007	0.022	0	0	0.123	0.022	0.055	-1.133	0.593229	0.937726	FALSE	0.78	0.509463	NA	FALSE	5.561	0.00319512	0.0450758	TRUE	3.648	0.0170146	NA	NA	TRUE
207592	Tbc1d16	0.673	1.007	1.009	1	0.864	0.224	0.34	0.713	0.607	0.224	0.673	0.713	1.009	-1.137	0.00654873	0.151606	FALSE	-0.369	0.306545	0.530199	FALSE	1.312	0.00159051	0.0295032	TRUE	0.544	0.135113	0.999846	FALSE	TRUE
231070	Insig1	5.771	7.014	3.882	9.27	5.119	2.054	2.655	4.01	6.686	2.054	5.771	4.01	3.882	-1.138	0.00204485	0.0685025	FALSE	-0.073	0.825697	0.911083	FALSE	1.195	0.00118321	0.0246304	TRUE	0.13	0.695809	0.999846	FALSE	TRUE
73656	Ms4a6c	4.66	6.698	6.655	4.278	4.892	1.805	2.068	6.062	3.085	1.805	4.66	6.062	6.655	-1.141	0.00347687	0.0987464	FALSE	-0.089	0.796209	0.893531	FALSE	1.306	0.000782822	0.0192722	TRUE	0.255	0.463052	0.999846	FALSE	TRUE
20269	Scn3a	0.403	0.597	0.083	0.39	0.083	0.12	0.047	0.296	0.095	0.12	0.403	0.296	0.083	-1.142	0.102365	0.606908	FALSE	1.332	0.0309565	0.194197	FALSE	2.37	0.000617222	0.0165431	TRUE	-0.104	0.867629	0.999846	FALSE	TRUE
70423	Tspan15	0.572	1.425	0.163	0.767	0.109	0.165	0.121	0.526	0.154	0.165	0.572	0.526	0.163	-1.144	0.197401	0.745122	FALSE	1.438	0.061976	0.255498	FALSE	2.574	0.00324046	0.0454757	TRUE	-0.009	0.991187	0.999846	FALSE	TRUE
212390	Klhl32	0.52	0.583	0.147	0.458	0.124	0.16	0.103	0.401	0.212	0.16	0.52	0.401	0.147	-1.146	0.0560676	0.482669	FALSE	1.072	0.0426871	0.221756	FALSE	1.849	0.00186636	0.0323762	TRUE	-0.369	0.490558	0.999846	FALSE	TRUE
16773	Lama2	0.545	0.823	0.165	0.526	0.09	0.104	0.093	0.37	0.102	0.104	0.545	0.37	0.165	-1.147	0.076702	0.54887	FALSE	1.292	0.0236043	0.170578	FALSE	2.559	6.52385e-05	0.00386786	TRUE	0.121	0.834369	0.999846	FALSE	TRUE
72716	2810047C21Rik1	1.051	1.422	0.621	0.991	0.218	0.413	0.175	0.751	0.591	0.413	1.051	0.751	0.621	-1.149	0.0510125	0.46386	FALSE	0.89	0.0868015	0.299143	FALSE	1.865	0.00140804	0.0276226	TRUE	-0.174	0.739755	0.999846	FALSE	TRUE
100101919	Dnah7c	0.608	0.894	0.184	0.508	0.162	0.147	0.103	0.465	0.134	0.147	0.608	0.465	0.184	-1.153	0.0565208	0.483642	FALSE	1.279	0.0156725	0.139002	FALSE	2.357	7.94264e-05	0.00442727	TRUE	-0.075	0.888522	0.999846	FALSE	TRUE
21838	Thy1	8.637	15.3	21.774	21.138	18.673	8.489	9.744	20.589	21.837	8.489	8.637	20.589	21.774	-1.156	5.14737e-06	0.000554797	TRUE	-0.96	3.21361e-05	0.00149554	FALSE	0.147	0.56305	0.711539	FALSE	-0.049	0.832325	0.999846	FALSE	TRUE
16490	Kcna2	0.805	1.15	1.106	1.731	1.229	0.599	0.438	1.221	1.181	0.599	0.805	1.221	1.106	-1.162	3.87613e-05	0.00320298	TRUE	-0.635	0.0120531	0.120477	FALSE	0.687	0.0153928	0.100587	FALSE	0.16	0.525935	0.999846	FALSE	TRUE
666926	Gm8369	5.135	5.19	5.853	2.723	2.919	1.114	1.671	4.291	2.396	1.114	5.135	4.291	5.853	-1.163	0.00277088	0.0854051	FALSE	0.233	0.503192	0.69222	FALSE	1.641	2.26934e-05	0.0017283	TRUE	0.245	0.483945	0.999846	FALSE	TRUE
17968	Ncam2	0.559	0.821	0.119	0.465	0.102	0.088	0.046	0.275	0.048	0.088	0.559	0.275	0.119	-1.164	0.140733	0.677808	FALSE	1.491	0.0273179	0.183579	FALSE	3.155	4.63561e-05	0.002944	TRUE	0.501	0.469559	0.999846	FALSE	TRUE
547176	Zc3h12b	0.79	1.058	0.512	0.784	0.58	0.306	0.223	0.733	0.508	0.306	0.79	0.733	0.512	-1.166	0.00215478	0.0709523	FALSE	0.398	0.227151	0.456123	FALSE	1.581	2.68962e-05	0.0019917	TRUE	0.017	0.960572	0.999846	FALSE	TRUE
20393	Sgk1	4.258	5.658	9.417	6.466	7.671	2.968	3.786	8.701	7.278	2.968	4.258	8.701	9.417	-1.167	4.78889e-06	0.000522651	TRUE	-0.857	0.000220833	0.00712115	FALSE	0.309	0.2275	0.418252	FALSE	-0.001	0.997561	0.999975	FALSE	TRUE
214944	Mob3b	1.841	2.477	2.706	2.776	2.189	1.422	1.454	4.147	2.706	1.422	1.841	4.147	2.706	-1.17	3.03178e-05	0.00259165	TRUE	-0.419	0.0989646	0.317037	FALSE	0.346	0.222118	0.413031	FALSE	-0.405	0.107034	0.999846	FALSE	TRUE
210045	Nlrp4b	0.448	0.663	0.116	0.406	0.079	0.086	0.058	0.255	0.092	0.086	0.448	0.255	0.116	-1.173	0.175591	0.720771	FALSE	1.372	0.0608449	NA	NA	2.728	0.00127688	0.0258901	TRUE	0.183	0.80818	0.999846	FALSE	TRUE
100503040	Gm19522	1.142	1.905	0.52	1.04	0.49	0.384	0.18	0.383	0.875	0.384	1.142	0.383	0.52	-1.176	0.115601	0.629241	FALSE	1.013	0.112469	0.33409	FALSE	2.228	0.00241713	0.0377375	TRUE	0.039	0.952061	0.999846	FALSE	TRUE
381810	Lpar5	3.642	4.975	11.72	10.017	8.596	3.826	4.268	8.926	10.164	3.826	3.642	8.926	11.72	-1.179	5.83411e-05	0.00432646	TRUE	-1.414	1.33032e-07	1.39695e-05	TRUE	-0.155	0.604873	0.744664	FALSE	0.08	0.760772	0.999846	FALSE	TRUE
243499	Lrrtm4	0.453	0.498	0.11	0.343	0.046	0.042	0.092	0.276	0.062	0.042	0.453	0.276	0.11	-1.185	0.122887	0.645052	FALSE	1.42	0.0355082	0.205877	FALSE	2.563	0.000742045	0.0187719	TRUE	-0.042	0.950566	0.999846	FALSE	TRUE
19283	Ptprz1	0.378	0.419	0.095	0.33	0.062	0.061	0.074	0.272	0.064	0.061	0.378	0.272	0.095	-1.186	0.107911	0.616994	FALSE	1.197	0.0640751	0.258107	FALSE	2.316	0.00149442	0.0286307	TRUE	-0.067	0.918947	0.999846	FALSE	TRUE
18191	Nrxn3	0.317	0.477	0.143	0.297	0.1	0.136	0.025	0.293	0.09	0.136	0.317	0.293	0.143	-1.189	0.0758076	0.546073	FALSE	1.011	0.0884757	0.301633	FALSE	2.114	0.00146349	0.0282664	TRUE	-0.086	0.88621	0.999846	FALSE	TRUE
268902	Robo2	0.437	0.529	0.113	0.386	0.079	0.132	0.062	0.392	0.085	0.132	0.437	0.392	0.113	-1.197	0.0628642	0.507287	FALSE	1.223	0.0336258	0.201534	FALSE	2.099	0.00104279	0.0227966	TRUE	-0.322	0.578648	0.999846	FALSE	TRUE
223604	Kcnk9	0.536	0.596	0.133	0.338	0.172	0.059	0.077	0.283	0.063	0.059	0.536	0.283	0.133	-1.198	0.0793182	0.557432	FALSE	1.262	0.0289481	0.188877	FALSE	2.802	2.78756e-05	0.00201286	TRUE	0.341	0.566285	0.999846	FALSE	TRUE
100502624	Gm13483	2.062	2.389	0.826	1.474	0.498	0.582	0.258	1.39	0.624	0.582	2.062	1.39	0.826	-1.199	0.0827765	0.56564	FALSE	1.121	0.0587673	0.251104	FALSE	2.208	0.00116938	0.0244514	TRUE	-0.113	0.852405	0.999846	FALSE	TRUE
20192	Ryr3	0.475	0.666	0.206	0.433	0.116	0.144	0.095	0.463	0.127	0.144	0.475	0.463	0.206	-1.203	0.0322955	0.380723	FALSE	1.058	0.0341491	0.20256	FALSE	2.032	0.00027102	0.00950854	TRUE	-0.229	0.649695	0.999846	FALSE	TRUE
231470	Fras1	0.572	0.74	0.136	0.422	0.147	0.162	0.063	0.436	0.116	0.162	0.572	0.436	0.136	-1.209	0.0475626	0.449539	FALSE	1.363	0.0116536	0.117744	FALSE	2.336	0.000112388	0.00545489	TRUE	-0.235	0.666453	0.999846	FALSE	TRUE
50782	Rgs11	0.882	1.224	2.079	2.444	2.212	1.368	0.816	3.17	2.127	1.368	0.882	3.17	2.079	-1.216	4.5484e-05	0.00360404	TRUE	-1.27	3.51005e-06	0.00023958	TRUE	-0.275	0.364965	0.54618	FALSE	-0.222	0.40765	0.999846	FALSE	TRUE
17756	Map2	0.199	0.297	0.116	0.199	0.07	0.086	0.042	0.239	0.078	0.086	0.199	0.239	0.116	-1.218	0.0349138	0.392738	FALSE	0.81	0.113322	0.335165	FALSE	1.739	0.00243172	0.0378706	TRUE	-0.288	0.57599	0.999846	FALSE	TRUE
624845	Vmn2r82	0.598	0.794	0.214	0.453	0.241	0.129	0.189	0.557	0.247	0.129	0.598	0.557	0.214	-1.22	0.0602638	0.498227	FALSE	1.057	0.0607092	0.253932	FALSE	1.874	0.00349033	0.0476659	TRUE	-0.403	0.481377	0.999846	FALSE	TRUE
381072	Abca17	0.702	0.888	0.341	0.566	0.215	0.237	0.054	0.589	0.127	0.237	0.702	0.589	0.341	-1.225	0.114709	0.627338	FALSE	0.947	0.160215	0.388091	FALSE	2.265	0.00313507	0.0446537	TRUE	0.094	0.891301	0.999846	FALSE	TRUE
74053	Grip1	0.318	0.376	0.061	0.198	0.021	0.055	0.024	0.166	0.032	0.055	0.318	0.166	0.061	-1.228	0.165875	0.711776	FALSE	1.808	0.0186049	0.153087	FALSE	2.933	0.000770058	0.0191942	TRUE	-0.102	0.896188	0.999846	FALSE	TRUE
58187	Cldn10	0.316	0.324	0.464	0.134	0.118	0.588	0.646	2.674	0.49	0.588	0.316	2.674	0.464	-1.231	0.116195	0.630194	FALSE	0.218	0.771724	0.877257	FALSE	-1.186	0.141332	0.320177	FALSE	-2.634	0.000285001	0.0408501	TRUE	TRUE
110834	Chrna3	0.589	0.787	0.119	0.454	0.12	0.139	0.075	0.482	0.063	0.139	0.589	0.482	0.119	-1.234	0.136224	0.66821	FALSE	1.468	0.0429934	0.22178	FALSE	2.474	0.00250861	0.0386186	TRUE	-0.228	0.756418	0.999846	FALSE	TRUE
106059	A430088P11Rik	2.035	2.636	2.239	2.819	2.035	0.773	1.155	2.414	2.374	0.773	2.035	2.414	2.239	-1.234	0.000161071	0.0096715	TRUE	-0.185	0.523053	0.707255	FALSE	1.02	0.00181706	0.0318453	TRUE	-0.029	0.921107	0.999846	FALSE	TRUE
14118	Fbn1	0.409	0.67	0.103	0.459	0.095	0.124	0.039	0.289	0.112	0.124	0.409	0.289	0.103	-1.236	0.091832	0.585438	FALSE	1.203	0.0606452	0.253932	FALSE	2.528	0.000487328	0.0141992	TRUE	0.089	0.891755	0.999846	FALSE	TRUE
13800	Enah	0.239	0.394	0.074	0.221	0.051	0.04	0.024	0.141	0.023	0.04	0.239	0.141	0.074	-1.241	0.125205	0.648369	FALSE	1.344	0.0505234	0.23683	FALSE	3.094	9.56037e-05	0.00504545	TRUE	0.51	0.470264	0.999846	FALSE	TRUE
67254	Bmerb1	0.609	1.138	0.292	0.75	0.166	0.072	0.098	0.268	0.167	0.072	0.609	0.268	0.292	-1.245	0.187335	0.733406	FALSE	1.002	0.185255	NA	NA	3.098	0.000694245	0.017965	TRUE	0.851	0.283668	0.999846	FALSE	TRUE
170753	Zfp704	0.704	1.095	0.426	0.641	0.333	0.233	0.189	0.773	0.298	0.233	0.704	0.773	0.426	-1.247	0.00446732	0.117102	FALSE	0.792	0.0406358	0.217066	FALSE	1.861	1.93247e-05	0.00150853	TRUE	-0.179	0.646835	0.999846	FALSE	TRUE
107515	Lgr4	0.972	1.214	0.162	0.774	0.282	0.339	0.047	0.709	0.242	0.339	0.972	0.709	0.162	-1.25	0.112501	0.624415	FALSE	1.316	0.0582662	0.2503	FALSE	2.322	0.0029387	0.0429458	TRUE	-0.245	0.727462	0.999846	FALSE	TRUE
14302	Frk	0.543	0.81	0.17	0.445	0.067	0.041	0.134	0.405	0.068	0.041	0.543	0.405	0.17	-1.254	0.145953	0.684135	FALSE	1.466	0.051594	0.239078	FALSE	2.664	0.00176353	0.0313562	TRUE	-0.056	0.941168	0.999846	FALSE	TRUE
20616	Snap91	0.357	0.315	0.056	0.23	0.026	0.035	0.027	0.14	0.022	0.035	0.357	0.14	0.056	-1.255	0.196327	0.744075	FALSE	1.611	0.0496722	NA	NA	3.215	0.000714054	0.0183761	TRUE	0.349	0.679318	0.999846	FALSE	TRUE
19242	Ptn	1.473	1.815	0.824	1.137	0.237	0.453	0.33	1.345	0.636	0.453	1.473	1.345	0.824	-1.255	0.0461054	0.442616	FALSE	1.033	0.0628949	0.25655	FALSE	1.844	0.0031366	0.0446537	TRUE	-0.443	0.429333	0.999846	FALSE	TRUE
16404	Itga7	0.809	0.619	0.249	0.349	0.131	0.109	0.122	0.549	0.064	0.109	0.809	0.549	0.249	-1.256	0.131431	0.659935	FALSE	1.415	0.0504351	0.236596	FALSE	2.388	0.0036517	0.0491485	TRUE	-0.284	0.699947	0.999846	FALSE	TRUE
70291	Mkrn2os	1.406	1.035	0.364	0.577	0.208	0.167	0.088	0.395	0.239	0.167	1.406	0.395	0.364	-1.257	0.116645	0.630964	FALSE	1.538	0.0177681	NA	NA	3.06	7.9449e-05	0.00442727	TRUE	0.265	0.696841	0.999846	FALSE	TRUE
27028	Ermap	0.193	0.311	0.082	0.143	0.048	0.033	0.025	0.086	0.058	0.033	0.193	0.086	0.082	-1.262	0.112953	0.624426	FALSE	1.33	0.0402014	NA	NA	2.908	0.000167671	0.00709628	TRUE	0.316	0.640684	0.999846	FALSE	TRUE
73339	1700047G03Rik	0.915	1.401	0.174	0.73	0.1	0.212	0.062	0.563	0.13	0.212	0.915	0.563	0.174	-1.263	0.179889	0.725112	FALSE	1.703	0.0357705	NA	NA	2.892	0.00179031	0.0316429	TRUE	-0.074	0.928617	0.999846	FALSE	TRUE
237636	Npc1l1	0.831	1.077	0.266	0.766	0.161	0.122	0.148	0.433	0.262	0.122	0.831	0.433	0.266	-1.264	0.101541	0.605721	FALSE	1.155	0.0764215	0.28086	FALSE	2.57	0.000680303	0.0177267	TRUE	0.151	0.821365	0.999846	FALSE	TRUE
19281	Ptprt	0.142	0.275	0.082	0.123	0.037	0.052	0.018	0.132	0.044	0.052	0.142	0.132	0.082	-1.265	0.121868	0.643706	FALSE	1.233	0.0791962	NA	NA	2.378	0.00312594	0.0446036	TRUE	-0.12	0.867546	0.999846	FALSE	TRUE
100042480	Nhsl2	0.109	0.177	0.048	0.134	0.029	0.026	0.014	0.078	0.025	0.026	0.109	0.078	0.048	-1.266	0.166406	0.712108	FALSE	0.914	0.232557	NA	FALSE	2.616	0.00347464	0.047551	TRUE	0.437	0.579582	0.999846	FALSE	TRUE
271639	Adcy10	0.516	0.833	0.142	0.477	0.1	0.076	0.078	0.344	0.064	0.076	0.516	0.344	0.142	-1.268	0.112655	0.624415	FALSE	1.388	0.0429867	0.22178	FALSE	2.89	0.000235464	0.00873185	TRUE	0.234	0.738906	0.999846	FALSE	TRUE
208869	Dock3	0.395	0.626	0.127	0.375	0.09	0.078	0.096	0.305	0.145	0.078	0.395	0.305	0.127	-1.268	0.0328092	0.381462	FALSE	1.257	0.0158086	0.139287	FALSE	2.304	8.86224e-05	0.00477109	TRUE	-0.221	0.675616	0.999846	FALSE	TRUE
20362	2024-09-08	0.476	0.543	0.211	0.537	0.223	0.137	0.089	0.442	0.141	0.137	0.476	0.442	0.211	-1.268	0.0412693	0.421234	FALSE	0.524	0.330352	0.549575	FALSE	1.952	0.00150069	0.0286307	TRUE	0.16	0.769942	0.999846	FALSE	TRUE
171262	Vmn1r70	0.771	0.913	0.285	0.555	0.21	0.103	0.112	0.459	0.11	0.103	0.771	0.459	0.285	-1.269	0.0866096	0.574177	FALSE	1.132	0.068336	0.267041	FALSE	2.726	0.000168158	0.00709628	TRUE	0.325	0.611321	0.999846	FALSE	TRUE
16564	Kif21a	0.732	0.987	0.296	0.653	0.137	0.241	0.056	0.541	0.203	0.241	0.732	0.541	0.296	-1.269	0.0603079	0.498344	FALSE	1.131	0.0577885	0.249164	FALSE	2.344	0.000465186	0.0138118	TRUE	-0.056	0.92628	0.999846	FALSE	TRUE
230622	Skint6	1.329	1.703	0.563	1.134	0.314	0.478	0.158	1.212	0.396	0.478	1.329	1.212	0.563	-1.27	0.06552	0.514931	FALSE	1.051	0.0824591	0.291671	FALSE	2.059	0.00258652	0.0393665	TRUE	-0.263	0.668072	0.999846	FALSE	TRUE
50706	Postn	0.481	0.531	0.122	0.279	0.05	0.02	0.051	0.123	0.068	0.02	0.481	0.123	0.122	-1.272	0.114876	0.627343	FALSE	1.642	0.0123523	0.122116	FALSE	3.536	6.08742e-06	0.000623212	TRUE	0.622	0.364684	0.999846	FALSE	TRUE
21808	Tgfb2	0.29	0.41	0.086	0.185	0.101	0.027	0.045	0.163	0.033	0.027	0.29	0.163	0.086	-1.272	0.167316	0.713199	FALSE	1.351	0.0729298	NA	NA	3.006	0.000780928	0.0192722	TRUE	0.383	0.625412	0.999846	FALSE	TRUE
212712	Satb2	0.275	0.292	0.053	0.229	0.051	0.021	0.048	0.14	0.044	0.021	0.275	0.14	0.053	-1.273	0.143415	0.680793	FALSE	1.255	0.0885656	NA	NA	2.776	0.0011311	0.0240102	TRUE	0.249	0.742465	0.999846	FALSE	TRUE
210933	Adgrb3	0.42	0.626	0.109	0.448	0.061	0.153	0.06	0.396	0.147	0.153	0.42	0.396	0.109	-1.274	0.0605003	0.498926	FALSE	1.253	0.0390901	0.213704	FALSE	2.085	0.00201689	0.0340004	TRUE	-0.442	0.469481	0.999846	FALSE	TRUE
18514	Pbx1	0.542	0.746	0.183	0.603	0.106	0.172	0.096	0.576	0.12	0.172	0.542	0.576	0.183	-1.276	0.0554376	0.481727	FALSE	1.013	0.088876	0.301803	FALSE	2.048	0.00201054	0.0340004	TRUE	-0.241	0.686911	0.999846	FALSE	TRUE
60361	Ms4a4b	80.738	97.846	101.369	70.168	66.594	25.746	37.007	98.931	63.003	25.746	80.738	98.931	101.369	-1.28	6.02066e-07	8.77751e-05	TRUE	-0.017	0.94082	0.970724	FALSE	1.264	8.30899e-07	0.000117931	TRUE	0.001	0.995758	0.999846	FALSE	TRUE
69774	Ms4a6b	67.032	85.768	104.238	79.449	85.386	28.871	33.401	95.669	64.526	28.871	67.032	95.669	104.238	-1.282	6.6742e-09	1.67851e-06	TRUE	-0.42	0.0371028	0.209678	FALSE	1.054	1.87431e-06	0.000237265	TRUE	0.192	0.340948	0.999846	FALSE	TRUE
232966	Zfp114	0.76	0.929	0.554	0.67	0.27	0.295	0.145	0.549	0.545	0.295	0.76	0.549	0.554	-1.284	0.0165844	0.265	FALSE	0.61	0.191073	0.421006	FALSE	1.733	0.00110804	0.0237518	TRUE	-0.161	0.733271	0.999846	FALSE	TRUE
545370	Hmcn1	0.582	0.872	0.159	0.51	0.088	0.161	0.078	0.478	0.143	0.161	0.582	0.478	0.159	-1.29	0.0370213	0.402235	FALSE	1.425	0.00978106	0.107321	FALSE	2.389	0.00010082	0.00520349	TRUE	-0.325	0.558473	0.999846	FALSE	TRUE
70363	Fam135b	0.823	1.027	0.398	0.697	0.172	0.258	0.194	0.966	0.229	0.258	0.823	0.966	0.398	-1.291	0.0154886	0.257062	FALSE	1.003	0.0364336	0.207714	FALSE	1.802	0.000699702	0.0180813	TRUE	-0.492	0.30647	0.999846	FALSE	TRUE
12902	Cr2	0.496	0.728	0.149	0.605	0.128	0.08	0.095	0.367	0.104	0.08	0.496	0.367	0.149	-1.296	0.0697349	0.524969	FALSE	0.956	0.122973	0.346215	FALSE	2.554	0.000296678	0.010159	TRUE	0.301	0.632779	0.999846	FALSE	TRUE
16560	Kif1a	0.413	0.626	0.141	0.423	0.069	0.065	0.061	0.254	0.082	0.065	0.413	0.254	0.141	-1.303	0.0869534	0.57431	FALSE	1.196	0.0661816	0.262886	FALSE	2.808	0.000176256	0.00735447	TRUE	0.309	0.642756	0.999846	FALSE	TRUE
231805	Pilra	1.025	1.271	0.331	0.76	0.137	0.171	0.167	0.715	0.192	0.171	1.025	0.715	0.331	-1.304	0.0852106	0.570027	FALSE	1.377	0.0357624	0.206393	FALSE	2.527	0.000717818	0.0184392	TRUE	-0.154	0.817793	0.999846	FALSE	TRUE
192113	Atp12a	1.393	1.088	0.263	1.095	0.228	0.346	0.059	0.658	0.36	0.346	1.393	0.658	0.263	-1.304	0.109922	0.62056	FALSE	1.138	0.10875	0.329133	FALSE	2.445	0.00241397	0.0377375	TRUE	0.003	0.996702	0.999891	FALSE	TRUE
14049	Eya2	4.692	6.549	6.471	6.153	5.89	2.931	2.472	6.805	7.086	2.931	4.692	6.805	6.471	-1.31	1.36578e-07	2.44334e-05	TRUE	-0.318	0.154038	0.381094	FALSE	0.823	0.000960207	0.0218319	FALSE	-0.169	0.447856	0.999846	FALSE	TRUE
74685	Lrrc74b	0.701	1.286	0.304	0.688	0.194	0.197	0.076	0.507	0.201	0.197	0.701	0.507	0.304	-1.312	0.100463	0.60458	FALSE	1.204	0.0744304	0.277535	FALSE	2.668	0.000658291	0.017395	TRUE	0.152	0.825888	0.999846	FALSE	TRUE
329178	Unc80	0.293	0.55	0.128	0.312	0.077	0.083	0.054	0.281	0.084	0.083	0.293	0.281	0.128	-1.312	0.0588171	0.491867	FALSE	1.169	0.0530439	0.24128	FALSE	2.394	0.000486177	0.0141992	TRUE	-0.087	0.886943	0.999846	FALSE	TRUE
20557	Slfn3	2.707	3.288	4.728	3.555	2.532	0.799	1.135	2.749	2.372	0.799	2.707	2.749	4.728	-1.321	0.000235452	0.0130121	TRUE	-0.445	0.158108	0.385357	FALSE	1.378	0.000119527	0.00567118	TRUE	0.502	0.11269	0.999846	FALSE	TRUE
241688	Dzank1	0.349	0.52	0.107	0.355	0.077	0.083	0.033	0.241	0.064	0.083	0.349	0.241	0.107	-1.323	0.135199	0.665941	FALSE	1.17	0.11895	NA	NA	2.717	0.00177015	0.0313753	TRUE	0.224	0.770777	0.999846	FALSE	TRUE
242627	Skint5	1.782	2.066	0.681	1.667	0.437	0.467	0.226	1.501	0.351	0.467	1.782	1.501	0.681	-1.323	0.0382573	0.408039	FALSE	0.934	0.0967715	0.313372	FALSE	2.263	0.00035285	0.011378	TRUE	0.006	0.9916	0.999846	FALSE	TRUE
105243	Slc9a3	0.543	0.918	0.104	0.472	0.07	0.077	0.072	0.348	0.062	0.077	0.543	0.348	0.104	-1.324	0.160936	0.70375	FALSE	1.674	0.0375506	NA	NA	3.054	0.000979094	0.0221538	TRUE	0.057	0.945382	0.999846	FALSE	TRUE
108653	Rimklb	0.868	0.827	0.216	0.863	0.169	0.167	0.043	0.443	0.109	0.167	0.868	0.443	0.216	-1.328	0.0895228	0.582486	FALSE	0.931	0.168273	0.397349	FALSE	2.833	0.000241056	0.00887267	TRUE	0.574	0.404015	0.999846	FALSE	TRUE
13105	Cyp2d9	0.713	1.072	0.214	0.682	0.077	0.1	0.125	0.408	0.203	0.1	0.713	0.408	0.214	-1.329	0.158777	0.700013	FALSE	1.366	0.0870224	NA	NA	2.733	0.00312215	0.0445834	TRUE	0.039	0.962463	0.999846	FALSE	TRUE
71756	Cpn2	0.354	0.592	0.054	0.392	0.105	0.04	0.018	0.127	0.029	0.04	0.354	0.127	0.054	-1.333	0.30004	0.824045	FALSE	1.267	0.196902	NA	NA	3.836	0.00182558	0.0319648	TRUE	1.237	0.238874	0.999846	FALSE	TRUE
76954	St5	0.616	0.639	0.309	0.764	0.266	0.147	0.075	0.422	0.168	0.147	0.616	0.422	0.309	-1.334	0.040296	0.417861	FALSE	0.369	0.503371	0.692311	FALSE	2.294	0.000342743	0.0112064	TRUE	0.591	0.293273	0.999846	FALSE	TRUE
71897	Lypd6b	4.739	8.629	9.144	9.083	7.657	3.732	4.095	11.922	9.01	3.732	4.739	11.922	9.144	-1.342	4.16645e-06	0.000466455	TRUE	-0.549	0.0371001	0.209678	FALSE	0.526	0.0727992	0.223589	FALSE	-0.266	0.308666	0.999846	FALSE	TRUE
110333	Rmst	0.422	0.754	0.182	0.396	0.069	0.143	0.03	0.375	0.087	0.143	0.422	0.375	0.182	-1.343	0.10145	0.605474	FALSE	1.329	0.0641094	0.258161	FALSE	2.576	0.00149695	0.0286307	TRUE	-0.096	0.894758	0.999846	FALSE	TRUE
76024	Gm11346	6.766	12.058	18.377	16.288	15.825	5.588	6.617	17.939	14.691	5.588	6.766	17.939	18.377	-1.344	7.76027e-08	1.51308e-05	TRUE	-1.025	6.73413e-06	0.000415757	TRUE	0.38	0.130574	0.30667	FALSE	0.06	0.792174	0.999846	FALSE	TRUE
73379	Dcbld2	0.384	0.505	0.082	0.353	0.08	0.085	0.067	0.296	0.119	0.085	0.384	0.296	0.082	-1.347	0.0591578	0.493304	FALSE	1.275	0.0406761	0.2171	FALSE	2.312	0.00105618	0.0230087	TRUE	-0.31	0.624046	0.999846	FALSE	TRUE
14600	Ghr	0.806	0.84	0.17	0.579	0.149	0.211	0.051	0.63	0.083	0.211	0.806	0.63	0.17	-1.35	0.0764266	0.548483	FALSE	1.352	0.0457418	0.22817	FALSE	2.456	0.00116933	0.0244514	TRUE	-0.246	0.718598	0.999846	FALSE	TRUE
108078	Olr1	0.492	0.728	0.118	0.511	0.134	0.102	0.03	0.278	0.073	0.102	0.492	0.278	0.118	-1.351	0.202793	0.748377	FALSE	1.158	0.183566	NA	NA	3.039	0.00328708	0.0459236	TRUE	0.53	0.557534	0.999846	FALSE	TRUE
240690	St18	0.351	0.472	0.177	0.356	0.106	0.124	0.022	0.302	0.085	0.124	0.351	0.302	0.177	-1.354	0.0769319	0.549609	FALSE	0.823	0.216443	0.446707	FALSE	2.321	0.00218346	0.035758	TRUE	0.144	0.831476	0.999846	FALSE	TRUE
384219	Vmn2r11	0.295	0.374	0.069	0.3	0.101	0.066	0.025	0.187	0.058	0.066	0.295	0.187	0.069	-1.357	0.151954	0.692999	FALSE	0.982	0.213822	NA	FALSE	2.691	0.00370499	0.0494747	TRUE	0.352	0.664737	0.999846	FALSE	TRUE
236574	Smok2b	4.894	6.035	1.761	4.6	1.16	1.42	0.627	4.415	1.165	1.42	4.894	4.415	1.761	-1.358	0.0240082	0.3265	FALSE	1.009	0.0587096	0.251104	FALSE	2.207	0.000222571	0.0084926	TRUE	-0.16	0.766168	0.999846	FALSE	TRUE
75317	Parpbp	0.663	0.532	0.312	0.307	0.256	0.101	0.039	0.261	0.113	0.101	0.663	0.261	0.312	-1.364	0.129662	0.657254	FALSE	0.861	0.227097	NA	FALSE	2.915	0.000826626	0.0199316	TRUE	0.69	0.356045	0.999846	FALSE	TRUE
70861	Akr1cl	1.219	1.544	0.411	0.812	0.269	0.276	0.203	1.009	0.316	0.276	1.219	1.009	0.411	-1.365	0.0261812	0.341083	FALSE	1.343	0.0120503	0.120477	FALSE	2.302	0.000149081	0.00664592	TRUE	-0.406	0.454491	0.999846	FALSE	TRUE
381126	Garem1	0.418	0.708	0.151	0.383	0.104	0.108	0.059	0.398	0.067	0.108	0.418	0.398	0.151	-1.369	0.0968809	0.598283	FALSE	1.283	0.0716493	0.273051	FALSE	2.539	0.00179838	0.0316765	TRUE	-0.113	0.876419	0.999846	FALSE	TRUE
268379	Abca13	0.44	0.755	0.118	0.491	0.09	0.119	0.085	0.467	0.105	0.119	0.44	0.467	0.118	-1.375	0.0426341	0.426414	FALSE	1.261	0.0366871	0.208656	FALSE	2.32	0.000577661	0.0158223	TRUE	-0.316	0.60331	0.999846	FALSE	TRUE
109676	Ank2	0.318	0.567	0.119	0.32	0.073	0.081	0.06	0.273	0.118	0.081	0.318	0.273	0.119	-1.378	0.0107168	0.204928	FALSE	1.261	0.0084025	0.0979441	FALSE	2.417	6.53468e-06	0.000644354	TRUE	-0.222	0.646038	0.999846	FALSE	TRUE
67375	Qprt	4.139	5.993	7.739	4.726	5.98	2.054	2.292	7.942	4.189	2.054	4.139	7.942	7.739	-1.386	0.000122173	0.00796897	TRUE	-0.478	0.138788	0.363911	FALSE	0.977	0.00689085	0.0682347	FALSE	0.069	0.829948	0.999846	FALSE	TRUE
100503460	Gm19705	7.192	10.4	17.093	13.244	13.347	5.286	7.302	21.854	13.38	5.286	7.192	21.854	17.093	-1.389	2.51335e-05	0.00219166	TRUE	-0.917	0.00220149	0.0398344	FALSE	0.23	0.489499	0.652445	FALSE	-0.242	0.411714	0.999846	FALSE	TRUE
70417	Megf10	0.236	0.393	0.104	0.22	0.101	0.031	0.031	0.147	0.033	0.031	0.236	0.147	0.104	-1.391	0.161831	0.705946	FALSE	1.005	0.204941	NA	NA	3.09	0.00134356	0.0267499	TRUE	0.695	0.402449	0.999846	FALSE	TRUE
109264	Me3	0.479	0.759	0.102	0.451	0.166	0.085	0.066	0.322	0.105	0.085	0.479	0.322	0.102	-1.393	0.0315987	0.377725	FALSE	1.251	0.0252054	0.176129	FALSE	2.8	1.17987e-05	0.00101398	TRUE	0.156	0.784052	0.999846	FALSE	TRUE
215458	LOC215458	1.61	1.99	0.643	1.338	0.222	0.433	0.328	1.689	0.465	0.433	1.61	1.689	0.643	-1.394	0.0316026	0.377725	FALSE	1.179	0.0410201	0.218425	FALSE	2.013	0.00179885	0.0316765	TRUE	-0.56	0.335296	0.999846	FALSE	TRUE
637898	Vmn2r60	0.462	0.678	0.206	0.412	0.094	0.117	0.059	0.384	0.112	0.117	0.462	0.384	0.206	-1.399	0.0363253	0.399463	FALSE	1.14	0.0501194	0.235926	FALSE	2.479	0.000177264	0.0073688	TRUE	-0.06	0.918619	0.999846	FALSE	TRUE
223272	Itgbl1	0.253	0.36	0.058	0.272	0.019	0.019	0.013	0.071	0.02	0.019	0.253	0.071	0.058	-1.403	0.319863	0.835399	FALSE	1.323	0.213338	NA	NA	4.045	0.00269803	0.0404058	TRUE	1.32	0.247324	NA	NA	TRUE
11514	Adcy8	0.857	1.195	0.389	0.771	0.299	0.299	0.129	0.99	0.222	0.299	0.857	0.99	0.389	-1.408	0.0171813	0.271937	FALSE	0.941	0.0725626	0.274844	FALSE	2.051	0.000479794	0.0141249	TRUE	-0.297	0.572974	0.999846	FALSE	TRUE
622139	Clca4c-ps	0.919	1.35	0.343	1.036	0.167	0.181	0.111	0.635	0.194	0.181	0.919	0.635	0.343	-1.41	0.108055	0.617412	FALSE	1.038	0.161558	NA	NA	2.743	0.00146763	0.0283173	TRUE	0.295	0.698092	0.999846	FALSE	TRUE
60525	Acss2	7.214	8.847	11.134	10.268	11.673	4.925	4.329	16.635	9.443	4.925	7.214	16.635	11.134	-1.413	9.69594e-10	2.80423e-07	TRUE	-0.644	0.00218699	0.0396889	FALSE	0.561	0.0153703	0.100546	FALSE	-0.208	0.322135	0.999846	FALSE	TRUE
280667	Adam1b	0.425	0.841	0.184	0.43	0.108	0.091	0.037	0.174	0.169	0.091	0.425	0.174	0.184	-1.414	0.19068	0.736941	FALSE	1.271	0.14141	NA	NA	3.118	0.00292912	0.0429062	TRUE	0.432	0.632531	0.999846	FALSE	TRUE
100502876	Kcnmb3	2.763	3.373	0.526	1.936	0.233	0.283	0.169	1.015	0.278	0.283	2.763	1.015	0.526	-1.42	0.122852	0.645052	FALSE	1.684	0.0268254	0.181585	FALSE	3.554	7.44613e-05	0.00425371	TRUE	0.451	0.567172	0.999846	FALSE	TRUE
12349	Car2	4.01	8.914	17.005	10.698	11.943	3.648	5.011	11.989	12.412	3.648	4.01	11.989	17.005	-1.426	4.1327e-05	0.00336422	TRUE	-1.231	9.74483e-05	0.00375314	TRUE	0.325	0.352694	0.535341	FALSE	0.13	0.678204	0.999846	FALSE	TRUE
238988	Erc2	0.447	0.715	0.163	0.381	0.071	0.158	0.045	0.485	0.097	0.158	0.447	0.485	0.163	-1.429	0.0434721	0.430202	FALSE	1.39	0.0277161	0.184664	FALSE	2.311	0.00103052	0.02264	TRUE	-0.509	0.423596	0.999846	FALSE	TRUE
674895	Nek10	0.401	0.532	0.157	0.31	0.062	0.066	0.039	0.262	0.044	0.066	0.401	0.262	0.157	-1.429	0.0761884	0.548295	FALSE	1.284	0.0621942	0.255729	FALSE	2.937	0.000213422	0.00838122	TRUE	0.224	0.749844	0.999846	FALSE	TRUE
19207	Ptch2	0.301	0.487	0.051	0.342	0.054	0.037	0.02	0.072	0.085	0.037	0.301	0.072	0.051	-1.43	0.177192	0.723196	FALSE	1.323	0.118495	NA	NA	3.567	0.00051469	0.0148322	TRUE	0.814	0.358885	0.999846	FALSE	TRUE
16194	Il6ra	3.777	5.864	7.631	8.785	5.759	1.134	1.802	4.175	4.164	1.134	3.777	4.175	7.631	-1.43	1.57972e-07	2.79724e-05	TRUE	-0.784	0.00132904	0.0273511	FALSE	1.461	8.31708e-08	1.64022e-05	TRUE	0.815	0.000871241	0.0897428	FALSE	TRUE
217316	Slc16a5	2.06	4.98	7.687	8.949	7.174	3.279	4.397	12.538	9.379	3.279	2.06	12.538	7.687	-1.432	2.61256e-06	0.000306323	TRUE	-1.351	1.31201e-06	0.000109656	TRUE	-0.377	0.220221	0.411064	FALSE	-0.458	0.0976933	0.999846	FALSE	TRUE
100039087	Gm2042	0.245	0.476	0.103	0.297	0.062	0.029	0.04	0.156	0.05	0.029	0.245	0.156	0.103	-1.434	0.113198	0.624621	FALSE	1.118	0.132653	NA	NA	3.12	0.000412727	0.0126141	TRUE	0.568	0.460112	0.999846	FALSE	TRUE
235634	Fam240a	15.567	31.333	29.503	19.271	25.437	4.86	5.299	16.01	12.938	4.86	15.567	16.01	29.503	-1.435	0.000628043	0.029535	TRUE	-0.28	0.43858	0.640637	FALSE	1.959	2.49718e-06	0.000305782	TRUE	0.804	0.027671	0.813376	FALSE	TRUE
12702	Socs3	3.006	6.575	12.968	8.313	8.649	2.186	4.127	12.043	6.452	2.186	3.006	12.043	12.968	-1.443	0.000408826	0.0209273	TRUE	-1.256	0.000701966	0.0170577	TRUE	0.339	0.409177	0.585364	FALSE	0.152	0.680016	0.999846	FALSE	TRUE
73845	Ankrd42	0.193	0.349	0.056	0.174	0.017	0.016	0.021	0.072	0.037	0.016	0.193	0.072	0.056	-1.445	0.180346	0.725413	FALSE	1.62	0.0607952	NA	NA	3.614	0.000542062	0.0152892	TRUE	0.549	0.54348	0.999846	FALSE	TRUE
13164	Dazl	0.682	0.731	0.219	0.383	0.213	0.207	0.049	0.574	0.154	0.207	0.682	0.574	0.219	-1.445	0.051658	0.465976	FALSE	1.23	0.0564114	0.246206	FALSE	2.286	0.00186386	0.0323688	TRUE	-0.39	0.551127	0.999846	FALSE	TRUE
30956	Aass	0.643	0.912	0.189	0.629	0.129	0.084	0.076	0.342	0.13	0.084	0.643	0.342	0.189	-1.451	0.112299	0.624415	FALSE	1.196	0.110776	NA	NA	3.043	0.000642706	0.0171038	TRUE	0.396	0.609511	0.999846	FALSE	TRUE
18175	Nrap	0.45	0.673	0.122	0.442	0.107	0.069	0.088	0.338	0.129	0.069	0.45	0.338	0.122	-1.453	0.0752231	0.544062	FALSE	1.22	0.079057	NA	NA	2.59	0.00127967	0.0259185	TRUE	-0.084	0.905638	0.999846	FALSE	TRUE
11472	Actn2	0.776	1.352	1.448	1.908	1.275	0.409	0.475	1.227	1.315	0.409	0.776	1.227	1.448	-1.459	0.000584151	0.027772	TRUE	-0.705	0.0571518	0.247503	FALSE	1.015	0.0172872	0.106468	FALSE	0.261	0.478195	0.999846	FALSE	TRUE
69857	1810053B23Rik	0.281	0.441	0.085	0.404	0.096	0.056	0.038	0.229	0.05	0.056	0.281	0.229	0.085	-1.463	0.11913	0.638399	FALSE	0.786	0.318929	NA	FALSE	2.724	0.00315695	0.0448072	TRUE	0.474	0.557319	0.999846	FALSE	TRUE
18548	Pcsk1	0.826	1.19	3.42	2.929	1.831	0.878	0.918	1.919	3.174	0.878	0.826	1.919	3.42	-1.464	0.000120021	0.00785936	TRUE	-1.611	3.50419e-06	0.00023958	TRUE	-0.077	0.843052	0.905289	FALSE	0.071	0.835371	0.999846	FALSE	TRUE
76389	Ankrd36	0.317	0.573	0.044	0.201	0.032	0.033	0.039	0.165	0.053	0.033	0.317	0.165	0.044	-1.47	0.159503	0.701078	FALSE	2.175	0.0121428	NA	NA	3.377	0.000918362	0.0212152	TRUE	-0.268	0.765035	0.999846	FALSE	TRUE
14725	Lrp2	0.802	1.095	0.188	0.688	0.165	0.188	0.145	0.784	0.214	0.188	0.802	0.784	0.188	-1.479	0.0108045	0.20626	FALSE	1.344	0.00948194	0.105425	FALSE	2.282	7.77346e-05	0.00438662	TRUE	-0.542	0.298884	0.999846	FALSE	TRUE
19886	Ros1	0.466	0.638	0.105	0.436	0.09	0.117	0.013	0.318	0.06	0.117	0.466	0.318	0.105	-1.479	0.113451	0.624828	FALSE	1.295	0.108628	0.328964	FALSE	2.917	0.0015609	0.0293314	TRUE	0.144	0.860867	0.999846	FALSE	TRUE
320560	Dennd5b	0.664	0.806	0.217	0.589	0.195	0.163	0.071	0.587	0.109	0.163	0.664	0.587	0.217	-1.48	0.0271503	0.345409	FALSE	1.018	0.0830552	0.292585	FALSE	2.449	0.00022743	0.00859703	TRUE	-0.049	0.933647	0.999846	FALSE	TRUE
54447	Asah2	0.34	0.36	0.157	0.327	0.093	0.091	0.075	0.339	0.154	0.091	0.34	0.339	0.157	-1.487	0.00881234	0.181002	FALSE	0.743	0.135362	0.360043	FALSE	1.855	0.00101162	0.0225702	TRUE	-0.375	0.454707	0.999846	FALSE	TRUE
208213	Tmem132c	0.654	0.85	0.119	0.455	0.072	0.183	0.025	0.505	0.105	0.183	0.654	0.505	0.119	-1.489	0.0946497	0.592516	FALSE	1.713	0.0291124	0.189381	FALSE	2.679	0.002414	0.0377375	TRUE	-0.523	0.51022	0.999846	FALSE	TRUE
93837	Dach2	0.562	0.571	0.075	0.319	0.092	0.042	0.063	0.222	0.1	0.042	0.562	0.222	0.075	-1.489	0.0364597	0.399927	FALSE	1.7	0.00457797	0.0653251	FALSE	3.17	5.60351e-06	0.000586491	TRUE	-0.02	0.974242	0.999846	FALSE	TRUE
319387	Adgrl3	0.26	0.341	0.074	0.237	0.04	0.063	0.014	0.174	0.053	0.063	0.26	0.174	0.074	-1.49	0.0479525	0.451284	FALSE	1.263	0.0549271	0.243731	FALSE	2.774	0.000198898	0.00791159	TRUE	0.021	0.974439	0.999846	FALSE	TRUE
224997	Dlgap1	0.319	0.401	0.127	0.367	0.111	0.081	0.041	0.294	0.073	0.081	0.319	0.294	0.127	-1.491	0.010312	0.199714	FALSE	0.718	0.161884	0.390059	FALSE	2.343	4.97475e-05	0.00313812	TRUE	0.134	0.795264	0.999846	FALSE	TRUE
13507	Dsc3	0.464	0.812	0.217	0.417	0.168	0.179	0.051	0.542	0.142	0.179	0.464	0.542	0.217	-1.497	0.0578355	0.489093	FALSE	1.115	0.103026	0.322399	FALSE	2.277	0.00354354	0.0482482	TRUE	-0.334	0.629744	0.999846	FALSE	TRUE
271786	Galnt13	0.86	1.155	0.331	0.861	0.255	0.156	0.222	0.852	0.311	0.156	0.86	0.852	0.331	-1.497	0.00994708	0.194602	FALSE	0.942	0.0643619	0.258701	FALSE	2.158	0.0001814	0.00746928	TRUE	-0.281	0.584607	0.999846	FALSE	TRUE
18032	Nfix	0.91	0.852	1.692	1.41	1.621	0.588	0.817	2.992	1.295	0.588	0.91	2.992	1.692	-1.498	9.23329e-05	0.00638348	TRUE	-1.024	0.00335797	0.0536609	FALSE	0.078	0.840237	0.903353	FALSE	-0.395	0.24881	0.999846	FALSE	TRUE
327814	Ppfia2	0.478	0.6	0.179	0.495	0.111	0.139	0.066	0.5	0.117	0.139	0.478	0.5	0.179	-1.5	0.0277556	0.350121	FALSE	0.932	0.121267	0.344721	FALSE	2.186	0.00124495	0.0254135	TRUE	-0.245	0.685883	0.999846	FALSE	TRUE
103967	Dnm3	0.237	0.456	0.073	0.24	0.051	0.051	0.069	0.284	0.087	0.051	0.237	0.284	0.073	-1.503	0.039119	0.410915	FALSE	1.405	0.0284206	0.187326	FALSE	2.278	0.00161913	0.0296815	TRUE	-0.629	0.331155	0.999846	FALSE	TRUE
101055864	LOC101055864	1.97	2.27	0.47	1.207	0.361	0.485	0.187	1.613	0.407	0.485	1.97	1.613	0.47	-1.506	0.0384085	0.408646	FALSE	1.523	0.0164437	0.142877	FALSE	2.461	0.000631951	0.0168896	TRUE	-0.569	0.376847	0.999846	FALSE	TRUE
74134	Cyp2s1	0.801	1.64	2.838	2.004	1.568	0.584	0.832	2.262	2.014	0.584	0.801	2.262	2.838	-1.514	0.000141027	0.008841	TRUE	-0.997	0.00543888	0.0729199	FALSE	0.528	0.188432	0.374842	FALSE	0.01	0.977283	0.999846	FALSE	TRUE
18212	Ntrk2	0.208	0.246	0.05	0.211	0.057	0.039	0.026	0.146	0.052	0.039	0.208	0.146	0.05	-1.515	0.0363002	0.399463	FALSE	0.991	0.109987	0.330687	FALSE	2.587	0.000293961	0.0100867	TRUE	0.08	0.898634	0.999846	FALSE	TRUE
243881	Cyp2b23	2.276	3.166	0.993	2.196	0.62	0.748	0.396	2.825	0.673	0.748	2.276	2.825	0.993	-1.516	0.0270981	0.345003	FALSE	0.976	0.106029	0.326872	FALSE	2.036	0.00281215	0.0416487	TRUE	-0.455	0.454447	0.999846	FALSE	TRUE
75985	Rab30	0.806	0.936	0.297	0.451	0.214	0.306	0.027	0.733	0.25	0.306	0.806	0.733	0.297	-1.517	0.0265549	0.343239	FALSE	1.293	0.0341025	0.20256	FALSE	2.212	0.0011584	0.0243208	TRUE	-0.598	0.329664	0.999846	FALSE	TRUE
269784	Cntn4	0.267	0.305	0.114	0.228	0.051	0.078	0.014	0.204	0.067	0.078	0.267	0.204	0.114	-1.52	0.0677836	0.519086	FALSE	1.011	0.1593	0.386639	FALSE	2.471	0.00267655	0.0402449	TRUE	-0.06	0.934921	0.999846	FALSE	TRUE
625662	Ankrd31	0.534	0.513	0.118	0.422	0.103	0.111	0.038	0.333	0.112	0.111	0.534	0.333	0.118	-1.523	0.0832636	0.566839	FALSE	1.187	0.111913	NA	NA	2.638	0.00231734	0.0369493	TRUE	-0.072	0.925058	0.999846	FALSE	TRUE
258233	Olfr741	1.291	1.816	0.156	1.077	0.539	0.267	0.206	1.324	0.165	0.267	1.291	1.324	0.156	-1.526	0.0741557	0.540453	FALSE	1.272	0.0892739	0.302654	FALSE	2.486	0.00333311	0.046181	TRUE	-0.312	0.680593	0.999846	FALSE	TRUE
68810	Nexn	0.426	0.56	0.244	0.269	0.142	0.064	0.076	0.281	0.155	0.064	0.426	0.281	0.244	-1.526	0.0311794	0.37497	FALSE	1.014	0.0827549	NA	NA	2.559	0.000227602	0.00859703	TRUE	0.02	0.973896	0.999846	FALSE	TRUE
12558	Cdh2	0.75	0.921	0.157	0.633	0.149	0.138	0.069	0.522	0.117	0.138	0.75	0.522	0.157	-1.529	0.0372235	0.402784	FALSE	1.315	0.0389591	0.21367	FALSE	2.805	0.000111284	0.00543174	TRUE	-0.04	0.951177	0.999846	FALSE	TRUE
233271	Luzp2	0.743	1.002	0.248	0.819	0.176	0.178	0.095	0.737	0.113	0.178	0.743	0.737	0.248	-1.531	0.0589671	0.492455	FALSE	0.969	0.169718	0.399149	FALSE	2.464	0.00216185	0.0356848	TRUE	-0.037	0.958831	0.999846	FALSE	TRUE
20272	Scn7a	0.706	1.061	0.302	0.797	0.19	0.223	0.068	0.632	0.248	0.223	0.706	0.632	0.302	-1.542	0.0279829	0.350857	FALSE	0.925	0.12919	0.353503	FALSE	2.412	0.000519139	0.0149173	TRUE	-0.054	0.929771	0.999846	FALSE	TRUE
50769	Atp8a2	0.395	0.711	0.369	0.381	0.338	0.179	0.098	0.609	0.242	0.179	0.395	0.609	0.369	-1.542	0.00185463	0.0646254	FALSE	0.427	0.325165	0.545389	FALSE	1.781	0.000303654	0.0102993	TRUE	-0.187	0.667632	0.999846	FALSE	TRUE
432839	Gprin2	0.369	0.318	0.127	0.284	0.051	0.05	0.038	0.228	0.047	0.05	0.369	0.228	0.127	-1.543	0.0791224	0.556963	FALSE	1.049	0.158412	NA	NA	2.756	0.0014463	0.0281668	TRUE	0.164	0.828925	0.999846	FALSE	TRUE
329366	Ccdc187	0.183	0.435	0.093	0.186	0.031	0.03	0.016	0.114	0.03	0.03	0.183	0.114	0.093	-1.55	0.141406	0.678413	FALSE	1.458	0.0849801	NA	NA	3.534	0.000558545	0.0155719	TRUE	0.527	0.550297	0.999846	FALSE	TRUE
193034	Trpv1	0.337	0.453	0.034	0.233	0.067	0.031	0.042	0.141	0.087	0.031	0.337	0.141	0.034	-1.551	0.15487	0.695154	FALSE	1.724	0.0528974	NA	NA	3.189	0.00269533	0.0403977	TRUE	-0.086	0.925404	0.999846	FALSE	TRUE
74559	Elovl7	0.96	1.135	2.005	2.482	2.319	0.166	0.565	0.76	1.496	0.166	0.96	0.76	2.005	-1.551	0.0017566	0.0624639	FALSE	-1.29	0.003042	0.0496994	TRUE	1.235	0.0128602	0.0916569	FALSE	0.974	0.0249045	0.794095	FALSE	TRUE
14183	Fgfr2	0.286	0.386	0.061	0.26	0.084	0.068	0.046	0.275	0.084	0.068	0.286	0.275	0.061	-1.552	0.0427325	0.426415	FALSE	1.204	0.0698296	0.269711	FALSE	2.33	0.00211824	0.0352758	TRUE	-0.425	0.527075	0.999846	FALSE	TRUE
545874	Vmn2r25	0.411	0.619	0.098	0.53	0.009	0.066	0.009	0.176	0.052	0.066	0.411	0.176	0.098	-1.556	0.178661	0.724103	FALSE	1.214	0.216213	0.446529	FALSE	3.609	0.00151613	0.0287207	TRUE	0.839	0.403378	0.999846	FALSE	TRUE
12816	Col12a1	0.572	0.69	0.206	0.423	0.149	0.168	0.093	0.63	0.189	0.168	0.572	0.63	0.206	-1.556	0.00435218	0.115461	FALSE	1.15	0.0174235	0.147326	FALSE	2.055	0.000153888	0.00676782	TRUE	-0.651	0.180954	0.999846	FALSE	TRUE
381759	Wee2	1.04	1.047	0.347	0.784	0.392	0.281	0.113	0.949	0.272	0.281	1.04	0.949	0.347	-1.556	0.0363671	0.399669	FALSE	0.901	0.158184	0.385431	FALSE	2.212	0.00264039	0.0398612	TRUE	-0.245	0.705416	0.999846	FALSE	TRUE
14917	Gucy2c	0.521	0.836	0.227	0.499	0.173	0.132	0.082	0.496	0.171	0.132	0.521	0.496	0.227	-1.557	0.0497308	0.459031	FALSE	1.048	0.118395	NA	NA	2.454	0.00169601	0.0304442	TRUE	-0.15	0.826128	0.999846	FALSE	TRUE
54670	Atp8b1	0.449	0.584	0.106	0.342	0.052	0.061	0.042	0.25	0.075	0.061	0.449	0.25	0.106	-1.562	0.0983875	0.601383	FALSE	1.537	0.0511265	NA	NA	3.115	0.000771997	0.0191991	TRUE	0.015	0.984959	0.999846	FALSE	TRUE
15494	Hsd3b3	1.105	1.15	0.252	0.954	0.187	0.292	0.05	0.806	0.245	0.292	1.105	0.806	0.252	-1.564	0.0354704	0.396341	FALSE	1.184	0.071751	0.27321	FALSE	2.541	0.000582469	0.0159075	TRUE	-0.206	0.755592	0.999846	FALSE	TRUE
74152	Stra6l	0.617	0.615	0.166	0.422	0.069	0.141	0.057	0.554	0.074	0.141	0.617	0.554	0.166	-1.567	0.0494805	0.458183	FALSE	1.391	0.0487755	0.233399	FALSE	2.438	0.00209038	0.0348428	TRUE	-0.519	0.46565	0.999846	FALSE	TRUE
384534	Vmn2r52	0.926	1.23	0.383	0.668	0.154	0.187	0.101	0.76	0.164	0.187	0.926	0.76	0.383	-1.577	0.00944233	0.189067	FALSE	1.297	0.0156174	0.138739	FALSE	2.684	8.6448e-06	0.000786216	TRUE	-0.19	0.725373	0.999846	FALSE	TRUE
75329	Atf7ip2	0.774	0.736	0.346	0.541	0.169	0.171	0.102	0.715	0.16	0.171	0.774	0.715	0.346	-1.579	0.0350303	0.392738	FALSE	0.966	0.135456	0.360058	FALSE	2.258	0.00234244	0.0371872	TRUE	-0.287	0.660932	0.999846	FALSE	TRUE
545030	Wdfy4	0.659	0.817	0.235	0.572	0.123	0.166	0.073	0.477	0.263	0.166	0.659	0.477	0.235	-1.58	0.0109129	0.207644	FALSE	1.138	0.0352455	0.205518	FALSE	2.427	7.96365e-05	0.00442727	TRUE	-0.291	0.594464	0.999846	FALSE	TRUE
330267	Thsd7a	0.247	0.272	0.071	0.203	0.041	0.054	0.005	0.128	0.053	0.054	0.247	0.128	0.071	-1.581	0.0867936	0.574201	FALSE	1.199	0.124589	NA	NA	2.97	0.00107667	0.023249	TRUE	0.19	0.811478	0.999846	FALSE	TRUE
320172	E230016M11Rik	0.748	0.826	0.365	0.556	0.142	0.227	0.081	0.574	0.37	0.227	0.748	0.574	0.365	-1.581	0.0242133	0.328775	FALSE	1.019	0.0933258	0.308345	FALSE	2.165	0.00185418	0.0322947	TRUE	-0.435	0.478403	0.999846	FALSE	TRUE
19270	Ptprg	0.349	0.592	0.093	0.338	0.07	0.051	0.035	0.188	0.084	0.051	0.349	0.188	0.093	-1.582	0.0314205	0.376796	FALSE	1.39	0.0243417	0.173168	FALSE	3.228	7.72899e-06	0.000729442	TRUE	0.257	0.685186	0.999846	FALSE	TRUE
235505	Cd109	0.928	1.419	0.407	0.908	0.187	0.267	0.085	0.852	0.257	0.267	0.928	0.852	0.407	-1.582	0.0221555	0.310275	FALSE	1.113	0.065983	0.262517	FALSE	2.539	0.000213836	0.00838122	TRUE	-0.156	0.79887	0.999846	FALSE	TRUE
100039089	Mup13	1.28	1.809	0.496	1.366	0.214	0.163	0.111	0.693	0.204	0.163	1.28	0.693	0.496	-1.608	0.142446	0.68001	FALSE	1.054	0.228666	NA	NA	3.279	0.00212926	0.0354278	TRUE	0.616	0.498855	0.999846	FALSE	TRUE
320631	Abca15	0.685	0.802	0.109	0.571	0.124	0.161	0.039	0.461	0.169	0.161	0.685	0.461	0.109	-1.612	0.0598626	0.496794	FALSE	1.38	0.0620235	0.25554	FALSE	2.722	0.00131059	0.0263858	TRUE	-0.271	0.71846	0.999846	FALSE	TRUE
13649	Egfr	0.215	0.266	0.063	0.206	0.026	0.02	0.02	0.11	0.025	0.02	0.215	0.11	0.063	-1.619	0.12429	0.645942	FALSE	1.195	0.163268	NA	NA	3.348	0.0011371	0.0240447	TRUE	0.534	0.546903	0.999846	FALSE	TRUE
219228	Pcdh17	0.496	0.779	0.145	0.51	0.105	0.091	0.102	0.537	0.114	0.091	0.496	0.537	0.145	-1.621	0.0218238	0.30771	FALSE	1.227	0.0485602	0.233142	FALSE	2.474	0.000424835	0.0128583	TRUE	-0.375	0.550665	0.999846	FALSE	TRUE
74591	Abca12	0.484	0.726	0.156	0.483	0.101	0.134	0.072	0.531	0.148	0.134	0.484	0.531	0.156	-1.624	0.0184475	0.283108	FALSE	1.187	0.0504045	0.236596	FALSE	2.335	0.000649323	0.0171823	TRUE	-0.476	0.436502	0.999846	FALSE	TRUE
22696	Zfp37	0.57	0.617	0.145	0.48	0.079	0.022	0.049	0.163	0.078	0.022	0.57	0.163	0.145	-1.628	0.0447822	0.436071	FALSE	1.242	0.0569514	0.247222	FALSE	3.788	1.62708e-06	0.00021317	TRUE	0.918	0.175841	0.999846	FALSE	TRUE
229333	Aadacl2fm1	0.736	1.15	0.265	0.835	0.157	0.174	0.03	0.508	0.14	0.174	0.736	0.508	0.265	-1.63	0.124031	0.64557	FALSE	1.065	0.224184	NA	NA	3.055	0.00329662	0.0459687	TRUE	0.359	0.690185	0.999846	FALSE	TRUE
74025	Nphp3	0.313	0.346	0.12	0.266	0.053	0.046	0.07	0.194	0.188	0.046	0.313	0.194	0.12	-1.638	0.0325182	0.381462	FALSE	1.058	0.10767	NA	NA	2.247	0.00304369	0.0437482	TRUE	-0.448	0.501326	0.999846	FALSE	TRUE
75811	Saxo1	0.527	0.831	0.229	0.645	0.253	0.068	0.046	0.264	0.113	0.068	0.527	0.264	0.229	-1.642	0.141891	0.678932	FALSE	0.726	0.392039	NA	FALSE	3.363	0.00184944	0.0322619	TRUE	0.995	0.266242	0.999846	FALSE	TRUE
80892	Zfhx4	0.204	0.29	0.092	0.18	0.035	0.051	0.049	0.261	0.08	0.051	0.204	0.261	0.092	-1.647	0.0138929	0.242051	FALSE	1.148	0.052087	0.240065	FALSE	2.051	0.00207686	0.0347238	TRUE	-0.744	0.211032	0.999846	FALSE	TRUE
12350	Car3	0.604	0.708	0.397	0.586	0.118	0.13	0.044	0.294	0.256	0.13	0.604	0.294	0.397	-1.648	0.0765975	0.548801	FALSE	0.708	0.353574	NA	FALSE	2.731	0.00280171	0.041527	TRUE	0.374	0.632804	0.999846	FALSE	TRUE
545180	Gm21859	0.441	0.68	0.19	0.336	0.1	0.072	0.093	0.475	0.098	0.072	0.441	0.475	0.19	-1.649	0.0326955	0.381462	FALSE	1.294	0.0520704	0.240065	FALSE	2.509	0.00102721	0.02264	TRUE	-0.435	0.519612	0.999846	FALSE	TRUE
665270	Plb1	0.295	0.372	0.099	0.216	0.078	0.096	0.023	0.275	0.109	0.096	0.295	0.275	0.099	-1.649	0.038719	0.409787	FALSE	1.218	0.0767804	NA	NA	2.314	0.00340201	0.0468996	TRUE	-0.553	0.427655	0.999846	FALSE	TRUE
103149	Upb1	0.924	0.993	0.312	0.599	0.157	0.175	0.136	0.888	0.182	0.175	0.924	0.888	0.312	-1.668	0.0139918	0.243138	FALSE	1.304	0.0284363	0.187329	FALSE	2.398	0.000372188	0.0117389	TRUE	-0.573	0.339659	0.999846	FALSE	TRUE
13809	Enpep	0.42	0.492	0.129	0.164	0.04	0.09	0.007	0.234	0.079	0.09	0.42	0.234	0.129	-1.675	0.118776	0.637526	FALSE	1.903	0.035192	NA	NA	3.095	0.00333755	0.046181	TRUE	-0.484	0.60155	0.999846	FALSE	TRUE
67896	Ccdc80	0.342	0.513	0.154	0.234	0.052	0.069	0.02	0.22	0.078	0.069	0.342	0.22	0.154	-1.691	0.0947123	0.592694	FALSE	1.412	0.089297	NA	NA	3.087	0.00184706	0.0322503	TRUE	-0.016	0.984687	0.999846	FALSE	TRUE
12395	Runx1t1	0.37	0.557	0.1	0.315	0.084	0.07	0.022	0.279	0.038	0.07	0.37	0.279	0.1	-1.693	0.0403495	0.417861	FALSE	1.368	0.0535367	0.242123	FALSE	3.142	0.000117135	0.0056126	TRUE	0.081	0.910944	0.999846	FALSE	TRUE
233231	Mrgprb1	0.614	1.125	0.105	0.633	0.039	0.06	0.024	0.177	0.102	0.06	0.614	0.177	0.105	-1.698	0.122925	0.645052	FALSE	1.68	0.0554616	NA	NA	4.186	9.13088e-05	0.00486859	TRUE	0.808	0.376589	0.999846	FALSE	TRUE
767814	AU019990	0.887	1.148	0.527	0.656	0.302	0.115	0.172	0.877	0.164	0.115	0.887	0.877	0.527	-1.701	0.0566697	0.48419	FALSE	0.885	0.236702	NA	FALSE	2.565	0.00355928	0.0483212	TRUE	-0.02	0.97884	0.999846	FALSE	TRUE
474332	Dnm3os	0.142	0.228	0.034	0.106	0.04	0.008	0.018	0.077	0.019	0.008	0.142	0.077	0.034	-1.706	0.0983259	0.601383	FALSE	1.496	0.0681907	NA	NA	3.537	0.000428474	0.0129433	TRUE	0.335	0.695237	0.999846	FALSE	TRUE
75050	Kif27	0.216	0.373	0.074	0.144	0.044	0.042	0.011	0.089	0.084	0.042	0.216	0.089	0.074	-1.714	0.117615	0.634633	FALSE	1.622	0.0634119	NA	NA	3.301	0.00196244	0.0335665	TRUE	-0.034	0.970036	0.999846	FALSE	TRUE
20776	Tmie	17.453	26.65	32.54	26.311	25.726	7.534	8.093	29.414	24.516	7.534	17.453	29.414	32.54	-1.716	3.66976e-13	1.87298e-10	TRUE	-0.541	0.0110126	0.113986	FALSE	1.255	1.10324e-07	2.08779e-05	TRUE	0.08	0.705089	0.999846	FALSE	TRUE
21892	Tll1	0.273	0.497	0.048	0.226	0.024	0.018	0.036	0.104	0.089	0.018	0.273	0.104	0.048	-1.719	0.134368	0.664745	FALSE	1.875	0.0443493	NA	NA	3.539	0.00158787	0.0295032	TRUE	-0.055	0.954502	0.999846	FALSE	TRUE
384557	Ceacam3	0.554	0.878	0.176	0.289	0.086	0.093	0.076	0.454	0.146	0.093	0.554	0.454	0.176	-1.722	0.0849855	0.570027	FALSE	1.829	0.0288461	NA	NA	2.853	0.00366421	0.0492752	TRUE	-0.697	0.416114	0.999846	FALSE	TRUE
16777	Lamb1	0.276	0.342	0.07	0.28	0.049	0.06	0.024	0.221	0.067	0.06	0.276	0.221	0.07	-1.723	0.0512984	0.465089	FALSE	1.121	0.137357	NA	NA	2.698	0.0020121	0.0340004	TRUE	-0.146	0.849267	0.999846	FALSE	TRUE
320214	Maats1	1.262	1.296	0.298	0.857	0.17	0.259	0.088	1.046	0.176	0.259	1.262	1.046	0.298	-1.726	0.0343058	0.389345	FALSE	1.429	0.0445573	0.226122	FALSE	2.688	0.000885591	0.0208328	TRUE	-0.467	0.516251	0.999846	FALSE	TRUE
76421	1700028K03Rik	0.511	0.572	0.301	0.505	0.24	0.076	0.142	0.691	0.115	0.076	0.511	0.691	0.301	-1.728	0.00537002	0.132823	FALSE	0.489	0.371613	0.586022	FALSE	2.049	0.000923969	0.0212983	TRUE	-0.168	0.759526	0.999846	FALSE	TRUE
100126203	6820426E19Rik	1.29	2.587	0.708	0.956	0.203	0.277	0.105	0.85	0.462	0.277	1.29	0.85	0.708	-1.742	0.0488988	0.454981	FALSE	1.5	0.0402085	NA	NA	3.155	0.000276971	0.00964508	TRUE	-0.087	0.907457	0.999846	FALSE	TRUE
64817	Svep1	0.511	0.692	0.165	0.501	0.136	0.17	0.078	0.69	0.192	0.17	0.511	0.69	0.165	-1.744	0.003317	0.0967394	FALSE	1.056	0.0461961	0.228949	FALSE	2.066	0.000483409	0.0141926	TRUE	-0.733	0.167673	0.999846	FALSE	TRUE
320614	A330033J07Rik	1.527	2.38	0.349	1.197	0.298	0.323	0.103	1.053	0.431	0.323	1.527	1.053	0.349	-1.751	0.0265639	0.343239	FALSE	1.559	0.0200154	0.15732	FALSE	3.012	0.000109164	0.00543174	TRUE	-0.298	0.662616	0.999846	FALSE	TRUE
244484	Wdr17	0.349	0.514	0.088	0.278	0.053	0.049	0.034	0.23	0.071	0.049	0.349	0.23	0.088	-1.756	0.0448417	0.436071	FALSE	1.524	0.0369521	NA	NA	3.155	0.000245373	0.00896311	TRUE	-0.125	0.867036	0.999846	FALSE	TRUE
331547	A230072E10Rik	0.723	0.913	0.9	0.79	0.526	0.217	0.276	1.174	0.627	0.217	0.723	1.174	0.9	-1.766	0.000386799	0.0199173	TRUE	-0.027	0.949766	0.976307	FALSE	1.48	0.00297766	0.0432453	TRUE	-0.258	0.549026	0.999846	FALSE	TRUE
242443	Grin3a	0.344	0.568	0.111	0.363	0.093	0.125	0.051	0.506	0.131	0.125	0.344	0.506	0.111	-1.77	0.00827025	0.174379	FALSE	1.16	0.0512843	0.238305	FALSE	2.162	0.00120158	0.0249298	TRUE	-0.767	0.199369	0.999846	FALSE	TRUE
434198	B130024G19Rik	0.767	0.709	0.23	0.435	0.086	0.113	0.024	0.371	0.112	0.113	0.767	0.371	0.23	-1.771	0.0380543	0.407311	FALSE	1.44	0.0439549	0.22457	FALSE	3.264	0.000101763	0.00522335	TRUE	0.053	0.942735	0.999846	FALSE	TRUE
258581	Olfr1030	1.988	2.672	0.862	2.181	0.318	0.536	0.466	3.078	0.632	0.536	1.988	3.078	0.862	-1.771	0.00743306	0.163688	FALSE	0.951	0.108314	0.328822	FALSE	1.983	0.00266445	0.0401597	TRUE	-0.739	0.213551	0.999846	FALSE	TRUE
100041352	Tcp10c	1.88	2.359	0.542	1.49	0.324	0.419	0.286	2.305	0.313	0.419	1.88	2.305	0.542	-1.773	0.0185734	0.284229	FALSE	1.322	0.0471535	0.230531	FALSE	2.365	0.0016022	0.0295906	TRUE	-0.73	0.275986	0.999846	FALSE	TRUE
319293	Gpr141b	1.06	1.533	0.252	0.807	0.115	0.198	0.03	0.699	0.11	0.198	1.06	0.699	0.252	-1.774	0.0976667	0.599971	FALSE	1.631	0.0700226	NA	NA	3.354	0.00145584	0.0281902	TRUE	-0.05	0.956244	0.999846	FALSE	TRUE
257926	Olfr544	2.107	2.645	1.555	2.001	0.598	0.556	0.467	3.271	0.543	0.556	2.107	3.271	1.555	-1.774	0.00621777	0.147199	FALSE	0.635	0.268837	0.497085	FALSE	1.983	0.00217252	0.0357498	TRUE	-0.427	0.458961	0.999846	FALSE	TRUE
12121	Bicd1	0.383	0.619	0.087	0.365	0.09	0.062	0.037	0.263	0.096	0.062	0.383	0.263	0.087	-1.776	0.00604189	0.14413	FALSE	1.366	0.0143746	0.133233	FALSE	3.123	1.06743e-06	0.000145973	TRUE	-0.019	0.972628	0.999846	FALSE	TRUE
320772	Mdga2	0.178	0.329	0.047	0.194	0.052	0.028	0.015	0.141	0.02	0.028	0.178	0.141	0.047	-1.782	0.0500782	0.459549	FALSE	1.268	0.0958373	0.311895	FALSE	3.332	0.000196857	0.00784705	TRUE	0.282	0.716933	0.999846	FALSE	TRUE
20312	Cx3cl1	0.433	0.53	0.113	0.283	0.063	0.072	0.016	0.203	0.102	0.072	0.433	0.203	0.113	-1.783	0.0928384	0.587337	FALSE	1.542	0.0717514	NA	NA	3.299	0.00145804	0.0281902	TRUE	-0.025	0.977484	0.999846	FALSE	TRUE
18630	Dcaf8l	0.915	1.298	0.493	0.826	0.166	0.154	0.105	0.805	0.16	0.154	0.915	0.805	0.493	-1.783	0.029205	0.359939	FALSE	1.034	0.136137	0.360893	FALSE	2.872	0.000376753	0.0118492	TRUE	0.055	0.937919	0.999846	FALSE	TRUE
56318	Acpp	1.036	0.832	1.101	3.422	1.905	0.538	1.081	3.194	2.762	0.538	1.036	3.194	1.101	-1.79	1.36002e-05	0.00130389	TRUE	-1.332	0.000403107	0.0112558	TRUE	-0.049	0.907407	0.945745	FALSE	-0.507	0.170585	0.999846	FALSE	TRUE
17906	Myl2	0.544	0.525	0.188	0.584	0.091	0.06	0.013	0.169	0.085	0.06	0.544	0.169	0.188	-1.795	0.169113	0.715704	FALSE	0.797	0.413909	NA	FALSE	3.734	0.00306683	0.0439275	TRUE	1.143	0.267643	NA	NA	TRUE
22239	Ugt8a	0.585	0.672	0.216	0.557	0.043	0.102	0.059	0.486	0.114	0.102	0.585	0.486	0.216	-1.799	0.0384559	0.40865	FALSE	1.112	0.140273	0.366509	FALSE	2.751	0.00141408	0.0276993	TRUE	-0.16	0.833478	0.999846	FALSE	TRUE
11601	Angpt2	0.884	1.217	0.506	0.988	0.262	0.207	0.184	1.115	0.352	0.207	0.884	1.115	0.506	-1.799	0.0128923	0.230164	FALSE	0.718	0.249245	0.4778	FALSE	2.191	0.00229701	0.036839	TRUE	-0.325	0.604691	0.999846	FALSE	TRUE
171236	Vmn1r233	2.16	3.281	0.911	2.232	0.555	0.856	0.283	3.022	1.133	0.856	2.16	3.022	0.911	-1.8	0.00179645	0.0633615	FALSE	1.023	0.0470008	0.23052	FALSE	2.053	0.000360443	0.0115237	TRUE	-0.771	0.135585	0.999846	FALSE	TRUE
55961	Slc13a1	0.304	0.376	0.009	0.202	0.023	0.021	0.019	0.131	0.02	0.021	0.304	0.131	0.009	-1.802	0.160204	0.702024	FALSE	2.07	0.0497261	NA	NA	3.88	0.00200792	0.0340004	TRUE	0.007	0.994935	0.999846	FALSE	TRUE
20563	Slit2	0.386	0.535	0.195	0.405	0.124	0.106	0.066	0.547	0.099	0.106	0.386	0.547	0.195	-1.805	0.0026933	0.0840591	FALSE	0.803	0.132644	0.357206	FALSE	2.204	0.000235737	0.00873185	TRUE	-0.403	0.452008	0.999846	FALSE	TRUE
241175	Cntnap5b	1.003	1.286	0.193	0.88	0.299	0.179	0.079	0.762	0.196	0.179	1.003	0.762	0.193	-1.807	0.016227	0.263165	FALSE	1.213	0.0592576	0.251886	FALSE	2.946	7.41513e-05	0.00425371	TRUE	-0.074	0.909236	0.999846	FALSE	TRUE
105387	Akr1c14	0.701	0.646	0.193	0.589	0.172	0.112	0.034	0.343	0.178	0.112	0.701	0.343	0.193	-1.81	0.0379151	0.406747	FALSE	0.97	0.172107	NA	FALSE	3.04	0.000381136	0.0119261	TRUE	0.26	0.721369	0.999846	FALSE	TRUE
241489	Pde11a	1.474	1.96	1.238	1.793	1.043	0.601	0.322	2.476	0.95	0.601	1.474	2.476	1.238	-1.813	3.62605e-05	0.00302514	TRUE	0.182	0.638888	0.788435	FALSE	1.681	0.000126851	0.00595628	TRUE	-0.313	0.419183	0.999846	FALSE	TRUE
102635496	Malrd1	0.609	0.578	0.152	0.471	0.118	0.135	0.043	0.583	0.084	0.135	0.609	0.583	0.152	-1.818	0.0403905	0.417861	FALSE	1.157	0.132563	0.357165	FALSE	2.551	0.00374853	0.0497371	TRUE	-0.424	0.585539	0.999846	FALSE	TRUE
14634	Gli3	0.372	0.624	0.071	0.359	0.069	0.076	0.04	0.348	0.092	0.076	0.372	0.348	0.071	-1.835	0.0303655	0.36852	FALSE	1.49	0.0411433	0.218709	FALSE	2.893	0.000560765	0.0156106	TRUE	-0.431	0.559904	0.999846	FALSE	TRUE
18595	Pdgfra	0.166	0.291	0.066	0.195	0.043	0.02	0.036	0.168	0.055	0.02	0.166	0.168	0.066	-1.843	0.0347483	0.391805	FALSE	1.064	0.148194	NA	NA	2.753	0.0014149	0.0276993	TRUE	-0.155	0.836121	0.999846	FALSE	TRUE
73936	Ccdc175	0.95	1.267	0.547	1.059	0.426	0.162	0.142	1.032	0.165	0.162	0.95	1.032	0.547	-1.846	0.0342898	0.389345	FALSE	0.573	0.43106	NA	FALSE	2.635	0.00222172	0.0359718	TRUE	0.217	0.769508	0.999846	FALSE	TRUE
494504	Apcdd1	0.397	0.535	0.165	0.299	0.058	0.005	0.106	0.405	0.059	0.005	0.397	0.405	0.165	-1.854	0.0469448	0.44711	FALSE	1.298	0.113434	0.335253	FALSE	2.755	0.00297326	0.0432453	TRUE	-0.397	0.630779	0.999846	FALSE	TRUE
208890	Slc26a7	0.405	0.67	0.167	0.378	0.097	0.108	0.007	0.314	0.106	0.108	0.405	0.314	0.167	-1.854	0.0608775	0.500278	FALSE	1.205	0.145808	NA	NA	3.083	0.00156492	0.0293481	TRUE	0.024	0.977275	0.999846	FALSE	TRUE
18419	Otog	0.383	0.473	0.068	0.27	0.096	0.03	0.003	0.112	0.014	0.03	0.383	0.112	0.068	-1.877	0.0693324	0.524081	FALSE	1.452	0.0654681	0.261659	FALSE	4.559	5.23889e-06	0.000557674	TRUE	1.229	0.138391	0.999846	FALSE	TRUE
110082	Dnah5	0.403	0.663	0.144	0.311	0.133	0.101	0.05	0.49	0.108	0.101	0.403	0.49	0.144	-1.892	0.00351435	0.0994853	FALSE	1.306	0.0207504	0.159728	FALSE	2.609	5.08236e-05	0.00317421	TRUE	-0.589	0.301027	0.999846	FALSE	TRUE
226243	Habp2	0.437	0.655	0.136	0.412	0.116	0.038	0.086	0.348	0.162	0.038	0.437	0.348	0.136	-1.895	0.0420857	0.424815	FALSE	1.185	0.124464	NA	NA	2.852	0.0019091	0.0328741	TRUE	-0.228	0.771809	0.999846	FALSE	TRUE
399558	Flrt2	0.199	0.305	0.056	0.173	0.004	0.012	0.012	0.056	0.038	0.012	0.199	0.056	0.056	-1.897	0.145431	0.683637	FALSE	1.621	0.109791	NA	NA	4.163	0.00101216	0.0225702	TRUE	0.645	0.542295	0.999846	FALSE	TRUE
320106	Slc38a11	0.716	1.102	0.206	0.698	0.201	0.148	0.089	0.768	0.187	0.148	0.716	0.768	0.206	-1.911	0.0086632	0.179327	FALSE	1.19	0.0580162	0.249575	FALSE	2.722	0.00016322	0.00702972	TRUE	-0.379	0.550148	0.999846	FALSE	TRUE
17342	Mitf	0.231	0.288	0.206	0.401	0.224	0.048	0.033	0.178	0.137	0.048	0.231	0.178	0.206	-1.918	0.00686123	0.155232	FALSE	-0.242	0.665371	0.805381	FALSE	2.477	0.000399197	0.0123415	TRUE	0.801	0.161762	0.999846	FALSE	TRUE
74884	Cdrt4os1	0.621	0.803	0.067	0.647	0.039	0.059	0.013	0.21	0.071	0.059	0.621	0.21	0.067	-1.919	0.173171	0.718753	FALSE	1.451	0.184617	NA	NA	4.142	0.00249288	0.0384396	TRUE	0.773	0.498555	0.999846	FALSE	TRUE
100861870	Gm21284	0.732	0.935	0.285	0.65	0.203	0.162	0.044	0.569	0.232	0.162	0.732	0.569	0.285	-1.919	0.026723	0.344194	FALSE	1.011	0.158903	NA	NA	2.844	0.00087032	0.0206342	TRUE	-0.085	0.907133	0.999846	FALSE	TRUE
320712	Abi3bp	0.565	0.813	0.137	0.485	0.186	0.123	0.094	0.746	0.145	0.123	0.565	0.746	0.137	-1.923	0.00849874	0.177045	FALSE	1.235	0.0529184	0.241046	FALSE	2.442	0.000777868	0.0192722	TRUE	-0.716	0.26529	0.999846	FALSE	TRUE
18590	Pdgfa	0.356	0.45	0.047	0.313	0.099	0.047	0	0.111	0.058	0.047	0.356	0.111	0.047	-1.924	0.143432	0.680793	FALSE	1.292	0.196448	NA	NA	4.034	0.00156002	0.0293314	TRUE	0.819	0.435503	0.999846	FALSE	TRUE
76566	Rflnb	2.309	4.419	10.054	11.121	5.876	0.656	1.729	3.522	6.008	0.656	2.309	3.522	10.054	-1.929	1.01681e-05	0.00104969	TRUE	-1.588	4.6169e-05	0.00202977	TRUE	1.221	0.00537175	0.0600476	FALSE	0.88	0.023263	0.762762	FALSE	TRUE
108079	Prkaa2	0.705	0.791	0.103	0.603	0.105	0.145	0.036	0.639	0.092	0.145	0.705	0.639	0.103	-1.933	0.0314413	0.376796	FALSE	1.383	0.0782606	0.284218	FALSE	2.862	0.00134106	0.0267285	TRUE	-0.454	0.566503	0.999846	FALSE	TRUE
13838	Epha4	0.215	0.325	0.036	0.167	0.003	0.019	0.007	0.067	0.035	0.019	0.215	0.067	0.036	-1.935	0.120922	0.642326	FALSE	1.911	0.0556317	NA	NA	4.2	0.000562993	0.0156262	TRUE	0.355	0.731631	0.999846	FALSE	TRUE
11549	Adra1a	0.206	0.261	0.108	0.304	0.04	0.041	0.016	0.17	0.058	0.041	0.206	0.17	0.108	-1.935	0.0218526	0.307799	FALSE	0.53	0.456232	0.653968	FALSE	2.837	0.000679294	0.017725	TRUE	0.372	0.60637	0.999846	FALSE	TRUE
11287	Pzp	1.217	1.609	0.253	0.987	0.143	0.205	0.017	0.693	0.181	0.205	1.217	0.693	0.253	-1.943	0.0325653	0.381462	FALSE	1.524	0.0500989	0.23592	FALSE	3.516	9.14728e-05	0.00486859	TRUE	0.049	0.950233	0.999846	FALSE	TRUE
23887	Ggt5	0.613	1.242	3.117	3.269	2.704	0.565	0.733	2.419	2.811	0.565	0.613	2.419	3.117	-1.947	6.69118e-10	2.07343e-07	TRUE	-1.889	3.66957e-11	6.63004e-09	TRUE	0.26	0.41745	0.592716	FALSE	0.203	0.467661	0.999846	FALSE	TRUE
623046	Fscb	1.047	1.397	0.39	0.649	0.261	0.162	0.086	0.786	0.232	0.162	1.047	0.786	0.39	-1.952	0.0142572	0.24577	FALSE	1.353	0.0386239	NA	NA	3.097	7.74078e-05	0.00438137	TRUE	-0.208	0.756219	0.999846	FALSE	TRUE
239038	Lrit2	1.049	1.132	0.104	0.7	0.169	0.103	0.082	0.601	0.171	0.103	1.049	0.601	0.104	-1.957	0.0392466	0.411508	FALSE	1.659	0.0355521	NA	NA	3.339	0.000352251	0.011378	TRUE	-0.277	0.731231	0.999846	FALSE	TRUE
319939	Tns3	0.5	0.618	0.111	0.377	0.057	0.048	0.059	0.397	0.066	0.048	0.5	0.397	0.111	-1.957	0.0164277	0.264215	FALSE	1.525	0.0301741	0.192561	FALSE	3.125	0.000110038	0.00543174	TRUE	-0.357	0.616035	0.999846	FALSE	TRUE
71436	Flrt3	0.703	1.007	0.057	0.366	0.036	0.085	0.042	0.484	0.05	0.085	0.703	0.484	0.057	-1.96	0.0460491	0.442616	FALSE	2.411	0.00467694	0.066123	FALSE	3.542	0.000269298	0.00950404	TRUE	-0.828	0.3375	0.999846	FALSE	TRUE
271849	Shc4	0.436	0.575	0.193	0.413	0.132	0.085	0.091	0.64	0.113	0.085	0.436	0.64	0.193	-1.96	0.00704175	0.157784	FALSE	0.91	0.15105	0.37758	FALSE	2.276	0.00166888	0.0301509	TRUE	-0.594	0.351715	0.999846	FALSE	TRUE
18736	Pou1f1	0.764	0.906	0.256	0.62	0.16	0.2	0.05	0.896	0.136	0.2	0.764	0.896	0.256	-1.962	0.019508	0.291328	FALSE	1.156	0.114454	0.33689	FALSE	2.554	0.00223422	0.0361158	TRUE	-0.564	0.444221	0.999846	FALSE	TRUE
20257	Stmn2	0.705	0.987	0.224	0.707	0.119	0.08	0.027	0.395	0.058	0.08	0.705	0.395	0.224	-1.987	0.0358877	0.397038	FALSE	1.172	0.129458	0.353665	FALSE	3.792	4.53824e-05	0.00290184	TRUE	0.633	0.42508	0.999846	FALSE	TRUE
12491	Cd36	0.989	0.988	0.339	0.713	0.134	0.218	0.079	1.034	0.218	0.218	0.989	1.034	0.339	-1.99	0.0052039	0.12956	FALSE	1.209	0.0539522	0.242649	FALSE	2.536	0.000348545	0.0113191	TRUE	-0.663	0.293305	0.999846	FALSE	TRUE
12638	Cftr	0.271	0.403	0.081	0.191	0.037	0.057	0.015	0.254	0.049	0.057	0.271	0.254	0.081	-1.995	0.0373324	0.40313	FALSE	1.596	0.049644	NA	NA	3.04	0.00132904	0.0266876	TRUE	-0.55	0.50501	0.999846	FALSE	TRUE
320684	9630028H03Rik	0.398	0.54	0.136	0.24	0.081	0.031	0.032	0.181	0.088	0.031	0.398	0.181	0.136	-1.999	0.090266	0.583767	FALSE	1.487	0.0963363	NA	NA	3.665	0.0013919	0.0274498	TRUE	0.179	0.848452	NA	FALSE	TRUE
94227	Pi15	0.6	0.844	0.272	0.537	0.167	0.14	0.078	0.707	0.225	0.14	0.6	0.707	0.272	-2.015	0.00385403	0.105989	FALSE	1.018	0.0878352	0.300764	FALSE	2.519	0.000274104	0.00956747	TRUE	-0.514	0.393396	0.999846	FALSE	TRUE
13131	Dab1	0.212	0.496	0.117	0.277	0.114	0.062	0.033	0.286	0.118	0.062	0.212	0.286	0.117	-2.02	0.0149098	0.252474	FALSE	0.927	0.180547	NA	FALSE	2.686	0.00107297	0.023249	TRUE	-0.261	0.710104	0.999846	FALSE	TRUE
14126	Ms4a2	1.068	1.149	0.219	1.127	0.187	0.284	0.101	1.25	0.396	0.284	1.068	1.25	0.219	-2.025	0.0116224	0.217566	FALSE	1.032	0.143269	0.370109	FALSE	2.329	0.00359296	0.0484972	TRUE	-0.728	0.303822	0.999846	FALSE	TRUE
270210	Zfp651	0.235	0.176	0.045	0.32	0.1	0.027	0	0.07	0.033	0.027	0.235	0.07	0.045	-2.025	0.112217	0.624415	FALSE	0.309	0.74526	NA	FALSE	3.881	0.00172883	0.0308473	TRUE	1.547	0.121101	0.999846	FALSE	TRUE
50764	Fbxo15	0.874	0.824	0.152	0.865	0.078	0.145	0.027	0.604	0.132	0.145	0.874	0.604	0.152	-2.038	0.048033	0.451284	FALSE	1.148	0.191996	NA	NA	3.133	0.00215136	0.035604	TRUE	-0.053	0.952346	0.999846	FALSE	TRUE
74978	Lrriq1	0.726	0.845	0.203	0.582	0.069	0.15	0.071	0.791	0.187	0.15	0.726	0.791	0.203	-2.052	0.00737668	0.162653	FALSE	1.369	0.0423171	0.221182	FALSE	2.619	0.000593327	0.0160636	TRUE	-0.802	0.236935	0.999846	FALSE	TRUE
100503474	Platr22	1.088	1.771	0.456	0.889	0.222	0.262	0.102	0.956	0.589	0.262	1.088	0.956	0.456	-2.052	0.0310072	0.373658	FALSE	1.325	0.0935875	NA	NA	2.784	0.00307287	0.0439803	TRUE	-0.594	0.460022	0.999846	FALSE	TRUE
225207	Zfp521	0.162	0.434	0.04	0.108	0.042	0.029	0.007	0.114	0.038	0.029	0.162	0.114	0.04	-2.056	0.0433896	0.430202	FALSE	2.105	0.00958382	NA	NA	3.891	9.1981e-05	0.00488177	TRUE	-0.269	0.748453	0.999846	FALSE	TRUE
212190	Ubxn10	0.249	0.194	0.07	0.213	0.104	0.034	0.023	0.175	0.078	0.034	0.249	0.175	0.07	-2.056	0.0298272	0.365531	FALSE	0.655	0.39241	NA	FALSE	2.732	0.00345452	0.0473449	TRUE	0.021	0.97807	0.999846	FALSE	TRUE
21461	Tcp10a	0.379	0.589	0.117	0.359	0.067	0.061	0.056	0.369	0.153	0.061	0.379	0.369	0.117	-2.059	0.0243276	0.329559	FALSE	1.311	0.0874692	NA	NA	2.811	0.00188661	0.0325767	TRUE	-0.559	0.472893	0.999846	FALSE	TRUE
74934	Armc4	0.493	0.815	0.235	0.461	0.111	0.096	0.033	0.471	0.094	0.096	0.493	0.471	0.235	-2.063	0.0296193	0.364011	FALSE	1.157	0.140406	NA	NA	3.164	0.00072236	0.0185099	TRUE	-0.056	0.943888	0.999846	FALSE	TRUE
23888	Gpc6	0.411	0.435	0.091	0.284	0.084	0.05	0.029	0.293	0.061	0.05	0.411	0.293	0.091	-2.072	0.0222873	0.311143	FALSE	1.355	0.0701844	NA	NA	3.223	0.000311915	0.0104642	TRUE	-0.205	0.788701	0.999846	FALSE	TRUE
626943	Pramef17	1.366	2.058	0.538	1.159	0.068	0.208	0.047	0.919	0.198	0.208	1.366	0.919	0.538	-2.078	0.0712301	0.530724	FALSE	1.438	0.129526	NA	NA	3.585	0.00157406	0.0294018	TRUE	0.068	0.943932	0.999846	FALSE	TRUE
13869	Erbb4	0.211	0.422	0.039	0.218	0.022	0.005	0.029	0.116	0.048	0.005	0.211	0.116	0.039	-2.079	0.0547351	0.477776	FALSE	1.694	0.0554922	NA	NA	3.892	0.000251243	0.00912216	TRUE	0.12	0.894876	0.999846	FALSE	TRUE
101488143	Hbb-bt	0.556	0.815	0.758	1.128	11.696	1.121	0.822	1.558	6.657	1.121	0.556	1.558	0.758	-2.086	0.0480383	0.451284	FALSE	-2.979	0.00250277	0.0436156	TRUE	-0.735	0.503841	0.66447	FALSE	0.159	0.865331	0.999846	FALSE	TRUE
20392	Sgce	0.981	1.603	0.145	0.744	0.162	0.256	0.111	1.445	0.234	0.256	0.981	1.445	0.145	-2.095	0.00796459	0.169693	FALSE	1.787	0.0107572	0.112779	FALSE	2.606	0.00092459	0.0212983	TRUE	-1.277	0.0697831	0.999846	FALSE	TRUE
12490	Cd34	0.634	0.97	0.261	0.696	0.211	0.056	0.033	0.273	0.126	0.056	0.634	0.273	0.261	-2.099	0.00583683	0.141462	FALSE	0.922	0.113217	0.335165	FALSE	3.969	8.96354e-08	1.73126e-05	TRUE	0.948	0.117833	0.999846	FALSE	TRUE
140904	Caln1	0.196	0.478	0.048	0.268	0.04	0.023	0	0.08	0.02	0.023	0.196	0.08	0.048	-2.112	0.076879	0.549609	FALSE	1.42	0.118635	NA	NA	4.756	4.20533e-05	0.00273566	TRUE	1.224	0.19839	0.999846	FALSE	TRUE
279561	Wnk3	0.137	0.2	0.067	0.173	0.057	0.034	0.005	0.129	0.043	0.034	0.137	0.129	0.067	-2.112	0.024767	0.333164	FALSE	0.644	0.403678	NA	FALSE	2.958	0.00145558	0.0281902	TRUE	0.203	0.796407	0.999846	FALSE	TRUE
278672	Duxbl1	0.153	0.121	0.037	0.155	0.036	0.011	0.022	0.101	0.057	0.011	0.153	0.101	0.037	-2.113	0.0270802	0.345003	FALSE	0.752	0.340832	NA	FALSE	2.76	0.00354361	0.0482482	TRUE	-0.106	0.895162	0.999846	FALSE	TRUE
432860	B020004C17Rik	0.738	1.177	0.241	0.914	0.167	0.076	0	0.27	0.055	0.076	0.738	0.27	0.241	-2.12	0.123754	0.645089	FALSE	1.02	0.300752	NA	NA	4.586	0.000568398	0.0157064	TRUE	1.446	0.167811	0.999846	FALSE	TRUE
52855	Lair1	0.142	0.248	0.488	0.436	0.333	0.094	0.083	0.488	0.348	0.094	0.142	0.488	0.488	-2.167	4.5151e-06	0.00049589	TRUE	-1.285	0.0018175	0.0343536	TRUE	0.903	0.0614582	0.203895	FALSE	0.021	0.958233	0.999846	FALSE	TRUE
71406	Spaar	0.706	0.911	0.191	0.485	0.107	0.119	0.061	0.662	0.191	0.119	0.706	0.662	0.191	-2.168	0.0156681	0.258203	FALSE	1.518	0.0439397	NA	NA	2.97	0.000824226	0.0198993	TRUE	-0.716	0.348941	0.999846	FALSE	TRUE
13176	Dcc	0.359	0.421	0.092	0.295	0.077	0.06	0.033	0.358	0.089	0.06	0.359	0.358	0.092	-2.173	0.00341651	0.0975954	FALSE	1.224	0.054288	0.243335	FALSE	2.859	0.000105083	0.00529849	TRUE	-0.538	0.401877	0.999846	FALSE	TRUE
594844	Tceal3	0.594	0.716	0.141	0.212	0.212	0.01	0.106	0.331	0.267	0.01	0.594	0.331	0.141	-2.185	0.00793748	0.169629	FALSE	1.625	0.0166525	NA	NA	3.149	0.000105849	0.00531655	TRUE	-0.661	0.339347	0.999846	FALSE	TRUE
66709	4921507G05Rik	0.917	1.282	0.248	0.869	0.121	0	0.05	0.234	0.053	0	0.917	0.234	0.248	-2.186	0.178863	0.724103	FALSE	1.32	0.218914	NA	NA	5.037	0.00122249	0.0251428	TRUE	1.532	0.190569	NA	NA	TRUE
21667	Tdgf1	1	1.558	1.009	0.552	0.703	0	0.278	0.985	0.472	0	1	0.985	1.009	-2.192	0.00694341	0.156276	FALSE	0.559	0.419042	0.624117	FALSE	2.86	0.000390759	0.0121609	TRUE	0.109	0.8758	0.999846	FALSE	TRUE
217012	Unc45b	0.626	0.57	0.484	0.463	0.105	0.062	0.042	0.21	0.273	0.062	0.626	0.21	0.484	-2.2	0.0151444	0.253715	FALSE	0.622	0.382625	NA	FALSE	3.319	0.000193493	0.00776249	TRUE	0.497	0.497087	0.999846	FALSE	TRUE
320360	Ric3	0.323	0.341	0.07	0.248	0.121	0.034	0.039	0.244	0.123	0.034	0.323	0.244	0.07	-2.213	0.00478325	0.122244	FALSE	1.056	0.100471	NA	NA	2.93	0.000158441	0.00693548	TRUE	-0.338	0.604485	0.999846	FALSE	TRUE
69983	Sis	0.392	0.572	0.092	0.377	0.107	0.043	0.023	0.272	0.055	0.043	0.392	0.272	0.092	-2.214	0.0256335	0.338535	FALSE	1.221	0.123104	NA	NA	3.669	0.000167073	0.00709628	TRUE	0.234	0.773073	0.999846	FALSE	TRUE
231296	Lrrc66	0.26	0.609	0.321	0.486	0.346	0.051	0.046	0.325	0.158	0.051	0.26	0.325	0.321	-2.215	0.0274738	0.347994	FALSE	0.007	0.993044	NA	FALSE	2.919	0.00317657	0.0449833	TRUE	0.698	0.377001	0.999846	FALSE	TRUE
76376	Slc24a2	0.069	0.079	0.005	0.032	0.008	0.005	0.003	0.036	0.005	0.005	0.069	0.036	0.005	-2.217	0.110468	0.621143	FALSE	2.207	0.0435981	NA	NA	3.953	0.0036233	0.0488363	TRUE	-0.471	0.677178	NA	FALSE	TRUE
93888	Pcdhb17	1.006	1.966	0.202	1.234	0.051	0.052	0.027	0.249	0.13	0.052	1.006	0.249	0.202	-2.218	0.0393462	0.411807	FALSE	1.518	0.0675214	0.265762	FALSE	5.043	1.56704e-06	0.00020675	TRUE	1.307	0.130321	0.999846	FALSE	TRUE
17922	Myo7b	0.22	0.317	0.054	0.159	0.041	0.018	0.018	0.159	0.025	0.018	0.22	0.159	0.054	-2.222	0.0779143	0.552758	FALSE	1.558	0.115119	NA	NA	3.668	0.00298899	0.0433091	TRUE	-0.112	0.912295	NA	FALSE	TRUE
544923	Serpinb9h	1.286	1.476	0.462	0.905	0.621	0.325	0.2	1.765	0.815	0.325	1.286	1.765	0.462	-2.224	0.00294514	0.0888818	FALSE	0.904	0.153883	NA	FALSE	2.185	0.00343276	0.0472193	TRUE	-0.944	0.137673	0.999846	FALSE	TRUE
100155	Shoc1	0.501	0.464	0.081	0.311	0.079	0.01	0.041	0.171	0.1	0.01	0.501	0.171	0.081	-2.226	0.0349681	0.392738	FALSE	1.515	0.0620396	NA	NA	3.914	0.00014849	0.00663954	TRUE	0.173	0.837708	0.999846	FALSE	TRUE
241589	D430041D05Rik	0.14	0.187	0.064	0.154	0.016	0.027	0.008	0.138	0.032	0.027	0.14	0.138	0.064	-2.227	0.0234098	0.321951	FALSE	0.968	0.24243	NA	FALSE	3.06	0.00167751	0.0301904	TRUE	-0.134	0.872517	0.999846	FALSE	TRUE
258989	Olfr457	2.069	2.646	0.592	1.575	0.192	0.175	0.278	1.86	0.5	0.175	2.069	1.86	0.592	-2.23	0.0355066	0.396417	FALSE	1.485	0.0922571	NA	NA	3.111	0.00301902	0.0435422	TRUE	-0.604	0.500101	0.999846	FALSE	TRUE
67792	Rgs8	0.204	0.278	0.028	0.176	0.031	0.01	0.011	0.098	0.009	0.01	0.204	0.098	0.028	-2.231	0.0401578	0.41753	FALSE	1.537	0.0754327	NA	NA	4.322	5.00532e-05	0.0031468	TRUE	0.554	0.533782	0.999846	FALSE	TRUE
12064	Bdnf	0.256	0.422	0.07	0.246	0.039	0.052	0.006	0.182	0.086	0.052	0.256	0.182	0.07	-2.233	0.0480593	0.451284	FALSE	1.421	0.121788	NA	NA	3.427	0.00207476	0.0347238	TRUE	-0.226	0.809496	0.999846	FALSE	TRUE
93735	Wnt16	0.264	0.638	0.111	0.365	0.007	0.011	0	0.012	0.031	0.011	0.264	0.012	0.111	-2.234	0.252511	0.787349	FALSE	1.403	0.216126	NA	NA	6.375	0.000538533	0.0152639	TRUE	2.738	0.0358884	0.92645	FALSE	TRUE
654494	Gm7337	0.685	1.288	0.293	0.826	0.116	0.096	0.055	0.716	0.057	0.096	0.685	0.716	0.293	-2.238	0.0333825	0.384908	FALSE	1.157	0.186747	NA	NA	3.497	0.000770433	0.0191942	TRUE	0.102	0.908587	0.999846	FALSE	TRUE
432838	Gm5460	0.302	0.472	0.084	0.371	0.045	0.057	0.008	0.217	0.089	0.057	0.302	0.217	0.084	-2.245	0.0624607	0.506554	FALSE	1.128	0.245464	NA	NA	3.446	0.00368886	0.0494355	TRUE	0.074	0.940903	0.999846	FALSE	TRUE
227394	Slco4c1	0.528	0.77	0.117	0.424	0.098	0.074	0.008	0.289	0.106	0.074	0.528	0.289	0.117	-2.259	0.033493	0.385167	FALSE	1.503	0.0738447	NA	NA	3.849	0.000223834	0.00850613	TRUE	0.086	0.920986	0.999846	FALSE	TRUE
13592	Ebf2	0.356	0.428	0.069	0.313	0.092	0.065	0.011	0.292	0.081	0.065	0.356	0.292	0.069	-2.262	0.0110574	0.209448	FALSE	1.204	0.107568	0.328262	FALSE	3.214	0.000267811	0.00949187	TRUE	-0.252	0.739604	0.999846	FALSE	TRUE
330086	Gm10440	1.668	1.56	1.132	1.332	0.493	0.33	0.12	1.779	0.488	0.33	1.668	1.779	1.132	-2.264	0.00184533	0.0645391	FALSE	0.564	0.358012	0.575198	FALSE	2.658	0.000236133	0.00873185	TRUE	-0.17	0.783603	0.999846	FALSE	TRUE
226999	Slc9a2	0.253	0.506	0.036	0.106	0.02	0	0.016	0.065	0.027	0	0.253	0.065	0.036	-2.273	0.0978752	0.600424	FALSE	2.699	0.00477406	NA	NA	5.182	8.85511e-05	0.00477109	TRUE	0.21	0.838101	0.999846	FALSE	TRUE
21960	Tnr	0.455	0.67	0.129	0.459	0.146	0.03	0.13	0.772	0.109	0.03	0.455	0.772	0.129	-2.282	0.00290661	0.0878717	FALSE	1.088	0.108927	0.329461	FALSE	2.527	0.000955018	0.0217667	TRUE	-0.843	0.215265	0.999846	FALSE	TRUE
329844	C630028M04Rik	0.375	0.609	0.048	0.205	0.059	0	0.012	0.019	0.051	0	0.375	0.019	0.048	-2.294	0.240573	0.777023	FALSE	2.133	0.0640511	NA	NA	5.848	0.00155782	0.0293314	TRUE	1.42	0.280637	NA	NA	TRUE
72902	Spock3	0.302	0.459	0.118	0.324	0.073	0.048	0.036	0.343	0.098	0.048	0.302	0.343	0.118	-2.296	0.0040791	0.110601	FALSE	1.037	0.122311	0.345789	FALSE	2.962	0.000187476	0.00765221	TRUE	-0.37	0.585095	0.999846	FALSE	TRUE
76757	Trdn	0.772	1.113	0.162	0.69	0.145	0.139	0.043	0.737	0.203	0.139	0.772	0.737	0.162	-2.304	0.0018022	0.0634353	FALSE	1.405	0.0278108	0.185	FALSE	3.185	1.41612e-05	0.00118442	TRUE	-0.524	0.416037	0.999846	FALSE	TRUE
18992	Pou3f2	0.306	0.328	0.205	0.248	0.043	0.011	0.03	0.138	0.085	0.011	0.306	0.138	0.205	-2.306	0.0536809	0.474473	FALSE	0.802	0.374619	NA	FALSE	3.66	0.0017641	0.0313562	TRUE	0.552	0.55474	0.999846	FALSE	TRUE
667444	Vmn1r139	1.639	1.634	0.367	1.22	0.335	0.068	0.162	0.973	0.315	0.068	1.639	0.973	0.367	-2.312	0.0190864	0.288589	FALSE	1.245	0.111482	NA	NA	3.539	0.000266142	0.00947942	TRUE	-0.019	0.98148	0.999846	FALSE	TRUE
100503142	B230303A05Rik	0.409	0.929	0.042	0.188	0.03	0.031	0.01	0.131	0.077	0.031	0.409	0.131	0.042	-2.325	0.0897124	0.582845	FALSE	2.855	0.0042937	NA	NA	4.862	0.000248441	0.00903795	TRUE	-0.318	0.763091	0.999846	FALSE	TRUE
17930	Myom2	0.329	0.459	0.074	0.206	0.077	0.052	0.009	0.213	0.093	0.052	0.329	0.213	0.074	-2.329	0.0106719	0.204403	FALSE	1.598	0.0295592	NA	NA	3.558	7.53155e-05	0.00427586	TRUE	-0.37	0.622313	0.999846	FALSE	TRUE
27413	Abcb11	0.483	0.692	0.167	0.459	0.175	0.105	0.013	0.475	0.129	0.105	0.483	0.475	0.167	-2.336	0.00906344	0.183951	FALSE	1.009	0.174145	0.402828	FALSE	3.175	0.000341258	0.0111774	TRUE	-0.17	0.821648	0.999846	FALSE	TRUE
67374	Jam2	0.401	0.622	0.078	0.473	0.094	0.098	0.006	0.473	0.07	0.098	0.401	0.473	0.078	-2.341	0.0300992	0.366792	FALSE	1.162	0.207821	NA	NA	3.151	0.00329768	0.0459687	TRUE	-0.353	0.70496	0.999846	FALSE	TRUE
228432	Ano3	0.858	0.81	0.379	0.674	0.253	0.232	0.087	1.149	0.532	0.232	0.858	1.149	0.379	-2.344	4.71113e-05	0.00367459	TRUE	0.802	0.108461	0.32888	FALSE	2.194	0.000139402	0.00635447	TRUE	-0.953	0.0567077	0.999846	FALSE	TRUE
245263	Gm4981	0.922	1.73	0.243	1.444	0.302	0.098	0.045	0.626	0.14	0.098	0.922	0.626	0.243	-2.346	0.0495863	0.458674	FALSE	0.907	0.318861	NA	FALSE	4.03	0.000569795	0.0157083	TRUE	0.777	0.409782	0.999846	FALSE	TRUE
329159	9130227L01Rik	0.317	0.534	0.012	0.322	0.034	0	0	0	0.025	0	0.317	0	0.012	-2.353	0.317013	0.834009	FALSE	1.742	0.22375	NA	NA	7.115	0.000737961	0.0187129	TRUE	3.02	0.088006	NA	NA	TRUE
627743	Vmn2r105	0.171	0.206	0.085	0.166	0.041	0.051	0.003	0.239	0.047	0.051	0.171	0.239	0.085	-2.368	0.0064267	0.149695	FALSE	0.831	0.273633	0.501919	FALSE	2.651	0.0022196	0.0359718	TRUE	-0.548	0.471851	0.999846	FALSE	TRUE
107751	Prrxl1	0.344	0.321	0.041	0.427	0.063	0.035	0.018	0.176	0.106	0.035	0.344	0.176	0.041	-2.375	0.0357785	0.396972	FALSE	0.84	0.354748	NA	FALSE	3.465	0.0019078	0.0328741	TRUE	0.25	0.787161	0.999846	FALSE	TRUE
102637797	A330015K06Rik	0.339	0.256	0.139	0.214	0.092	0.056	0	0.189	0.094	0.056	0.339	0.189	0.139	-2.381	0.0328822	0.381676	FALSE	0.862	0.329583	NA	FALSE	3.321	0.0025572	0.0391095	TRUE	0.078	0.931454	0.999846	FALSE	TRUE
378425	Nlrp12	0.204	0.305	0.021	0.196	0.033	0.019	0	0.047	0.045	0.019	0.204	0.047	0.021	-2.393	0.084985	0.570027	FALSE	1.526	0.132798	NA	NA	4.678	0.000540892	0.0152845	TRUE	0.759	0.475732	0.999846	FALSE	TRUE
328830	A530064D06Rik	0.475	0.659	0.141	0.548	0.088	0.081	0.041	0.542	0.139	0.081	0.475	0.542	0.141	-2.398	0.00358682	0.101207	FALSE	1.037	0.13956	0.365127	FALSE	3.015	0.000230076	0.00867297	TRUE	-0.42	0.552904	0.999846	FALSE	TRUE
666744	Gm8267	0.774	1.13	0.31	0.652	0.175	0.103	0.07	0.816	0.179	0.103	0.774	0.816	0.31	-2.412	0.00492597	0.124245	FALSE	1.204	0.0885577	0.301655	FALSE	3.235	0.000139959	0.00636438	TRUE	-0.381	0.595098	0.999846	FALSE	TRUE
17391	Mmp24	0.345	0.497	0.099	0.631	0.105	0.049	0.017	0.325	0.044	0.049	0.345	0.325	0.099	-2.413	0.0449063	0.436071	FALSE	0.515	0.591773	NA	FALSE	3.508	0.00313158	0.04465	TRUE	0.58	0.553807	0.999846	FALSE	TRUE
14545	Gdap1	0.578	0.947	0.187	0.504	0.042	0.018	0.031	0.225	0.072	0.018	0.578	0.225	0.187	-2.419	0.0203082	0.297642	FALSE	1.546	0.0514195	NA	NA	4.657	4.88624e-06	0.000526113	TRUE	0.692	0.400232	0.999846	FALSE	TRUE
241134	Nyap2	0.375	0.534	0.112	0.317	0.058	0.018	0.035	0.291	0.034	0.018	0.375	0.291	0.112	-2.421	0.00461701	0.119939	FALSE	1.376	0.0547072	0.243493	FALSE	3.807	6.82505e-06	0.000665976	TRUE	0.01	0.989383	0.999846	FALSE	TRUE
20450	St8sia2	0.582	0.603	0.17	0.564	0.172	0.042	0.028	0.367	0.045	0.042	0.582	0.367	0.17	-2.426	0.0160364	0.261296	FALSE	0.859	0.276195	NA	FALSE	3.862	9.71063e-05	0.00508181	TRUE	0.577	0.475664	0.999846	FALSE	TRUE
14069	F8	0.33	0.268	0.111	0.183	0.05	0.027	0.015	0.122	0.109	0.027	0.33	0.122	0.111	-2.431	0.00587544	0.141803	FALSE	1.255	0.0651634	NA	NA	3.635	2.77987e-05	0.00201286	TRUE	-0.051	0.941585	0.999846	FALSE	TRUE
20265	Scn1a	0.275	0.401	0.11	0.329	0.036	0.044	0.02	0.289	0.085	0.044	0.275	0.289	0.11	-2.452	0.00125029	0.0491315	TRUE	0.998	0.12765	0.351549	FALSE	3.181	2.56246e-05	0.00192031	TRUE	-0.268	0.684455	0.999846	FALSE	TRUE
666002	Vmn2r114	0.104	0.157	0.027	0.121	0.02	0.022	0.008	0.128	0.044	0.022	0.104	0.128	0.027	-2.46	0.0132167	0.233554	FALSE	1.129	0.174134	NA	NA	2.937	0.00291519	0.0427356	TRUE	-0.653	0.436165	0.999846	FALSE	TRUE
258821	Olfr273	2.261	3.461	0.774	2.574	1.018	0.229	0.273	2.008	0.982	0.229	2.261	2.008	0.774	-2.461	0.00440846	0.116398	FALSE	0.85	0.214782	NA	FALSE	3.255	0.000138701	0.00635346	TRUE	-0.057	0.935472	0.999846	FALSE	TRUE
100270744	Btbd18	0.61	0.747	0.364	0.688	0.288	0.135	0.057	0.805	0.301	0.135	0.61	0.805	0.364	-2.469	0.0028138	0.0859645	FALSE	0.465	0.491922	NA	FALSE	2.636	0.00135772	0.0269458	TRUE	-0.298	0.66167	0.999846	FALSE	TRUE
329753	9830132P13Rik	1.074	1.436	0.323	1.172	0.2	0.159	0.128	1.477	0.269	0.159	1.074	1.477	0.323	-2.484	0.00238983	0.0765143	FALSE	1.054	0.13407	0.3584	FALSE	2.897	0.000376947	0.0118492	TRUE	-0.642	0.364435	0.999846	FALSE	TRUE
100041449	Cyp3a59	0.683	0.887	0.279	0.637	0.151	0.069	0.047	0.535	0.164	0.069	0.683	0.535	0.279	-2.503	0.0222603	0.311143	FALSE	1.025	0.226415	NA	NA	3.552	0.000992124	0.0223538	TRUE	0.023	0.978511	0.999846	FALSE	TRUE
11539	Adora1	0.165	0.247	0.065	0.153	0.1	0.017	0.015	0.143	0.053	0.017	0.165	0.143	0.065	-2.503	0.00482448	0.12262	FALSE	0.805	0.239207	NA	FALSE	3.443	8.34735e-05	0.00457274	TRUE	0.135	0.846723	0.999846	FALSE	TRUE
432677	Vrtn	0.868	0.949	0.069	0.512	0.211	0.131	0.05	1.006	0.104	0.131	0.868	1.006	0.069	-2.524	0.011449	0.214823	FALSE	1.674	0.0505547	NA	NA	3.14	0.0015648	0.0293481	TRUE	-1.058	0.219753	0.999846	FALSE	TRUE
69480	Ttc9	0.525	0.849	0.155	0.719	0.109	0.101	0.006	0.575	0.065	0.101	0.525	0.575	0.155	-2.534	0.0157186	0.258789	FALSE	0.978	0.27121	0.499563	FALSE	3.534	0.000693998	0.017965	TRUE	0.022	0.980658	0.999846	FALSE	TRUE
621430	Vmn2r79	0.362	0.621	0.126	0.388	0.13	0.056	0.018	0.367	0.08	0.056	0.362	0.367	0.126	-2.537	0.000630932	0.0295907	TRUE	1.074	0.0838871	0.294415	FALSE	3.56	1.33452e-06	0.000178588	TRUE	-0.052	0.934248	0.999846	FALSE	TRUE
320249	D130009I18Rik	0.713	0.968	0.228	0.687	0.205	0.089	0.039	0.589	0.205	0.089	0.713	0.589	0.228	-2.566	0.000162536	0.00972579	TRUE	1.054	0.0606139	0.253905	FALSE	3.521	1.78775e-07	3.01743e-05	TRUE	-0.099	0.861453	0.999846	FALSE	TRUE
239606	Slc2a13	0.799	0.93	0.187	0.728	0.098	0.054	0.046	0.473	0.164	0.054	0.799	0.473	0.187	-2.571	0.00111039	0.0448364	TRUE	1.269	0.0506361	0.236943	FALSE	3.884	6.40321e-07	9.29954e-05	TRUE	0.045	0.94614	0.999846	FALSE	TRUE
545809	Gm29681	0.531	0.839	0.291	0.562	0.047	0.072	0.02	0.381	0.174	0.072	0.531	0.381	0.291	-2.585	0.0165206	0.264467	FALSE	1.081	0.207182	NA	NA	3.749	0.000429025	0.0129433	TRUE	0.083	0.9241	0.999846	FALSE	TRUE
100503882	Gm17308	2.104	2.524	0.431	1.44	0.26	0.365	0.145	2.968	0.304	0.365	2.104	2.968	0.431	-2.586	0.00498287	0.125134	FALSE	1.605	0.0444224	0.225713	FALSE	2.988	0.00112976	0.0240102	TRUE	-1.203	0.133674	0.999846	FALSE	TRUE
66532	Rep15	0.94	0.724	0.173	0.477	0.24	0	0.075	0.387	0.156	0	0.94	0.387	0.173	-2.589	0.0711449	0.530317	FALSE	1.357	0.193579	NA	NA	4.08	0.00366772	0.0492752	TRUE	0.133	0.902195	NA	FALSE	TRUE
76798	Srrm4os	1.308	1.702	0.132	0.77	0.171	0	0.055	0.276	0.128	0	1.308	0.276	0.132	-2.593	0.017493	0.27372	FALSE	1.983	0.00988881	NA	NA	5.358	4.39248e-07	6.69049e-05	TRUE	0.782	0.334268	0.999846	FALSE	TRUE
140493	Kcnn3	0.109	0.159	0.066	0.049	0.043	0.005	0.011	0.063	0.046	0.005	0.109	0.063	0.066	-2.596	0.0341137	0.38818	FALSE	1.164	0.196857	NA	NA	3.72	0.00198819	0.0338318	TRUE	-0.04	0.965588	NA	FALSE	TRUE
76507	Aoc1	0.604	0.648	0.043	0.359	0.036	0.073	0.006	0.243	0.229	0.073	0.604	0.243	0.043	-2.61	0.0146691	0.25	FALSE	2.036	0.0221918	NA	NA	3.845	0.000282575	0.00978566	TRUE	-0.801	0.374866	0.999846	FALSE	TRUE
213945	Col28a1	0.396	0.702	0.146	0.441	0.111	0.096	0.008	0.471	0.171	0.096	0.396	0.471	0.146	-2.627	0.00942793	0.189067	FALSE	1.126	0.175943	NA	NA	3.267	0.001144	0.0241361	TRUE	-0.487	0.563027	0.999846	FALSE	TRUE
381485	Trim55	0.667	0.861	0.308	0.525	0.218	0.083	0.056	0.748	0.178	0.083	0.667	0.748	0.308	-2.63	0.00761847	0.165668	FALSE	0.983	0.208949	NA	FALSE	3.242	0.000899394	0.0210095	TRUE	-0.371	0.640171	0.999846	FALSE	TRUE
100216474	Ttll2	0.799	1.025	0.447	0.367	0.093	0.047	0.048	0.552	0.101	0.047	0.799	0.552	0.447	-2.631	0.026584	0.343239	FALSE	1.435	0.114218	NA	NA	4.013	0.000583698	0.0159179	TRUE	-0.053	0.954962	0.999846	FALSE	TRUE
22768	Zfy2	0.533	0.638	0.205	0.507	0.145	0.028	0.085	0.659	0.138	0.028	0.533	0.659	0.205	-2.635	0.00650018	0.151001	FALSE	0.915	0.249397	NA	FALSE	3.081	0.00136638	0.0270604	TRUE	-0.47	0.558176	0.999846	FALSE	TRUE
26359	Anxa10	0.722	1.808	0.138	0.699	0.134	0.122	0.028	0.736	0.218	0.122	0.722	0.736	0.138	-2.636	0.012312	0.225147	FALSE	1.871	0.0287013	NA	NA	3.916	0.000168174	0.00709628	TRUE	-0.591	0.496911	0.999846	FALSE	TRUE
56277	Tmem45a	0.709	1.148	0.292	0.641	0.263	0.144	0.044	1.054	0.172	0.144	0.709	1.054	0.292	-2.638	0.00322226	0.0952648	FALSE	1.083	0.146207	NA	NA	3.131	0.000436579	0.0131079	TRUE	-0.59	0.432547	0.999846	FALSE	TRUE
224576	Vmn2r106	0.388	0.542	0.063	0.457	0.164	0	0.032	0.099	0.133	0	0.388	0.099	0.063	-2.657	0.0556956	0.482181	FALSE	0.923	0.344245	NA	FALSE	4.462	0.00100011	0.0224666	TRUE	0.881	0.388131	0.999846	FALSE	TRUE
320400	Gm16897	1.235	1.402	0.691	1.173	0.24	0.098	0.149	1.5	0.244	0.098	1.235	1.5	0.691	-2.66	0.00381301	0.105218	FALSE	0.786	0.301317	NA	FALSE	3.154	0.000557822	0.0155719	TRUE	-0.291	0.703976	0.999846	FALSE	TRUE
258898	Olfr1205	0.548	0.605	0.24	0.58	0.104	0.108	0.034	0.796	0.148	0.108	0.548	0.796	0.24	-2.662	0.00276742	0.0854051	FALSE	0.796	0.29213	0.517584	FALSE	2.842	0.00135555	0.0269458	TRUE	-0.616	0.416849	0.999846	FALSE	TRUE
13841	Epha7	0.545	0.634	0.193	0.454	0.214	0.06	0.02	0.425	0.107	0.06	0.545	0.425	0.193	-2.668	0.0001551	0.00944369	TRUE	0.9	0.11316	0.335165	FALSE	3.698	1.17395e-07	2.17762e-05	TRUE	0.13	0.822158	0.999846	FALSE	TRUE
12653	Chgb	1.177	1.38	0.359	0.868	0.131	0	0.105	0.729	0.095	0	1.177	0.729	0.359	-2.687	0.0198716	0.294476	FALSE	1.391	0.127635	NA	NA	4.226	0.000204549	0.00811912	TRUE	0.148	0.873835	0.999846	FALSE	TRUE
54003	Nell2	0.363	0.552	0.074	0.329	0.072	0.061	0.008	0.336	0.113	0.061	0.363	0.336	0.074	-2.695	0.0184545	0.283108	FALSE	1.433	0.117822	NA	NA	3.593	0.0015003	0.0286307	TRUE	-0.535	0.565437	0.999846	FALSE	TRUE
320452	P4ha3	0.365	0.497	0.182	0.44	0.137	0.037	0.017	0.247	0.114	0.037	0.365	0.247	0.182	-2.716	0.0112071	0.211158	FALSE	0.644	0.410161	NA	FALSE	3.836	0.000269827	0.00950404	TRUE	0.476	0.554542	0.999846	FALSE	TRUE
338403	Cndp1	0.224	0.402	0.077	0.267	0.054	0.025	0	0.122	0.035	0.025	0.224	0.122	0.077	-2.732	0.0396975	0.414732	FALSE	1.131	0.233974	NA	NA	4.613	0.000384596	0.011989	TRUE	0.75	0.448038	0.999846	FALSE	TRUE
381413	Gpr176	1.153	1.41	0.273	0.725	0.072	0.016	0.085	0.645	0.156	0.016	1.153	0.645	0.273	-2.777	0.00635411	0.148916	FALSE	1.749	0.0310581	0.194342	FALSE	4.343	1.54343e-05	0.00126795	TRUE	-0.183	0.825038	0.999846	FALSE	TRUE
667543	Vmn1r257	2.811	2.549	0.312	1.722	0.52	0.264	0.045	1.889	0.282	0.264	2.811	1.889	0.312	-2.781	0.0217496	0.307346	FALSE	1.555	0.102761	NA	NA	3.99	0.000856939	0.0204259	TRUE	-0.346	0.721674	0.999846	FALSE	TRUE
100042810	Vmn2r45	0.469	0.663	0.116	0.389	0.035	0.079	0.036	0.661	0.18	0.079	0.469	0.661	0.116	-2.79	0.00760061	0.165668	FALSE	1.563	0.0759561	NA	NA	3.097	0.00293173	0.0429085	TRUE	-1.256	0.156134	0.999846	FALSE	TRUE
93761	Smarca1	0.224	0.25	0.032	0.177	0.054	0.02	0.014	0.245	0.015	0.02	0.224	0.245	0.032	-2.794	0.0240989	0.327477	FALSE	1.332	0.185663	NA	NA	3.578	0.00358645	0.0484442	TRUE	-0.548	0.590682	0.999846	FALSE	TRUE
244114	Vmn2r72	0.62	0.909	0.13	0.649	0.15	0	0.041	0.192	0.146	0	0.62	0.192	0.13	-2.8	0.0107229	0.204928	FALSE	1.206	0.122801	NA	NA	4.814	7.35423e-06	0.000710214	TRUE	0.808	0.320492	0.999846	FALSE	TRUE
110304	Glra3	0.187	0.337	0.068	0.149	0.066	0.044	0.004	0.24	0.094	0.044	0.187	0.24	0.068	-2.804	0.00484138	0.122825	FALSE	1.337	0.0970275	NA	NA	3.319	0.000785402	0.0192794	TRUE	-0.822	0.31256	0.999846	FALSE	TRUE
73796	4930402F11Rik	0.774	0.722	0.027	0.464	0.348	0.079	0.013	0.562	0.098	0.079	0.774	0.562	0.027	-2.812	0.0271892	0.345651	FALSE	1.283	0.20701	NA	NA	3.89	0.00201807	0.0340004	TRUE	-0.205	0.842625	0.999846	FALSE	TRUE
74726	4930523O13Rik	0.934	0.955	0.181	0.413	0.235	0.149	0	0.79	0.234	0.149	0.934	0.79	0.181	-2.815	0.018644	0.284547	FALSE	1.631	0.0878177	NA	NA	3.581	0.00252201	0.0386976	TRUE	-0.865	0.372162	0.999846	FALSE	TRUE
241452	Dhrs9	1.541	2.408	0.211	1.667	0.364	0.198	0.048	1.595	0.253	0.198	1.541	1.595	0.211	-2.825	0.0233072	0.321758	FALSE	1.313	0.232647	0.46057	FALSE	3.807	0.00217342	0.0357498	TRUE	-0.331	0.764438	0.999846	FALSE	TRUE
108073	Grm7	0.233	0.383	0.067	0.223	0.033	0.008	0.034	0.255	0.089	0.008	0.233	0.255	0.067	-2.833	0.0119378	0.220849	FALSE	1.42	0.116895	NA	NA	3.546	0.00151135	0.0287172	TRUE	-0.707	0.440602	0.999846	FALSE	TRUE
235281	Scn3b	0.141	0.122	0.049	0.105	0.058	0.005	0.003	0.038	0.026	0.005	0.141	0.038	0.049	-2.838	0.0474025	0.448515	FALSE	0.756	0.394396	NA	FALSE	4.724	0.000684417	0.0178091	TRUE	1.13	0.233983	NA	NA	TRUE
217258	Abca8a	0.284	0.387	0.097	0.223	0.052	0.014	0.034	0.237	0.149	0.014	0.284	0.237	0.097	-2.841	0.00234715	0.0754262	FALSE	1.316	0.0745324	NA	NA	3.484	0.000167351	0.00709628	TRUE	-0.673	0.368471	0.999846	FALSE	TRUE
258553	Olfr872	1.21	1.932	0.303	1.306	0.126	0	0.239	1.528	0.526	0	1.21	1.528	0.303	-2.88	0.00944629	0.189067	FALSE	1.36	0.145434	NA	NA	3.362	0.00234356	0.0371872	TRUE	-0.878	0.350132	0.999846	FALSE	TRUE
56760	Clec1b	1.095	1.138	0.348	1.002	0.217	0.103	0.084	1.018	0.449	0.103	1.095	1.018	0.348	-2.882	2.63948e-05	0.00229014	TRUE	0.99	0.0801157	0.287304	FALSE	3.351	9.01034e-07	0.000125044	TRUE	-0.52	0.36111	0.999846	FALSE	TRUE
242800	Ttc34	0.28	0.282	0.027	0.337	0.059	0.016	0.005	0.137	0.029	0.016	0.28	0.137	0.027	-2.887	0.0384361	0.40865	FALSE	0.926	0.362872	NA	FALSE	4.544	0.000913713	0.02116	TRUE	0.731	0.486516	0.999846	FALSE	TRUE
27494	Amot	0.248	0.307	0.061	0.233	0.033	0.034	0.008	0.161	0.144	0.034	0.248	0.161	0.061	-2.908	0.00351067	0.0994853	FALSE	1.257	0.115338	NA	NA	3.601	0.000270333	0.00950404	TRUE	-0.565	0.484472	0.999846	FALSE	TRUE
240063	Zfp811	0.261	0.48	0.197	0.23	0.157	0.032	0.029	0.253	0.232	0.032	0.261	0.253	0.197	-2.909	0.00184666	0.0645391	FALSE	0.758	0.282378	NA	FALSE	3.344	0.00030783	0.010354	TRUE	-0.323	0.651304	0.999846	FALSE	TRUE
380669	Lin28b	0.262	0.439	0.076	0.125	0.009	0.02	0.018	0.261	0.052	0.02	0.262	0.261	0.076	-2.918	0.00933553	0.188153	FALSE	2.209	0.0154103	NA	NA	3.969	0.00035842	0.0114983	TRUE	-1.158	0.210394	0.999846	FALSE	TRUE
622319	Gm6313	0.735	1.422	0.154	0.41	0.435	0.068	0.062	0.533	0.505	0.068	0.735	0.533	0.154	-2.933	0.00227678	0.0738484	FALSE	1.52	0.0384598	NA	NA	3.808	6.16273e-05	0.00366535	TRUE	-0.646	0.388193	0.999846	FALSE	TRUE
665227	Vmn2r94	0.207	0.342	0.073	0.302	0.029	0.015	0.015	0.127	0.109	0.015	0.207	0.127	0.073	-2.936	0.00148886	0.054949	FALSE	0.944	0.198196	0.427575	FALSE	3.984	1.34889e-05	0.00113827	TRUE	0.104	0.888568	0.999846	FALSE	TRUE
231396	Ugt2b36	0.726	1.236	0.261	1.123	0.17	0.15	0.073	1.368	0.429	0.15	0.726	1.368	0.261	-2.937	0.00187149	0.0649521	FALSE	0.831	0.293021	NA	FALSE	2.935	0.00185968	0.0323501	TRUE	-0.833	0.292553	0.999846	FALSE	TRUE
14167	Fgf12	0.16	0.193	0.055	0.148	0.065	0.006	0.012	0.136	0.021	0.006	0.16	0.136	0.055	-2.942	0.0172332	0.271937	FALSE	0.848	0.350573	NA	FALSE	4.014	0.000985512	0.0222721	TRUE	0.224	0.809825	0.999846	FALSE	TRUE
195208	Dcdc2a	0.157	0.197	0.108	0.131	0.023	0.007	0.014	0.148	0.04	0.007	0.157	0.148	0.108	-2.965	0.0206052	0.30046	FALSE	0.883	0.360882	NA	FALSE	3.767	0.00295077	0.0430216	TRUE	-0.081	0.934383	0.999846	FALSE	TRUE
676914	Gm9696	0.435	0.896	0.133	0.468	0.064	0.033	0.044	0.608	0.082	0.033	0.435	0.608	0.133	-2.995	0.0119009	0.220637	FALSE	1.489	0.117858	NA	NA	3.84	0.00115035	0.0242427	TRUE	-0.645	0.503881	0.999846	FALSE	TRUE
80891	Fcrls	0.749	1.07	0.123	0.537	0.134	0.113	0	0.771	0.13	0.113	0.749	0.771	0.123	-2.999	0.0157391	0.258882	FALSE	1.679	0.0924822	NA	NA	3.908	0.00150563	0.0286667	TRUE	-0.77	0.446393	0.999846	FALSE	TRUE
14525	Gcsam	1.05	0.955	0.189	0.946	0.2	0.158	0.025	1.294	0.226	0.158	1.05	1.294	0.189	-3.002	0.000888904	0.037993	TRUE	1.08	0.160283	0.388179	FALSE	3.294	0.000256208	0.00920283	TRUE	-0.789	0.307118	0.999846	FALSE	TRUE
16159	Il12a	0.314	0.587	0.01	0.153	0.038	0	0	0.015	0.021	0	0.314	0.015	0.01	-3.008	0.157944	0.699351	FALSE	2.663	0.0350401	NA	NA	7.442	0.000150161	0.00664592	TRUE	1.771	0.240647	NA	NA	TRUE
216225	Slc5a8	0.642	0.956	0.177	0.558	0.075	0.046	0.008	0.314	0.114	0.046	0.642	0.314	0.177	-3.015	0.00514312	0.128415	FALSE	1.469	0.0640465	NA	NA	4.787	6.30971e-06	0.000635551	TRUE	0.304	0.709911	0.999846	FALSE	TRUE
69291	1700001L05Rik	0.144	0.183	0.068	0.141	0.099	0	0.015	0.099	0.046	0	0.144	0.099	0.068	-3.024	0.0214804	0.30439	FALSE	0.519	0.567751	NA	FALSE	4.062	0.00171047	0.0306657	TRUE	0.519	0.579526	NA	FALSE	TRUE
433486	Gm14151	0.512	0.593	0.111	0.327	0.072	0.031	0.005	0.233	0.067	0.031	0.512	0.233	0.111	-3.035	0.00379896	0.105216	FALSE	1.591	0.0365719	NA	NA	4.797	3.26043e-06	0.000381889	TRUE	0.172	0.826973	0.999846	FALSE	TRUE
258853	Olfr982	0.771	0.904	0.14	0.658	0.15	0.12	0	0.797	0.187	0.12	0.771	0.797	0.14	-3.035	0.00243006	0.0773741	FALSE	1.31	0.118958	0.342735	FALSE	3.686	0.000216395	0.00841268	TRUE	-0.659	0.435728	0.999846	FALSE	TRUE
223843	Dbx2	0.43	0.687	0.175	0.33	0.17	0.065	0.044	0.877	0.093	0.065	0.43	0.877	0.175	-3.036	0.00409315	0.110809	FALSE	1.162	0.179753	NA	NA	3.143	0.00287542	0.042285	TRUE	-1.054	0.225414	0.999846	FALSE	TRUE
624512	Vmn2r33	0.794	0.864	0.111	0.498	0.247	0.094	0.016	0.747	0.167	0.094	0.794	0.747	0.111	-3.041	0.00896296	0.182552	FALSE	1.413	0.119983	NA	NA	3.789	0.00102235	0.0226214	TRUE	-0.665	0.470386	0.999846	FALSE	TRUE
93875	Pcdhb4	1.261	1.448	0.154	1.333	0.183	0.033	0.011	0.156	0.198	0.033	1.261	0.156	0.154	-3.068	0.0119668	0.221149	FALSE	1.212	0.127262	0.35128	FALSE	5.811	1.06443e-06	0.000145973	TRUE	1.531	0.0680421	0.999846	FALSE	TRUE
109593	Lmo3	0.142	0.229	0.053	0.079	0.012	0.006	0.008	0.129	0.009	0.006	0.142	0.129	0.053	-3.078	0.0355229	0.396417	FALSE	1.815	0.0996529	NA	NA	4.425	0.00219266	0.0357887	TRUE	-0.468	0.677987	NA	FALSE	TRUE
546144	Wdr72	0.33	0.418	0.117	0.257	0.122	0.038	0.004	0.306	0.059	0.038	0.33	0.306	0.117	-3.088	0.00152405	0.055913	FALSE	1.038	0.166915	NA	NA	4.013	3.19083e-05	0.00220591	TRUE	-0.113	0.881981	0.999846	FALSE	TRUE
19111	Prl6a1	1.644	1.779	0.283	1.283	0.138	0.157	0.072	1.89	0.187	0.157	1.644	1.89	0.283	-3.092	0.0167282	0.266192	FALSE	1.513	0.14674	NA	NA	3.72	0.00376637	0.0499384	TRUE	-0.885	0.400653	0.999846	FALSE	TRUE
69384	Tmem89	1.816	2.342	0	1.29	0.149	0	0	0.24	0.08	0	1.816	0.24	0	-3.094	0.195931	NA	NA	2.069	0.203866	NA	NA	6.688	0.00306633	0.0439275	TRUE	1.524	0.39964	NA	NA	TRUE
433294	Mettl21c	0.345	0.578	0.05	0.29	0.048	0.012	0.017	0.234	0.044	0.012	0.345	0.234	0.05	-3.097	0.0253757	0.336654	FALSE	1.75	0.0817172	NA	NA	4.726	0.000526207	0.0149888	TRUE	-0.12	0.907327	0.999846	FALSE	TRUE
245446	Slitrk4	0.147	0.394	0.107	0.165	0.063	0	0.023	0.173	0.062	0	0.147	0.173	0.107	-3.097	0.00229345	0.0741122	FALSE	1.128	0.143979	NA	NA	4.166	3.36742e-05	0.0023025	TRUE	-0.059	0.94056	0.999846	FALSE	TRUE
637004	Vmn2r3	0.143	0.172	0.028	0.085	0.035	0.005	0.011	0.134	0.02	0.005	0.143	0.134	0.028	-3.109	0.00113078	0.0454222	TRUE	1.551	0.0399839	NA	NA	4.037	2.01358e-05	0.00155886	TRUE	-0.624	0.415264	0.999846	FALSE	TRUE
242384	Lingo2	0.553	0.632	0.139	0.403	0.099	0.042	0.028	0.622	0.048	0.042	0.553	0.622	0.139	-3.129	0.000156922	0.00952119	TRUE	1.36	0.0521558	0.240175	FALSE	3.856	2.89015e-06	0.000342702	TRUE	-0.632	0.369346	0.999846	FALSE	TRUE
260408	Prss45	0.919	1.01	0.193	0.991	0.164	0.107	0.024	0.947	0.229	0.107	0.919	0.947	0.193	-3.137	0.014983	0.253164	FALSE	1.018	0.307973	NA	NA	3.739	0.00349256	0.0476659	TRUE	-0.416	0.680397	0.999846	FALSE	TRUE
140571	Plxnb3	0.141	0.235	0.041	0.143	0.071	0.007	0	0.036	0.019	0.007	0.141	0.036	0.041	-3.187	0.0735337	0.53932	FALSE	1.013	0.295933	NA	NA	5.822	0.000737616	0.0187129	TRUE	1.622	0.127965	NA	NA	TRUE
237360	Adamts14	0.289	0.793	1.239	1.975	0.896	0.102	0.112	0.87	1.229	0.102	0.289	0.87	1.239	-3.243	2.23681e-08	4.91334e-06	TRUE	-1.498	0.00161388	0.0315734	TRUE	2.081	0.000394172	0.0122095	TRUE	0.336	0.470325	0.999846	FALSE	TRUE
73398	Nipsnap3a	0.493	1.199	0.153	0.5	0.224	0.023	0.031	0.337	0.227	0.023	0.493	0.337	0.153	-3.281	0.00892698	0.18223	FALSE	1.399	0.100469	NA	NA	4.704	0.000139322	0.00635447	TRUE	0.024	0.978141	0.999846	FALSE	TRUE
20129	Rptn	0.931	1.16	0.237	0.753	0.135	0.044	0.04	0.746	0.157	0.044	0.931	0.746	0.237	-3.306	0.000802336	0.0351589	TRUE	1.378	0.0672647	0.265302	FALSE	4.409	6.41498e-06	0.00063928	TRUE	-0.276	0.718525	0.999846	FALSE	TRUE
245109	Zscan4c	0.708	0.956	0.342	0.501	0.123	0	0.072	0.736	0.19	0	0.708	0.736	0.342	-3.387	0.00705823	0.157792	FALSE	1.235	0.186678	NA	NA	4.117	0.000962469	0.0218568	TRUE	-0.505	0.594325	0.999846	FALSE	TRUE
233246	Ano5	0.38	0.458	0.049	0.273	0.078	0.033	0.004	0.327	0.066	0.033	0.38	0.327	0.049	-3.388	0.00142319	0.0534558	FALSE	1.554	0.0595039	NA	NA	4.372	3.33513e-05	0.00228878	TRUE	-0.57	0.495199	0.999846	FALSE	TRUE
75030	4930503E24Rik	1.576	2.02	0.769	1.078	0.209	0.046	0.093	1.353	0.325	0.046	1.576	1.353	0.769	-3.41	0.00420918	0.113419	FALSE	1.258	0.145656	NA	NA	4.398	0.000192535	0.00774066	TRUE	-0.271	0.758628	0.999846	FALSE	TRUE
19194	Bpifa2	1.258	1.147	0.285	1.074	0.065	0.049	0.067	1.132	0.266	0.049	1.258	1.132	0.285	-3.43	0.00273948	0.0848798	FALSE	1.265	0.160436	NA	NA	4.1	0.000316188	0.0105593	TRUE	-0.595	0.513042	0.999846	FALSE	TRUE
14388	Gab1	0.168	0.316	0.01	0.158	0.064	0.007	0.02	0.206	0.128	0.007	0.168	0.206	0.01	-3.432	0.0048184	0.12262	FALSE	1.54	0.107089	NA	NA	3.813	0.00165607	0.0299921	TRUE	-1.159	0.228494	0.999846	FALSE	TRUE
214766	Mmp21	0.381	0.584	0.11	0.359	0.075	0.016	0.011	0.242	0.081	0.016	0.381	0.242	0.11	-3.479	0.0180251	0.279027	FALSE	1.305	0.176925	NA	NA	4.933	0.000663142	0.0174565	TRUE	0.148	0.882003	NA	FALSE	TRUE
20965	Syn2	0.182	0.128	0.048	0.09	0.047	0.013	0.004	0.165	0.037	0.013	0.182	0.165	0.048	-3.499	0.00752958	0.164768	FALSE	1.194	0.208774	NA	NA	4.018	0.0020011	0.0339897	TRUE	-0.676	0.482828	NA	FALSE	TRUE
171588	Gm38402	0.91	0.993	0.29	0.669	0.103	0	0.026	0.249	0.139	0	0.91	0.249	0.29	-3.525	0.0556432	0.482181	FALSE	1.321	0.218204	NA	NA	5.68	0.00160851	0.0295906	TRUE	0.834	0.465009	NA	FALSE	TRUE
545902	Ptprh	0.278	0.426	0.289	0.272	0.102	0.024	0.008	0.29	0.085	0.024	0.278	0.29	0.289	-3.529	0.00431752	0.115219	FALSE	0.51	0.546037	NA	FALSE	4.318	0.000421873	0.0127893	TRUE	0.278	0.746911	0.999846	FALSE	TRUE
330427	9330102E08Rik	0.241	0.298	0	0.116	0.073	0	0	0.05	0.011	0	0.241	0.05	0	-3.537	0.126355	NA	NA	1.978	0.210761	NA	NA	6.579	0.00299743	0.043331	TRUE	1.064	0.535042	NA	NA	TRUE
319596	D830032E09Rik	0.285	0.376	0.067	0.19	0.029	0.011	0.007	0.223	0.016	0.011	0.285	0.223	0.067	-3.559	0.0239239	0.325834	FALSE	1.691	0.125494	NA	NA	4.945	0.00149284	0.0286307	TRUE	-0.305	0.787039	NA	FALSE	TRUE
64580	Ndst4	0.129	0.21	0.044	0.122	0.034	0.015	0.002	0.216	0	0.015	0.129	0.216	0.044	-3.602	0.00761164	0.165668	FALSE	1.228	0.264539	NA	NA	4.165	0.00195498	0.0335102	TRUE	-0.665	0.547642	0.999846	FALSE	TRUE
54120	Gipc2	0.237	0.323	0.064	0.241	0.037	0.01	0.006	0.151	0.054	0.01	0.237	0.151	0.064	-3.607	0.014585	0.24922	FALSE	1.202	0.218008	NA	NA	4.927	0.000723205	0.0185099	TRUE	0.118	0.90609	0.999846	FALSE	TRUE
71457	7420701I03Rik	1.79	1.787	0.167	0.739	0.217	0.083	0	0.699	0.235	0.083	1.79	0.699	0.167	-3.632	0.055641	0.482181	FALSE	2.154	0.0724949	NA	NA	5.453	0.00345001	0.0473177	TRUE	-0.333	0.789833	NA	FALSE	TRUE
257936	Olfr1028	0.45	0.544	0.118	0.271	0.092	0	0.012	0.056	0.125	0	0.45	0.056	0.118	-3.665	0.0402164	0.417533	FALSE	1.506	0.130836	NA	NA	5.898	0.00073813	0.0187129	TRUE	0.727	0.494298	NA	FALSE	TRUE
72925	2024-03-01	0.095	0.158	0.012	0.09	0.019	0.005	0.004	0.097	0.022	0.005	0.095	0.097	0.012	-3.67	0.00227514	0.0738484	FALSE	1.559	0.0794108	NA	NA	4.634	0.000102752	0.00524623	TRUE	-0.595	0.509117	0.999846	FALSE	TRUE
258282	Olfr801	1.021	1.855	0.428	1.139	0.292	0.126	0	1.279	0.272	0.126	1.021	1.279	0.428	-3.677	0.0155391	0.257062	FALSE	1.096	0.304033	NA	NA	4.457	0.00310286	0.0443418	TRUE	-0.315	0.77096	NA	FALSE	TRUE
66786	Olfr701	0.185	0.259	0.02	0.066	0.02	0.007	0.005	0.118	0.053	0.007	0.185	0.118	0.02	-3.71	0.0118203	0.219656	FALSE	2.538	0.0117456	NA	NA	4.95	0.000677526	0.0177129	TRUE	-1.298	0.208467	NA	NA	TRUE
14942	Gzme	1.281	1.938	0.045	1.353	0.131	0	0	0.141	0.142	0	1.281	0.141	0.045	-3.758	0.0790988	0.556963	FALSE	1.608	0.235321	NA	NA	7.084	0.000539982	0.0152818	TRUE	1.719	0.248901	NA	NA	TRUE
11923	Neurod4	0.38	0.582	0.025	0.43	0.06	0	0	0.039	0.039	0	0.38	0.039	0.025	-3.758	0.0685467	0.521438	FALSE	1.425	0.252495	NA	NA	7.21	0.000245782	0.00896311	TRUE	2.027	0.145549	NA	NA	TRUE
636104	Cfap47	0.259	0.394	0.099	0.185	0.048	0.023	0	0.258	0.04	0.023	0.259	0.258	0.099	-3.766	0.00108398	0.0439493	TRUE	1.433	0.089835	NA	NA	4.794	2.75327e-05	0.00201286	TRUE	-0.405	0.636644	0.999846	FALSE	TRUE
258507	Olfr96	1.116	1.798	0.234	1.037	0.418	0	0	0.184	0.083	0	1.116	0.184	0.234	-3.809	0.0518429	0.466121	FALSE	1.251	0.255483	NA	NA	7.138	0.000125214	0.00589417	TRUE	2.079	0.0986081	NA	NA	TRUE
632671	Vmn2r18	0.074	0.149	0.051	0.068	0.016	0	0	0.026	0.012	0	0.074	0.026	0.051	-3.815	0.0760673	NA	NA	1.166	0.402731	NA	NA	6.222	0.00265121	0.0399924	TRUE	1.241	0.4116	NA	NA	TRUE
29845	Olfr155	1.751	2.297	0.14	1.353	0.102	0.052	0.071	0.99	0.887	0.052	1.751	0.99	0.14	-3.845	0.00466828	0.120728	FALSE	1.871	0.0588607	NA	NA	4.781	0.000394274	0.0122095	TRUE	-0.935	0.351616	0.999846	FALSE	TRUE
15378	Hnf4a	0.16	0.257	0.025	0.066	0.01	0.007	0	0.078	0.021	0.007	0.16	0.078	0.025	-3.874	0.0371568	0.402623	FALSE	2.532	0.0278745	NA	NA	5.834	0.00142382	0.0277867	TRUE	-0.572	0.633201	NA	FALSE	TRUE
236576	Spry3	0.337	0.974	0.085	0.319	0.028	0	0.009	0.193	0	0	0.337	0.193	0.085	-3.919	0.0418671	0.423515	FALSE	2.1	0.0786981	NA	NA	6.621	0.000471259	0.0139259	TRUE	0.602	0.628508	0.999846	FALSE	TRUE
78043	4930548J01Rik	0.674	1.776	0.212	0.469	0.172	0.053	0	0.611	0.149	0.053	0.674	0.611	0.212	-3.98	0.0321638	0.380603	FALSE	1.97	0.0862826	NA	NA	5.555	0.00243675	0.0379173	TRUE	-0.394	0.739827	NA	FALSE	TRUE
435864	Vmn2r9	0.25	0.263	0.024	0.204	0.07	0.004	0	0.041	0.01	0.004	0.25	0.041	0.024	-3.985	0.0172537	0.271937	FALSE	1.268	0.11971	NA	NA	7.214	1.0503e-05	0.00092818	TRUE	1.961	0.0268245	0.808573	FALSE	TRUE
100503033	Gm19519	0.35	0.552	0.011	0.178	0.055	0.017	0	0.213	0.036	0.017	0.35	0.213	0.011	-3.999	0.0371477	0.402623	FALSE	2.381	0.0537546	NA	NA	5.759	0.00235871	0.0372727	TRUE	-0.621	0.625422	NA	FALSE	TRUE
67606	Fibin	0.388	1.364	0.09	0.393	0.071	0	0	0.085	0.057	0	0.388	0.085	0.09	-4.048	0.0402124	0.417533	FALSE	2.146	0.0623643	NA	NA	7.508	7.16703e-05	0.004177	TRUE	1.314	0.30572	NA	NA	TRUE
258218	Olfr102	2.046	2.286	0.279	1.641	0.156	0.118	0	1.38	0.464	0.118	2.046	1.38	0.279	-4.052	0.00631741	0.148344	FALSE	1.576	0.121487	NA	NA	5.16	0.000455418	0.0135648	TRUE	-0.469	0.650581	0.999846	FALSE	TRUE
12990	Csn1s1	0.159	0.351	0.022	0.134	0.014	0	0.007	0.105	0.055	0	0.159	0.105	0.022	-4.079	0.0332664	0.384324	FALSE	2.087	0.086003	NA	NA	5.609	0.00304198	0.0437482	TRUE	-0.557	0.656171	NA	FALSE	TRUE
102640031	Gm36201	0.326	0.583	0.029	0.226	0.098	0	0.014	0.226	0.091	0	0.326	0.226	0.029	-4.099	0.0299754	0.36653	FALSE	1.833	0.11958	NA	NA	5.483	0.00330213	0.0459757	TRUE	-0.449	0.711191	NA	FALSE	TRUE
50786	Hs6st2	0.116	0.249	0.085	0.102	0.012	0	0.004	0.1	0	0	0.116	0.1	0.085	-4.133	0.0356888	0.39689	FALSE	1.317	0.295584	NA	NA	5.932	0.00227958	0.0366592	TRUE	0.482	0.709932	NA	FALSE	TRUE
384806	Adam20	0.472	0.487	0	0.192	0.062	0	0	0.025	0.1	0	0.472	0.025	0	-4.155	0.0620771	0.505184	FALSE	2.423	0.111675	NA	NA	6.839	0.00157197	0.029392	TRUE	0.261	0.871404	NA	FALSE	TRUE
432720	Akr1c19	0.121	0.424	0.054	0.137	0.017	0	0.006	0.075	0.063	0	0.121	0.075	0.054	-4.205	0.0210557	0.302967	FALSE	1.866	0.0821827	NA	NA	6.011	0.000831584	0.0199996	TRUE	-0.06	0.956777	NA	FALSE	TRUE
327963	Zfp616	0.168	0.181	0.073	0.116	0.033	0.008	0.011	0.355	0.054	0.008	0.168	0.355	0.073	-4.207	0.00163078	0.058786	FALSE	1.105	0.260188	NA	NA	3.88	0.00370467	0.0494747	TRUE	-1.431	0.143709	0.999846	FALSE	TRUE
73779	Prr27	1.352	1.328	0.307	0.927	0.298	0.091	0	1.542	0.097	0.091	1.352	1.542	0.307	-4.219	0.00528836	0.131098	FALSE	1.276	0.22832	NA	NA	4.844	0.00128928	0.0260568	TRUE	-0.651	0.542841	0.999846	FALSE	TRUE
387341	Tas2r106	1.16	2.347	0.442	1.658	0.861	0.131	0	2.154	0.28	0.131	1.16	2.154	0.442	-4.28	0.00336189	0.0975412	FALSE	0.693	0.484086	NA	FALSE	4.705	0.00120928	0.0250618	TRUE	-0.268	0.788089	0.999846	FALSE	TRUE
18610	Pdyn	0.321	0.52	0.103	0.279	0.013	0.019	0	0.262	0.081	0.019	0.321	0.262	0.103	-4.305	0.0237002	0.324589	FALSE	1.587	0.19045	NA	NA	5.473	0.00371348	0.0495175	TRUE	-0.418	0.73538	NA	FALSE	TRUE
320026	A330076H08Rik	0.404	0.441	0.062	0.307	0.038	0	0.008	0.121	0.081	0	0.404	0.121	0.062	-4.373	0.0130001	0.231612	FALSE	1.563	0.109465	NA	NA	6.28	0.000302147	0.0102736	TRUE	0.344	0.734918	0.999846	FALSE	TRUE
16517	Kcnj16	0.101	0.174	0.01	0.096	0.048	0	0	0.047	0.005	0	0.101	0.047	0.01	-4.382	0.036063	0.398093	FALSE	1.292	0.335674	NA	NA	6.701	0.000994512	0.0223676	TRUE	1.027	0.47062	NA	NA	TRUE
94346	Tmem40	0.286	0.655	0.164	0.33	0.403	0.016	0.011	0.36	0.277	0.016	0.286	0.36	0.164	-4.516	0.00071103	0.0322997	TRUE	0.469	0.556486	NA	FALSE	4.909	0.000219316	0.00841985	TRUE	-0.076	0.925171	0.999846	FALSE	TRUE
27273	Pdk4	0.454	0.935	0.072	0.386	0.02	0.015	0	0.34	0.022	0.015	0.454	0.34	0.072	-4.662	0.0122855	0.225122	FALSE	2.054	0.072892	NA	NA	6.516	0.000413023	0.0126141	TRUE	-0.199	0.865127	0.999846	FALSE	TRUE
208994	Fam83b	0.189	0.264	0.037	0.177	0.024	0.009	0	0.134	0.071	0.009	0.189	0.134	0.037	-4.667	0.00944079	0.189067	FALSE	1.435	0.178656	NA	NA	5.664	0.00150816	0.0286856	TRUE	-0.437	0.687768	NA	FALSE	TRUE
329101	D030040B21Rik	0.578	0.514	0.191	0.8	0.229	0.022	0	0.416	0.093	0.022	0.578	0.416	0.191	-4.675	0.00692516	0.156068	FALSE	0.321	0.73585	NA	FALSE	5.674	0.000958931	0.0218294	TRUE	0.677	0.488059	0.999846	FALSE	TRUE
75149	4930539M17Rik	0.924	1.015	0.533	1.23	0.283	0	0	0.457	0.154	0	0.924	0.457	0.533	-4.688	0.0183626	0.282738	FALSE	0.392	0.74853	NA	FALSE	6.242	0.00135748	0.0269458	TRUE	1.162	0.365851	NA	NA	TRUE
70897	Fam71d	0.124	0.371	0.076	0.16	0.065	0	0	0.045	0.07	0	0.124	0.045	0.076	-4.724	0.016881	0.267897	FALSE	1.161	0.337571	NA	NA	6.616	0.000626882	0.016778	TRUE	0.732	0.56667	NA	FALSE	TRUE
18857	Pmp2	0.344	0.403	0.106	0.238	0	0	0	0.167	0.032	0	0.344	0.167	0.106	-4.731	0.0327417	0.381462	FALSE	1.609	0.292075	NA	NA	6.539	0.00268945	0.040374	TRUE	0.199	0.899989	NA	FALSE	TRUE
245126	Tarm1	0.532	1.025	0.112	0.54	0.047	0	0	0.1	0.101	0	0.532	0.1	0.112	-4.757	0.0131529	0.233377	FALSE	1.664	0.134654	NA	NA	7.523	5.71801e-05	0.0034557	TRUE	1.103	0.35502	NA	NA	TRUE
258555	Olfr862	0.849	1.384	0.119	1.053	0.155	0	0	0.498	0.042	0	0.849	0.498	0.119	-4.762	0.0232263	0.321152	FALSE	1.262	0.356982	NA	NA	6.732	0.00107378	0.023249	TRUE	0.709	0.619649	NA	FALSE	TRUE
54418	Fmn2	0.273	0.28	0.053	0.15	0.014	0	0.005	0.083	0.081	0	0.273	0.083	0.053	-4.774	0.00597207	0.14314	FALSE	1.848	0.0526762	NA	NA	6.359	0.000218648	0.00841985	TRUE	-0.263	0.789206	0.999846	FALSE	TRUE
100861909	Mup22	0.681	1.131	0.333	0.691	0.139	0	0	0.374	0.252	0	0.681	0.374	0.333	-4.79	0.0202727	NA	NA	1.104	0.411226	NA	NA	6.165	0.00238973	0.0375601	TRUE	0.271	0.845783	NA	FALSE	TRUE
387352	Tas2r125	0.678	1.345	0.131	0.687	0.213	0	0	0.619	0	0	0.678	0.619	0.131	-4.802	0.0307034	0.371255	FALSE	1.447	0.34682	NA	NA	6.444	0.00323833	0.0454757	TRUE	0.195	0.902174	NA	FALSE	TRUE
83556	Tex16	0.242	0.413	0.118	0.255	0.066	0.013	0	0.305	0.036	0.013	0.242	0.305	0.118	-4.879	0.00611237	0.145299	FALSE	1.036	0.317817	NA	NA	5.724	0.00121506	0.0250706	TRUE	-0.19	0.856947	NA	FALSE	TRUE
433023	Gm5485	1.089	1.186	0.588	1.263	0.318	0	0	0.82	0.139	0	1.089	0.82	0.588	-4.887	0.0174032	0.273301	FALSE	0.534	0.687796	NA	FALSE	6.042	0.00286313	0.0421703	TRUE	0.621	0.651097	NA	FALSE	TRUE
100038468	Gm10684	0.295	0.461	0.11	0.166	0.04	0	0	0.108	0.087	0	0.295	0.108	0.11	-4.912	0.0129056	0.230166	FALSE	1.707	0.164297	NA	NA	6.696	0.000554051	0.0155159	TRUE	0.078	0.951662	NA	FALSE	TRUE
258858	Olfr371	0.988	2.44	0.218	1.637	0.425	0	0	0.412	0.231	0	0.988	0.412	0.218	-4.94	0.00951265	0.189739	FALSE	1.075	0.329077	NA	NA	7.207	0.00011106	0.00543174	TRUE	1.192	0.307952	NA	NA	TRUE
238680	Cntnap3	0.082	0.217	0.068	0.135	0.03	0	0	0.068	0.033	0	0.082	0.068	0.068	-5.08	0.00960267	0.190876	FALSE	0.808	0.501667	NA	FALSE	6.496	0.000773701	0.0191991	TRUE	0.608	0.626369	NA	FALSE	TRUE
74927	Pmis2	0.479	1.263	0.301	0.972	0.065	0	0	0.474	0.106	0	0.479	0.474	0.301	-5.137	0.0117735	0.219212	FALSE	0.873	0.503743	NA	FALSE	6.612	0.00101316	0.0225702	TRUE	0.602	0.654942	NA	FALSE	TRUE
22242	Umod	0.171	0.223	0.048	0.077	0	0	0	0.113	0.025	0	0.171	0.113	0.048	-5.14	0.0182394	NA	NA	2.134	0.157815	NA	NA	6.544	0.00236239	0.0372868	TRUE	-0.73	0.636764	NA	FALSE	TRUE
21912	Tspan7	0.087	0.128	0.003	0.055	0.009	0	0	0.048	0.006	0	0.087	0.048	0.003	-5.165	0.0126228	0.228182	FALSE	2.195	0.10662	NA	NA	7.056	0.00054534	0.0153084	TRUE	-0.304	0.828893	NA	FALSE	TRUE
78354	2210407C18Rik	0.265	0.48	0.121	0.268	0.099	0	0	0.222	0.128	0	0.265	0.222	0.121	-5.182	0.0100979	NA	NA	1.06	0.413864	NA	NA	6.118	0.00214482	0.035529	TRUE	-0.124	0.925642	NA	FALSE	TRUE
16876	Lhx9	0.175	0.148	0	0.084	0.024	0.006	0	0.154	0.047	0.006	0.175	0.154	0	-5.192	0.00581614	0.141379	FALSE	2.096	0.0817485	NA	NA	5.754	0.00216731	0.0357121	TRUE	-1.534	0.206188	NA	NA	TRUE
408190	Wfdc13	1.137	0.8	0.115	0.323	0.037	0	0	0.66	0.081	0	1.137	0.66	0.115	-5.287	0.0123927	NA	NA	2.525	0.0820306	NA	NA	6.589	0.00163355	0.0298291	TRUE	-1.223	0.409765	NA	NA	TRUE
12038	Bche	0.14	0.328	0.021	0.116	0.01	0	0	0.008	0.085	0	0.14	0.008	0.021	-5.309	0.00840901	0.175913	FALSE	2.17	0.0904305	NA	NA	7.367	0.000207646	0.00818999	TRUE	-0.112	0.932714	NA	FALSE	TRUE
258803	Olfr136	0.988	1.037	0.437	0.634	0.255	0	0	0.823	0.093	0	0.988	0.823	0.437	-5.395	0.00660761	0.152072	FALSE	1.053	0.400786	NA	NA	6.455	0.00102672	0.02264	TRUE	0.008	0.995229	NA	FALSE	TRUE
70972	4931420L22Rik	1.01	1.554	0.159	0.641	0.052	0	0	0.749	0.391	0	1.01	0.749	0.159	-5.491	0.00756743	0.165179	FALSE	2.097	0.126635	NA	NA	6.513	0.0013981	0.0275429	TRUE	-1.075	0.442051	NA	NA	TRUE
67550	4933416O17Rik	0.967	1.025	0	0.771	0.075	0	0	0.273	0.143	0	0.967	0.273	0	-5.491	0.00675238	0.15357	FALSE	1.778	0.168131	NA	NA	7.608	0.00014435	0.00651661	TRUE	0.339	0.798721	NA	FALSE	TRUE
368204	Khdc1a	0.394	0.461	0.062	0.374	0.04	0	0	0.259	0.196	0	0.394	0.259	0.062	-5.546	0.00672226	0.153152	FALSE	1.357	0.314417	NA	NA	6.291	0.00196387	0.0335665	TRUE	-0.613	0.654744	NA	FALSE	TRUE
13218	Defa29	1.057	2.254	0.404	1.561	0.549	0	0	1.776	0.171	0	1.057	1.776	0.404	-5.597	0.00591514	0.142365	FALSE	0.862	0.514959	NA	FALSE	6.272	0.00190909	0.0328741	TRUE	-0.188	0.888931	NA	FALSE	TRUE
207157	Gm9871	0.535	0.91	0.045	0.326	0.153	0	0	0.388	0.142	0	0.535	0.388	0.045	-5.607	0.00385404	0.105989	FALSE	1.929	0.108391	NA	NA	6.923	0.000312221	0.0104642	TRUE	-0.613	0.61901	NA	FALSE	TRUE
69279	1700001D01Rik	1.816	1.724	0.871	1.228	0.848	0	0	1.027	0.766	0	1.816	1.027	0.871	-5.707	0.00186895	0.0649521	FALSE	0.69	0.508775	NA	FALSE	6.529	0.000333726	0.0109498	TRUE	0.132	0.901703	NA	FALSE	TRUE
100043065	6030469F06Rik	0.763	1.23	0.187	0.483	0.052	0	0	0.209	0.451	0	0.763	0.209	0.187	-5.767	0.00253704	0.0797559	FALSE	1.949	0.0922964	NA	NA	7.139	0.000161064	0.00698501	TRUE	-0.577	0.627204	NA	FALSE	TRUE
241636	Tgm6	0.417	0.522	0.024	0.51	0.024	0	0	0.303	0.026	0	0.417	0.303	0.024	-5.775	0.00511357	0.127861	FALSE	1.294	0.336035	NA	NA	7.201	0.000430435	0.012965	TRUE	0.132	0.92325	NA	FALSE	TRUE
102634887	Gm13112	0.843	0.912	0.299	1.152	0.318	0	0	0.513	0.23	0	0.843	0.513	0.299	-5.823	0.00129803	0.0503908	FALSE	0.468	0.637844	NA	FALSE	6.931	0.000111779	0.00543944	TRUE	0.639	0.532849	NA	FALSE	TRUE
257881	Olfr205	0.888	1.099	0.29	0.751	0.121	0	0	1.106	0.088	0	0.888	1.106	0.29	-5.854	0.00379109	0.105216	FALSE	1.255	0.339965	NA	NA	6.503	0.00122521	0.0251692	TRUE	-0.606	0.648843	NA	FALSE	TRUE
100503072	Gm16291	0.546	1.015	0.063	0.038	0	0	0	0.447	0.034	0	0.546	0.447	0.063	-5.93	0.00302453	0.0908038	FALSE	4.366	0.00150945	NA	NA	7.541	0.000142933	0.00646822	TRUE	-2.755	0.0491461	NA	NA	TRUE
77382	C030018K13Rik	0.425	0.692	0.079	0.216	0.077	0	0	0.498	0.105	0	0.425	0.498	0.079	-5.953	0.0021493	0.0709066	FALSE	2.046	0.094138	NA	NA	6.732	0.000480255	0.0141249	TRUE	-1.266	0.307293	NA	NA	TRUE
330581	Vmn2r69	0.021	0.073	0	0.047	0.007	0	0	0.034	0.011	0	0.021	0.034	0	-5.996	0.00426778	0.114465	FALSE	1.305	0.351731	NA	NA	6.923	0.00090686	0.0211319	TRUE	-0.378	0.789971	NA	FALSE	TRUE
75667	Tmem225	0.87	0.979	0.205	0.53	0.029	0	0	0.643	0.278	0	0.87	0.643	0.205	-6.032	0.00189763	0.0655604	FALSE	1.773	0.143222	NA	NA	6.904	0.000348604	0.0113191	TRUE	-0.902	0.46347	NA	FALSE	TRUE
620672	Vmn2r67	0.082	0.15	0.019	0.087	0.013	0	0	0.078	0.012	0	0.082	0.078	0.019	-6.038	0.00140101	0.0528518	FALSE	1.455	0.194216	NA	NA	7.311	9.67025e-05	0.00508181	TRUE	-0.181	0.874269	NA	FALSE	TRUE
328314	Gm5086	0.288	0.782	0.165	0.246	0.05	0	0	0.4	0.067	0	0.288	0.4	0.165	-6.217	0.000875628	0.037518	TRUE	1.663	0.129814	NA	NA	7.305	8.29779e-05	0.00457232	TRUE	-0.575	0.607203	NA	FALSE	TRUE
620079	Gm17751	0.159	0.391	0.049	0.353	0.012	0	0	0.325	0.116	0	0.159	0.325	0.049	-6.227	0.00226936	0.0738484	FALSE	0.936	0.485334	NA	FALSE	6.411	0.00163743	0.0298388	TRUE	-0.752	0.576831	NA	FALSE	TRUE
258405	Olfr1420	0.778	0.476	0.142	0.446	0.055	0	0	1.071	0.06	0	0.778	1.071	0.142	-6.321	0.00208184	0.0692072	FALSE	1.462	0.286802	NA	NA	6.39	0.00183285	0.0320621	TRUE	-1.393	0.311574	NA	NA	TRUE
258426	Olfr995	2.195	2.419	0.737	1.648	0.215	0	0	1.1	0.35	0	2.195	1.1	0.737	-6.337	0.000306066	0.0161433	TRUE	1.307	0.151048	NA	NA	7.888	5.88759e-06	0.000606066	TRUE	0.244	0.794216	0.999846	FALSE	TRUE
22063	Trpc1	0.204	0.392	0.031	0.141	0.023	0	0	0.294	0.066	0	0.204	0.294	0.031	-6.559	0.000485283	0.0239918	TRUE	2.105	0.0637831	NA	NA	7.171	0.000129064	0.00602912	TRUE	-1.493	0.192996	NA	NA	TRUE
620697	Vmn2r68	0.409	0.372	0.035	0.207	0.052	0	0	0.26	0.038	0	0.409	0.26	0.035	-6.67	0.00019639	0.0111736	TRUE	1.899	0.0525361	NA	NA	7.965	7.74801e-06	0.000729442	TRUE	-0.604	0.545194	0.999846	FALSE	TRUE
246691	Prok1	0.187	0.236	0.036	0.153	0.006	0	0	0.256	0.051	0	0.187	0.256	0.036	-6.698	0.000527436	0.0256375	TRUE	1.63	0.174796	NA	NA	7.049	0.000255701	0.00920283	TRUE	-1.279	0.289873	NA	NA	TRUE
259032	Olfr1134	0.367	0.694	0.12	0.704	0.117	0	0	0.565	0.326	0	0.367	0.565	0.12	-6.77	0.000203237	0.0115063	TRUE	0.672	0.517138	NA	FALSE	6.867	0.000160996	0.00698501	TRUE	-0.575	0.581084	NA	FALSE	TRUE
385377	Pnma5	0.301	0.289	0.069	0.083	0	0	0	0.397	0.207	0	0.301	0.397	0.069	-6.78	0.000491983	0.0242539	TRUE	2.42	0.0557499	NA	NA	6.603	0.000688293	0.0178851	TRUE	-2.597	0.0400968	NA	NA	TRUE
258677	Olfr76	0.979	1.148	0.235	0.804	0.038	0	0	2.459	0.041	0	0.979	2.459	0.235	-7.001	0.000685664	0.0312292	TRUE	1.488	0.281183	NA	NA	6.683	0.00119759	0.0248746	TRUE	-1.806	0.190417	NA	NA	TRUE
12808	Cobl	0.372	0.423	0.151	0.321	0.075	0	0	0.194	0.153	0	0.372	0.194	0.151	-7.898	6.1719e-07	8.85132e-05	TRUE	1.003	0.0946125	0.310141	FALSE	8.926	1.6033e-08	3.95234e-06	TRUE	0.025	0.967218	0.999846	FALSE	TRUE
100038628	Gm10768	0	0	0	0	0	0	0	0	0	0	0	0	0	NA	NA	NA	NA	NA	NA	NA	NA	NA	NA	NA	NA	NA	NA	NA	NA	NA
100038728	Gm10373	0	0	0	0	0	0	0	0	0	0	0	0	0	NA	NA	NA	NA	NA	NA	NA	NA	NA	NA	NA	NA	NA	NA	NA	NA	NA
100038859	Olfr55	0	0	0	0	0	0	0	0	0	0	0	0	0	NA	NA	NA	NA	NA	NA	NA	NA	NA	NA	NA	NA	NA	NA	NA	NA	NA
100038862	Btnl1	0	0	0	0	0	0	0	0	0	0	0	0	0	NA	NA	NA	NA	NA	NA	NA	NA	NA	NA	NA	NA	NA	NA	NA	NA	NA
100039240	Gm10058	0	0	0	0	0	0	0	0	0	0	0	0	0	NA	NA	NA	NA	NA	NA	NA	NA	NA	NA	NA	NA	NA	NA	NA	NA	NA
100039672	Msmp	0	0	0	0	0	0	0	0	0	0	0	0	0	NA	NA	NA	NA	NA	NA	NA	NA	NA	NA	NA	NA	NA	NA	NA	NA	NA
100040248	Gm11563	0	0	0	0	0	0	0	0	0	0	0	0	0	NA	NA	NA	NA	NA	NA	NA	NA	NA	NA	NA	NA	NA	NA	NA	NA	NA
100040606	Btbd35f12	0	0	0	0	0	0	0	0	0	0	0	0	0	NA	NA	NA	NA	NA	NA	NA	NA	NA	NA	NA	NA	NA	NA	NA	NA	NA
100041223	Gm20865	0	0	0	0	0	0	0	0	0	0	0	0	0	NA	NA	NA	NA	NA	NA	NA	NA	NA	NA	NA	NA	NA	NA	NA	NA	NA
100041787	Defa40	0	0	0	0	0	0	0	0	0	0	0	0	0	NA	NA	NA	NA	NA	NA	NA	NA	NA	NA	NA	NA	NA	NA	NA	NA	NA
100041965	Oaz1-ps	0	0	0	0	0	0	0	0	0	0	0	0	0	NA	NA	NA	NA	NA	NA	NA	NA	NA	NA	NA	NA	NA	NA	NA	NA	NA
100042175	Gm10230	0	0	0	0	0	0	0	0	0	0	0	0	0	NA	NA	NA	NA	NA	NA	NA	NA	NA	NA	NA	NA	NA	NA	NA	NA	NA
100042493	Ccl21b	0	0	0	0	0	0	0	0	0	0	0	0	0	NA	NA	NA	NA	NA	NA	NA	NA	NA	NA	NA	NA	NA	NA	NA	NA	NA
100042922	H2al1a	0	0	0	0	0	0	0	0	0	0	0	0	0	NA	NA	NA	NA	NA	NA	NA	NA	NA	NA	NA	NA	NA	NA	NA	NA	NA
100042931	H2al1d	0	0	0	0	0	0	0	0	0	0	0	0	0	NA	NA	NA	NA	NA	NA	NA	NA	NA	NA	NA	NA	NA	NA	NA	NA	NA
100042943	H2al1g	0	0	0	0	0	0	0	0	0	0	0	0	0	NA	NA	NA	NA	NA	NA	NA	NA	NA	NA	NA	NA	NA	NA	NA	NA	NA
100043043	Vmn1r253	0	0	0	0	0	0	0	0	0	0	0	0	0	NA	NA	NA	NA	NA	NA	NA	NA	NA	NA	NA	NA	NA	NA	NA	NA	NA
100043326	Scgb2b3	0	0	0	0	0	0	0	0	0	0	0	0	0	NA	NA	NA	NA	NA	NA	NA	NA	NA	NA	NA	NA	NA	NA	NA	NA	NA
100049545	Mir741	0	0	0	0	0	0	0	0	0	0	0	0	0	NA	NA	NA	NA	NA	NA	NA	NA	NA	NA	NA	NA	NA	NA	NA	NA	NA
100049546	Mir743	0	0	0	0	0	0	0	0	0	0	0	0	0	NA	NA	NA	NA	NA	NA	NA	NA	NA	NA	NA	NA	NA	NA	NA	NA	NA
100049711	Mir292	0	0	0	0	0	0	0	0	0	0	0	0	0	NA	NA	NA	NA	NA	NA	NA	NA	NA	NA	NA	NA	NA	NA	NA	NA	NA
100049712	Mir294	0	0	0	0	0	0	0	0	0	0	0	0	0	NA	NA	NA	NA	NA	NA	NA	NA	NA	NA	NA	NA	NA	NA	NA	NA	NA
100049713	Mir295	0	0	0	0	0	0	0	0	0	0	0	0	0	NA	NA	NA	NA	NA	NA	NA	NA	NA	NA	NA	NA	NA	NA	NA	NA	NA
100049714	Mir293	0	0	0	0	0	0	0	0	0	0	0	0	0	NA	NA	NA	NA	NA	NA	NA	NA	NA	NA	NA	NA	NA	NA	NA	NA	NA
100049715	Mir291a	0	0	0	0	0	0	0	0	0	0	0	0	0	NA	NA	NA	NA	NA	NA	NA	NA	NA	NA	NA	NA	NA	NA	NA	NA	NA
100073351	Yy2	0	0	0	0	0	0	0	0	0	0	0	0	0	NA	NA	NA	NA	NA	NA	NA	NA	NA	NA	NA	NA	NA	NA	NA	NA	NA
100101806	Srp54c	0	0	0	0	0	0	0	0	0	0	0	0	0	NA	NA	NA	NA	NA	NA	NA	NA	NA	NA	NA	NA	NA	NA	NA	NA	NA
100113398	Adat3	0	0	0	0	0	0	0	0	0	0	0	0	0	NA	NA	NA	NA	NA	NA	NA	NA	NA	NA	NA	NA	NA	NA	NA	NA	NA
100124431	Mir18b	0	0	0	0	0	0	0	0	0	0	0	0	0	NA	NA	NA	NA	NA	NA	NA	NA	NA	NA	NA	NA	NA	NA	NA	NA	NA
100124432	Mir193b	0	0	0	0	0	0	0	0	0	0	0	0	0	NA	NA	NA	NA	NA	NA	NA	NA	NA	NA	NA	NA	NA	NA	NA	NA	NA
100124438	Mir343	0	0	0	0	0	0	0	0	0	0	0	0	0	NA	NA	NA	NA	NA	NA	NA	NA	NA	NA	NA	NA	NA	NA	NA	NA	NA
100124447	Mir467d	0	0	0	0	0	0	0	0	0	0	0	0	0	NA	NA	NA	NA	NA	NA	NA	NA	NA	NA	NA	NA	NA	NA	NA	NA	NA
100124457	Mir873a	0	0	0	0	0	0	0	0	0	0	0	0	0	NA	NA	NA	NA	NA	NA	NA	NA	NA	NA	NA	NA	NA	NA	NA	NA	NA
100124459	Mir877	0	0	0	0	0	0	0	0	0	0	0	0	0	NA	NA	NA	NA	NA	NA	NA	NA	NA	NA	NA	NA	NA	NA	NA	NA	NA
100124460	Mir881	0	0	0	0	0	0	0	0	0	0	0	0	0	NA	NA	NA	NA	NA	NA	NA	NA	NA	NA	NA	NA	NA	NA	NA	NA	NA
100124466	Mir493	0	0	0	0	0	0	0	0	0	0	0	0	0	NA	NA	NA	NA	NA	NA	NA	NA	NA	NA	NA	NA	NA	NA	NA	NA	NA
100124467	Mir568	0	0	0	0	0	0	0	0	0	0	0	0	0	NA	NA	NA	NA	NA	NA	NA	NA	NA	NA	NA	NA	NA	NA	NA	NA	NA
100124470	Mir92b	0	0	0	0	0	0	0	0	0	0	0	0	0	NA	NA	NA	NA	NA	NA	NA	NA	NA	NA	NA	NA	NA	NA	NA	NA	NA
100124471	Mir291b	0	0	0	0	0	0	0	0	0	0	0	0	0	NA	NA	NA	NA	NA	NA	NA	NA	NA	NA	NA	NA	NA	NA	NA	NA	NA
100124474	Mir466b-3	0	0	0	0	0	0	0	0	0	0	0	0	0	NA	NA	NA	NA	NA	NA	NA	NA	NA	NA	NA	NA	NA	NA	NA	NA	NA
100124478	Mir871	0	0	0	0	0	0	0	0	0	0	0	0	0	NA	NA	NA	NA	NA	NA	NA	NA	NA	NA	NA	NA	NA	NA	NA	NA	NA
100124479	Mir878	0	0	0	0	0	0	0	0	0	0	0	0	0	NA	NA	NA	NA	NA	NA	NA	NA	NA	NA	NA	NA	NA	NA	NA	NA	NA
100124480	Mir880	0	0	0	0	0	0	0	0	0	0	0	0	0	NA	NA	NA	NA	NA	NA	NA	NA	NA	NA	NA	NA	NA	NA	NA	NA	NA
100124488	Mir511	0	0	0	0	0	0	0	0	0	0	0	0	0	NA	NA	NA	NA	NA	NA	NA	NA	NA	NA	NA	NA	NA	NA	NA	NA	NA
100124492	Mir879	0	0	0	0	0	0	0	0	0	0	0	0	0	NA	NA	NA	NA	NA	NA	NA	NA	NA	NA	NA	NA	NA	NA	NA	NA	NA
100124643	Mir467a-8	0	0	0	0	0	0	0	0	0	0	0	0	0	NA	NA	NA	NA	NA	NA	NA	NA	NA	NA	NA	NA	NA	NA	NA	NA	NA
100127111	Snord22	0	0	0	0	0	0	0	0	0	0	0	0	0	NA	NA	NA	NA	NA	NA	NA	NA	NA	NA	NA	NA	NA	NA	NA	NA	NA
100134861	Gm44502	0	0	0	0	0	0	0	0	0	0	0	0	0	NA	NA	NA	NA	NA	NA	NA	NA	NA	NA	NA	NA	NA	NA	NA	NA	NA
100165	AI507597	0	0	0	0	0	0	0	0	0	0	0	0	0	NA	NA	NA	NA	NA	NA	NA	NA	NA	NA	NA	NA	NA	NA	NA	NA	NA
100190765	Mir449b	0	0	0	0	0	0	0	0	0	0	0	0	0	NA	NA	NA	NA	NA	NA	NA	NA	NA	NA	NA	NA	NA	NA	NA	NA	NA
100216531	Snord1b	0	0	0	0	0	0	0	0	0	0	0	0	0	NA	NA	NA	NA	NA	NA	NA	NA	NA	NA	NA	NA	NA	NA	NA	NA	NA
100216532	Snord2	0	0	0	0	0	0	0	0	0	0	0	0	0	NA	NA	NA	NA	NA	NA	NA	NA	NA	NA	NA	NA	NA	NA	NA	NA	NA
100216534	Snord96a	0	0	0	0	0	0	0	0	0	0	0	0	0	NA	NA	NA	NA	NA	NA	NA	NA	NA	NA	NA	NA	NA	NA	NA	NA	NA
100216535	Scarna9	0	0	0	0	0	0	0	0	0	0	0	0	0	NA	NA	NA	NA	NA	NA	NA	NA	NA	NA	NA	NA	NA	NA	NA	NA	NA
100216536	Snord1c	0	0	0	0	0	0	0	0	0	0	0	0	0	NA	NA	NA	NA	NA	NA	NA	NA	NA	NA	NA	NA	NA	NA	NA	NA	NA
100216538	Snord1a	0	0	0	0	0	0	0	0	0	0	0	0	0	NA	NA	NA	NA	NA	NA	NA	NA	NA	NA	NA	NA	NA	NA	NA	NA	NA
100216539	Snord4a	0	0	0	0	0	0	0	0	0	0	0	0	0	NA	NA	NA	NA	NA	NA	NA	NA	NA	NA	NA	NA	NA	NA	NA	NA	NA
100216540	Snord95	0	0	0	0	0	0	0	0	0	0	0	0	0	NA	NA	NA	NA	NA	NA	NA	NA	NA	NA	NA	NA	NA	NA	NA	NA	NA
100217418	Snora44	0	0	0	0	0	0	0	0	0	0	0	0	0	NA	NA	NA	NA	NA	NA	NA	NA	NA	NA	NA	NA	NA	NA	NA	NA	NA
100217419	Snora52	0	0	0	0	0	0	0	0	0	0	0	0	0	NA	NA	NA	NA	NA	NA	NA	NA	NA	NA	NA	NA	NA	NA	NA	NA	NA
100217420	Snora81	0	0	0	0	0	0	0	0	0	0	0	0	0	NA	NA	NA	NA	NA	NA	NA	NA	NA	NA	NA	NA	NA	NA	NA	NA	NA
100217424	Snord38a	0	0	0	0	0	0	0	0	0	0	0	0	0	NA	NA	NA	NA	NA	NA	NA	NA	NA	NA	NA	NA	NA	NA	NA	NA	NA
100217425	Snord45c	0	0	0	0	0	0	0	0	0	0	0	0	0	NA	NA	NA	NA	NA	NA	NA	NA	NA	NA	NA	NA	NA	NA	NA	NA	NA
100217427	Snord52	0	0	0	0	0	0	0	0	0	0	0	0	0	NA	NA	NA	NA	NA	NA	NA	NA	NA	NA	NA	NA	NA	NA	NA	NA	NA
100217428	Snord57	0	0	0	0	0	0	0	0	0	0	0	0	0	NA	NA	NA	NA	NA	NA	NA	NA	NA	NA	NA	NA	NA	NA	NA	NA	NA
100217431	Snord69	0	0	0	0	0	0	0	0	0	0	0	0	0	NA	NA	NA	NA	NA	NA	NA	NA	NA	NA	NA	NA	NA	NA	NA	NA	NA
100217433	Snord88a	0	0	0	0	0	0	0	0	0	0	0	0	0	NA	NA	NA	NA	NA	NA	NA	NA	NA	NA	NA	NA	NA	NA	NA	NA	NA
100217437	Snord99	0	0	0	0	0	0	0	0	0	0	0	0	0	NA	NA	NA	NA	NA	NA	NA	NA	NA	NA	NA	NA	NA	NA	NA	NA	NA
100217440	Snora61	0	0	0	0	0	0	0	0	0	0	0	0	0	NA	NA	NA	NA	NA	NA	NA	NA	NA	NA	NA	NA	NA	NA	NA	NA	NA
100217443	Snord12	0	0	0	0	0	0	0	0	0	0	0	0	0	NA	NA	NA	NA	NA	NA	NA	NA	NA	NA	NA	NA	NA	NA	NA	NA	NA
100217446	Snord47	0	0	0	0	0	0	0	0	0	0	0	0	0	NA	NA	NA	NA	NA	NA	NA	NA	NA	NA	NA	NA	NA	NA	NA	NA	NA
100217451	Snora7a	0	0	0	0	0	0	0	0	0	0	0	0	0	NA	NA	NA	NA	NA	NA	NA	NA	NA	NA	NA	NA	NA	NA	NA	NA	NA
100217453	Snord16a	0	0	0	0	0	0	0	0	0	0	0	0	0	NA	NA	NA	NA	NA	NA	NA	NA	NA	NA	NA	NA	NA	NA	NA	NA	NA
100217468	Snord45b	0	0	0	0	0	0	0	0	0	0	0	0	0	NA	NA	NA	NA	NA	NA	NA	NA	NA	NA	NA	NA	NA	NA	NA	NA	NA
100302499	Snora3	0	0	0	0	0	0	0	0	0	0	0	0	0	NA	NA	NA	NA	NA	NA	NA	NA	NA	NA	NA	NA	NA	NA	NA	NA	NA
100302565	Snord68	0	0	0	0	0	0	0	0	0	0	0	0	0	NA	NA	NA	NA	NA	NA	NA	NA	NA	NA	NA	NA	NA	NA	NA	NA	NA
100303646	AF357355	0	0	0	0	0	0	0	0	0	0	0	0	0	NA	NA	NA	NA	NA	NA	NA	NA	NA	NA	NA	NA	NA	NA	NA	NA	NA
100303740	Snora75	0	0	0	0	0	0	0	0	0	0	0	0	0	NA	NA	NA	NA	NA	NA	NA	NA	NA	NA	NA	NA	NA	NA	NA	NA	NA
100306957	Snora24	0	0	0	0	0	0	0	0	0	0	0	0	0	NA	NA	NA	NA	NA	NA	NA	NA	NA	NA	NA	NA	NA	NA	NA	NA	NA
100310813	Snora16a	0	0	0	0	0	0	0	0	0	0	0	0	0	NA	NA	NA	NA	NA	NA	NA	NA	NA	NA	NA	NA	NA	NA	NA	NA	NA
100313943	Snora26	0	0	0	0	0	0	0	0	0	0	0	0	0	NA	NA	NA	NA	NA	NA	NA	NA	NA	NA	NA	NA	NA	NA	NA	NA	NA
100316664	Mir669d	0	0	0	0	0	0	0	0	0	0	0	0	0	NA	NA	NA	NA	NA	NA	NA	NA	NA	NA	NA	NA	NA	NA	NA	NA	NA
100316667	Mir669f	0	0	0	0	0	0	0	0	0	0	0	0	0	NA	NA	NA	NA	NA	NA	NA	NA	NA	NA	NA	NA	NA	NA	NA	NA	NA
100316669	Mir1188	0	0	0	0	0	0	0	0	0	0	0	0	0	NA	NA	NA	NA	NA	NA	NA	NA	NA	NA	NA	NA	NA	NA	NA	NA	NA
100316670	Mir466k	0	0	0	0	0	0	0	0	0	0	0	0	0	NA	NA	NA	NA	NA	NA	NA	NA	NA	NA	NA	NA	NA	NA	NA	NA	NA
100316673	Mir1193	0	0	0	0	0	0	0	0	0	0	0	0	0	NA	NA	NA	NA	NA	NA	NA	NA	NA	NA	NA	NA	NA	NA	NA	NA	NA
100316677	Mir1199	0	0	0	0	0	0	0	0	0	0	0	0	0	NA	NA	NA	NA	NA	NA	NA	NA	NA	NA	NA	NA	NA	NA	NA	NA	NA
100316678	Mir1902	0	0	0	0	0	0	0	0	0	0	0	0	0	NA	NA	NA	NA	NA	NA	NA	NA	NA	NA	NA	NA	NA	NA	NA	NA	NA
100316679	Mir1897	0	0	0	0	0	0	0	0	0	0	0	0	0	NA	NA	NA	NA	NA	NA	NA	NA	NA	NA	NA	NA	NA	NA	NA	NA	NA
100316680	Mir1903	0	0	0	0	0	0	0	0	0	0	0	0	0	NA	NA	NA	NA	NA	NA	NA	NA	NA	NA	NA	NA	NA	NA	NA	NA	NA
100316682	Mir1892	0	0	0	0	0	0	0	0	0	0	0	0	0	NA	NA	NA	NA	NA	NA	NA	NA	NA	NA	NA	NA	NA	NA	NA	NA	NA
100316694	Mir1941	0	0	0	0	0	0	0	0	0	0	0	0	0	NA	NA	NA	NA	NA	NA	NA	NA	NA	NA	NA	NA	NA	NA	NA	NA	NA
100316700	Mir1949	0	0	0	0	0	0	0	0	0	0	0	0	0	NA	NA	NA	NA	NA	NA	NA	NA	NA	NA	NA	NA	NA	NA	NA	NA	NA
100316706	Mir1956	0	0	0	0	0	0	0	0	0	0	0	0	0	NA	NA	NA	NA	NA	NA	NA	NA	NA	NA	NA	NA	NA	NA	NA	NA	NA
100316710	Mir1963	0	0	0	0	0	0	0	0	0	0	0	0	0	NA	NA	NA	NA	NA	NA	NA	NA	NA	NA	NA	NA	NA	NA	NA	NA	NA
100316715	Mir1971	0	0	0	0	0	0	0	0	0	0	0	0	0	NA	NA	NA	NA	NA	NA	NA	NA	NA	NA	NA	NA	NA	NA	NA	NA	NA
100316717	Mir1839	0	0	0	0	0	0	0	0	0	0	0	0	0	NA	NA	NA	NA	NA	NA	NA	NA	NA	NA	NA	NA	NA	NA	NA	NA	NA
100316725	Mir2136	0	0	0	0	0	0	0	0	0	0	0	0	0	NA	NA	NA	NA	NA	NA	NA	NA	NA	NA	NA	NA	NA	NA	NA	NA	NA
100316727	Mir2139	0	0	0	0	0	0	0	0	0	0	0	0	0	NA	NA	NA	NA	NA	NA	NA	NA	NA	NA	NA	NA	NA	NA	NA	NA	NA
100316735	Mir432	0	0	0	0	0	0	0	0	0	0	0	0	0	NA	NA	NA	NA	NA	NA	NA	NA	NA	NA	NA	NA	NA	NA	NA	NA	NA
100316739	Mir1224	0	0	0	0	0	0	0	0	0	0	0	0	0	NA	NA	NA	NA	NA	NA	NA	NA	NA	NA	NA	NA	NA	NA	NA	NA	NA
100316752	Mir1896	0	0	0	0	0	0	0	0	0	0	0	0	0	NA	NA	NA	NA	NA	NA	NA	NA	NA	NA	NA	NA	NA	NA	NA	NA	NA
100316770	Mir669j	0	0	0	0	0	0	0	0	0	0	0	0	0	NA	NA	NA	NA	NA	NA	NA	NA	NA	NA	NA	NA	NA	NA	NA	NA	NA
100316773	Mir1893	0	0	0	0	0	0	0	0	0	0	0	0	0	NA	NA	NA	NA	NA	NA	NA	NA	NA	NA	NA	NA	NA	NA	NA	NA	NA
100316774	Mir1942	0	0	0	0	0	0	0	0	0	0	0	0	0	NA	NA	NA	NA	NA	NA	NA	NA	NA	NA	NA	NA	NA	NA	NA	NA	NA
100316778	Mir1982	0	0	0	0	0	0	0	0	0	0	0	0	0	NA	NA	NA	NA	NA	NA	NA	NA	NA	NA	NA	NA	NA	NA	NA	NA	NA
100316779	Mir2137	0	0	0	0	0	0	0	0	0	0	0	0	0	NA	NA	NA	NA	NA	NA	NA	NA	NA	NA	NA	NA	NA	NA	NA	NA	NA
100316802	Mir669g	0	0	0	0	0	0	0	0	0	0	0	0	0	NA	NA	NA	NA	NA	NA	NA	NA	NA	NA	NA	NA	NA	NA	NA	NA	NA
100316806	Mir669e	0	0	0	0	0	0	0	0	0	0	0	0	0	NA	NA	NA	NA	NA	NA	NA	NA	NA	NA	NA	NA	NA	NA	NA	NA	NA
100316808	Mir1905	0	0	0	0	0	0	0	0	0	0	0	0	0	NA	NA	NA	NA	NA	NA	NA	NA	NA	NA	NA	NA	NA	NA	NA	NA	NA
100316811	Mir1930	0	0	0	0	0	0	0	0	0	0	0	0	0	NA	NA	NA	NA	NA	NA	NA	NA	NA	NA	NA	NA	NA	NA	NA	NA	NA
100316814	Mir1306	0	0	0	0	0	0	0	0	0	0	0	0	0	NA	NA	NA	NA	NA	NA	NA	NA	NA	NA	NA	NA	NA	NA	NA	NA	NA
100316815	Mir669l	0	0	0	0	0	0	0	0	0	0	0	0	0	NA	NA	NA	NA	NA	NA	NA	NA	NA	NA	NA	NA	NA	NA	NA	NA	NA
100316816	Mir1952	0	0	0	0	0	0	0	0	0	0	0	0	0	NA	NA	NA	NA	NA	NA	NA	NA	NA	NA	NA	NA	NA	NA	NA	NA	NA
100316818	Mir1962	0	0	0	0	0	0	0	0	0	0	0	0	0	NA	NA	NA	NA	NA	NA	NA	NA	NA	NA	NA	NA	NA	NA	NA	NA	NA
100316821	Mir1981	0	0	0	0	0	0	0	0	0	0	0	0	0	NA	NA	NA	NA	NA	NA	NA	NA	NA	NA	NA	NA	NA	NA	NA	NA	NA
100316827	Mir767	0	0	0	0	0	0	0	0	0	0	0	0	0	NA	NA	NA	NA	NA	NA	NA	NA	NA	NA	NA	NA	NA	NA	NA	NA	NA
100316832	Mir1895	0	0	0	0	0	0	0	0	0	0	0	0	0	NA	NA	NA	NA	NA	NA	NA	NA	NA	NA	NA	NA	NA	NA	NA	NA	NA
100316839	Mir1191	0	0	0	0	0	0	0	0	0	0	0	0	0	NA	NA	NA	NA	NA	NA	NA	NA	NA	NA	NA	NA	NA	NA	NA	NA	NA
100316932	Snora28	0	0	0	0	0	0	0	0	0	0	0	0	0	NA	NA	NA	NA	NA	NA	NA	NA	NA	NA	NA	NA	NA	NA	NA	NA	NA
100384868	Gm37013	0	0	0	0	0	0	0	0	0	0	0	0	0	NA	NA	NA	NA	NA	NA	NA	NA	NA	NA	NA	NA	NA	NA	NA	NA	NA
100418302	4930555K19Rik	0	0	0	0	0	0	0	0	0	0	0	0	0	NA	NA	NA	NA	NA	NA	NA	NA	NA	NA	NA	NA	NA	NA	NA	NA	NA
100499512	Mir3475	0	0	0	0	0	0	0	0	0	0	0	0	0	NA	NA	NA	NA	NA	NA	NA	NA	NA	NA	NA	NA	NA	NA	NA	NA	NA
100499514	Mir2861	0	0	0	0	0	0	0	0	0	0	0	0	0	NA	NA	NA	NA	NA	NA	NA	NA	NA	NA	NA	NA	NA	NA	NA	NA	NA
100502764	Gm16617	0	0	0	0	0	0	0	0	0	0	0	0	0	NA	NA	NA	NA	NA	NA	NA	NA	NA	NA	NA	NA	NA	NA	NA	NA	NA
100503074	2610016A17Rik	0	0	0	0	0	0	0	0	0	0	0	0	0	NA	NA	NA	NA	NA	NA	NA	NA	NA	NA	NA	NA	NA	NA	NA	NA	NA
100503157	Gm15471	0	0	0	0	0	0	0	0	0	0	0	0	0	NA	NA	NA	NA	NA	NA	NA	NA	NA	NA	NA	NA	NA	NA	NA	NA	NA
100503471	Gm15867	0	0	0	0	0	0	0	0	0	0	0	0	0	NA	NA	NA	NA	NA	NA	NA	NA	NA	NA	NA	NA	NA	NA	NA	NA	NA
100503879	Gm5901	0	0	0	0	0	0	0	0	0	0	0	0	0	NA	NA	NA	NA	NA	NA	NA	NA	NA	NA	NA	NA	NA	NA	NA	NA	NA
100504549	AI463170	0	0	0	0	0	0	0	0	0	0	0	0	0	NA	NA	NA	NA	NA	NA	NA	NA	NA	NA	NA	NA	NA	NA	NA	NA	NA
100505096	Defa33	0	0	0	0	0	0	0	0	0	0	0	0	0	NA	NA	NA	NA	NA	NA	NA	NA	NA	NA	NA	NA	NA	NA	NA	NA	NA
100505386	Iqschfp	0	0	0	0	0	0	0	0	0	0	0	0	0	NA	NA	NA	NA	NA	NA	NA	NA	NA	NA	NA	NA	NA	NA	NA	NA	NA
100526460	Mir1264	0	0	0	0	0	0	0	0	0	0	0	0	0	NA	NA	NA	NA	NA	NA	NA	NA	NA	NA	NA	NA	NA	NA	NA	NA	NA
100526461	Mir1249	0	0	0	0	0	0	0	0	0	0	0	0	0	NA	NA	NA	NA	NA	NA	NA	NA	NA	NA	NA	NA	NA	NA	NA	NA	NA
100526465	Mir3057	0	0	0	0	0	0	0	0	0	0	0	0	0	NA	NA	NA	NA	NA	NA	NA	NA	NA	NA	NA	NA	NA	NA	NA	NA	NA
100526467	Mir3061	0	0	0	0	0	0	0	0	0	0	0	0	0	NA	NA	NA	NA	NA	NA	NA	NA	NA	NA	NA	NA	NA	NA	NA	NA	NA
100526468	Mir3063	0	0	0	0	0	0	0	0	0	0	0	0	0	NA	NA	NA	NA	NA	NA	NA	NA	NA	NA	NA	NA	NA	NA	NA	NA	NA
100526469	Mir3064	0	0	0	0	0	0	0	0	0	0	0	0	0	NA	NA	NA	NA	NA	NA	NA	NA	NA	NA	NA	NA	NA	NA	NA	NA	NA
100526471	Mir3069	0	0	0	0	0	0	0	0	0	0	0	0	0	NA	NA	NA	NA	NA	NA	NA	NA	NA	NA	NA	NA	NA	NA	NA	NA	NA
100526473	Mir3071	0	0	0	0	0	0	0	0	0	0	0	0	0	NA	NA	NA	NA	NA	NA	NA	NA	NA	NA	NA	NA	NA	NA	NA	NA	NA
100526474	Mir3074-1	0	0	0	0	0	0	0	0	0	0	0	0	0	NA	NA	NA	NA	NA	NA	NA	NA	NA	NA	NA	NA	NA	NA	NA	NA	NA
100526476	Mir3077	0	0	0	0	0	0	0	0	0	0	0	0	0	NA	NA	NA	NA	NA	NA	NA	NA	NA	NA	NA	NA	NA	NA	NA	NA	NA
100526477	Mir3080	0	0	0	0	0	0	0	0	0	0	0	0	0	NA	NA	NA	NA	NA	NA	NA	NA	NA	NA	NA	NA	NA	NA	NA	NA	NA
100526479	Mir3082	0	0	0	0	0	0	0	0	0	0	0	0	0	NA	NA	NA	NA	NA	NA	NA	NA	NA	NA	NA	NA	NA	NA	NA	NA	NA
100526500	Mir3090	0	0	0	0	0	0	0	0	0	0	0	0	0	NA	NA	NA	NA	NA	NA	NA	NA	NA	NA	NA	NA	NA	NA	NA	NA	NA
100526504	Mir3100	0	0	0	0	0	0	0	0	0	0	0	0	0	NA	NA	NA	NA	NA	NA	NA	NA	NA	NA	NA	NA	NA	NA	NA	NA	NA
100526505	Mir3101	0	0	0	0	0	0	0	0	0	0	0	0	0	NA	NA	NA	NA	NA	NA	NA	NA	NA	NA	NA	NA	NA	NA	NA	NA	NA
100526507	Mir344g	0	0	0	0	0	0	0	0	0	0	0	0	0	NA	NA	NA	NA	NA	NA	NA	NA	NA	NA	NA	NA	NA	NA	NA	NA	NA
100526508	Mir3102	0	0	0	0	0	0	0	0	0	0	0	0	0	NA	NA	NA	NA	NA	NA	NA	NA	NA	NA	NA	NA	NA	NA	NA	NA	NA
100526509	Mir3104	0	0	0	0	0	0	0	0	0	0	0	0	0	NA	NA	NA	NA	NA	NA	NA	NA	NA	NA	NA	NA	NA	NA	NA	NA	NA
100526510	Mir3107	0	0	0	0	0	0	0	0	0	0	0	0	0	NA	NA	NA	NA	NA	NA	NA	NA	NA	NA	NA	NA	NA	NA	NA	NA	NA
100526513	Mir374c	0	0	0	0	0	0	0	0	0	0	0	0	0	NA	NA	NA	NA	NA	NA	NA	NA	NA	NA	NA	NA	NA	NA	NA	NA	NA
100526514	Mir3112	0	0	0	0	0	0	0	0	0	0	0	0	0	NA	NA	NA	NA	NA	NA	NA	NA	NA	NA	NA	NA	NA	NA	NA	NA	NA
100526515	Mir1247	0	0	0	0	0	0	0	0	0	0	0	0	0	NA	NA	NA	NA	NA	NA	NA	NA	NA	NA	NA	NA	NA	NA	NA	NA	NA
100526517	Mir1251	0	0	0	0	0	0	0	0	0	0	0	0	0	NA	NA	NA	NA	NA	NA	NA	NA	NA	NA	NA	NA	NA	NA	NA	NA	NA
100526518	Mir3065	0	0	0	0	0	0	0	0	0	0	0	0	0	NA	NA	NA	NA	NA	NA	NA	NA	NA	NA	NA	NA	NA	NA	NA	NA	NA
100526520	Mir3078	0	0	0	0	0	0	0	0	0	0	0	0	0	NA	NA	NA	NA	NA	NA	NA	NA	NA	NA	NA	NA	NA	NA	NA	NA	NA
100526525	Mir3092	0	0	0	0	0	0	0	0	0	0	0	0	0	NA	NA	NA	NA	NA	NA	NA	NA	NA	NA	NA	NA	NA	NA	NA	NA	NA
100526526	Mir3098	0	0	0	0	0	0	0	0	0	0	0	0	0	NA	NA	NA	NA	NA	NA	NA	NA	NA	NA	NA	NA	NA	NA	NA	NA	NA
100526528	Mir3074-2	0	0	0	0	0	0	0	0	0	0	0	0	0	NA	NA	NA	NA	NA	NA	NA	NA	NA	NA	NA	NA	NA	NA	NA	NA	NA
100526530	Mir1843a	0	0	0	0	0	0	0	0	0	0	0	0	0	NA	NA	NA	NA	NA	NA	NA	NA	NA	NA	NA	NA	NA	NA	NA	NA	NA
100526531	Mir344d-2	0	0	0	0	0	0	0	0	0	0	0	0	0	NA	NA	NA	NA	NA	NA	NA	NA	NA	NA	NA	NA	NA	NA	NA	NA	NA
100526532	Mir3067	0	0	0	0	0	0	0	0	0	0	0	0	0	NA	NA	NA	NA	NA	NA	NA	NA	NA	NA	NA	NA	NA	NA	NA	NA	NA
100526533	Mir3075	0	0	0	0	0	0	0	0	0	0	0	0	0	NA	NA	NA	NA	NA	NA	NA	NA	NA	NA	NA	NA	NA	NA	NA	NA	NA
100526534	Mir3083	0	0	0	0	0	0	0	0	0	0	0	0	0	NA	NA	NA	NA	NA	NA	NA	NA	NA	NA	NA	NA	NA	NA	NA	NA	NA
100526541	Mir344e	0	0	0	0	0	0	0	0	0	0	0	0	0	NA	NA	NA	NA	NA	NA	NA	NA	NA	NA	NA	NA	NA	NA	NA	NA	NA
100526542	Mir3113	0	0	0	0	0	0	0	0	0	0	0	0	0	NA	NA	NA	NA	NA	NA	NA	NA	NA	NA	NA	NA	NA	NA	NA	NA	NA
100526544	Mir344d-1	0	0	0	0	0	0	0	0	0	0	0	0	0	NA	NA	NA	NA	NA	NA	NA	NA	NA	NA	NA	NA	NA	NA	NA	NA	NA
100526545	Mir3062	0	0	0	0	0	0	0	0	0	0	0	0	0	NA	NA	NA	NA	NA	NA	NA	NA	NA	NA	NA	NA	NA	NA	NA	NA	NA
100526549	Mir3085	0	0	0	0	0	0	0	0	0	0	0	0	0	NA	NA	NA	NA	NA	NA	NA	NA	NA	NA	NA	NA	NA	NA	NA	NA	NA
100526555	Mir3087	0	0	0	0	0	0	0	0	0	0	0	0	0	NA	NA	NA	NA	NA	NA	NA	NA	NA	NA	NA	NA	NA	NA	NA	NA	NA
100526558	Mir344b	0	0	0	0	0	0	0	0	0	0	0	0	0	NA	NA	NA	NA	NA	NA	NA	NA	NA	NA	NA	NA	NA	NA	NA	NA	NA
100526559	Mir3103	0	0	0	0	0	0	0	0	0	0	0	0	0	NA	NA	NA	NA	NA	NA	NA	NA	NA	NA	NA	NA	NA	NA	NA	NA	NA
100526561	Mir466b-8	0	0	0	0	0	0	0	0	0	0	0	0	0	NA	NA	NA	NA	NA	NA	NA	NA	NA	NA	NA	NA	NA	NA	NA	NA	NA
100529074	Snora33	0	0	0	0	0	0	0	0	0	0	0	0	0	NA	NA	NA	NA	NA	NA	NA	NA	NA	NA	NA	NA	NA	NA	NA	NA	NA
100529075	Snord100	0	0	0	0	0	0	0	0	0	0	0	0	0	NA	NA	NA	NA	NA	NA	NA	NA	NA	NA	NA	NA	NA	NA	NA	NA	NA
100529076	Snord42a	0	0	0	0	0	0	0	0	0	0	0	0	0	NA	NA	NA	NA	NA	NA	NA	NA	NA	NA	NA	NA	NA	NA	NA	NA	NA
100568458	Gm38431	0	0	0	0	0	0	0	0	0	0	0	0	0	NA	NA	NA	NA	NA	NA	NA	NA	NA	NA	NA	NA	NA	NA	NA	NA	NA
100628572	Mir101c	0	0	0	0	0	0	0	0	0	0	0	0	0	NA	NA	NA	NA	NA	NA	NA	NA	NA	NA	NA	NA	NA	NA	NA	NA	NA
100628574	Mir28b	0	0	0	0	0	0	0	0	0	0	0	0	0	NA	NA	NA	NA	NA	NA	NA	NA	NA	NA	NA	NA	NA	NA	NA	NA	NA
100628576	Mir5046	0	0	0	0	0	0	0	0	0	0	0	0	0	NA	NA	NA	NA	NA	NA	NA	NA	NA	NA	NA	NA	NA	NA	NA	NA	NA
100628583	Mir5108	0	0	0	0	0	0	0	0	0	0	0	0	0	NA	NA	NA	NA	NA	NA	NA	NA	NA	NA	NA	NA	NA	NA	NA	NA	NA
100628586	Mir5112	0	0	0	0	0	0	0	0	0	0	0	0	0	NA	NA	NA	NA	NA	NA	NA	NA	NA	NA	NA	NA	NA	NA	NA	NA	NA
100628594	Mir3572	0	0	0	0	0	0	0	0	0	0	0	0	0	NA	NA	NA	NA	NA	NA	NA	NA	NA	NA	NA	NA	NA	NA	NA	NA	NA
100628595	Mir5126	0	0	0	0	0	0	0	0	0	0	0	0	0	NA	NA	NA	NA	NA	NA	NA	NA	NA	NA	NA	NA	NA	NA	NA	NA	NA
100628596	Mir5127	0	0	0	0	0	0	0	0	0	0	0	0	0	NA	NA	NA	NA	NA	NA	NA	NA	NA	NA	NA	NA	NA	NA	NA	NA	NA
100628598	Mir5129	0	0	0	0	0	0	0	0	0	0	0	0	0	NA	NA	NA	NA	NA	NA	NA	NA	NA	NA	NA	NA	NA	NA	NA	NA	NA
100628599	Mir5130	0	0	0	0	0	0	0	0	0	0	0	0	0	NA	NA	NA	NA	NA	NA	NA	NA	NA	NA	NA	NA	NA	NA	NA	NA	NA
100628600	Mir5131	0	0	0	0	0	0	0	0	0	0	0	0	0	NA	NA	NA	NA	NA	NA	NA	NA	NA	NA	NA	NA	NA	NA	NA	NA	NA
100628601	Mir5132	0	0	0	0	0	0	0	0	0	0	0	0	0	NA	NA	NA	NA	NA	NA	NA	NA	NA	NA	NA	NA	NA	NA	NA	NA	NA
100628602	Mir5133	0	0	0	0	0	0	0	0	0	0	0	0	0	NA	NA	NA	NA	NA	NA	NA	NA	NA	NA	NA	NA	NA	NA	NA	NA	NA
100628606	Mir3960	0	0	0	0	0	0	0	0	0	0	0	0	0	NA	NA	NA	NA	NA	NA	NA	NA	NA	NA	NA	NA	NA	NA	NA	NA	NA
100628612	Mir5113	0	0	0	0	0	0	0	0	0	0	0	0	0	NA	NA	NA	NA	NA	NA	NA	NA	NA	NA	NA	NA	NA	NA	NA	NA	NA
100628619	Mir5114	0	0	0	0	0	0	0	0	0	0	0	0	0	NA	NA	NA	NA	NA	NA	NA	NA	NA	NA	NA	NA	NA	NA	NA	NA	NA
100628620	Mir5122	0	0	0	0	0	0	0	0	0	0	0	0	0	NA	NA	NA	NA	NA	NA	NA	NA	NA	NA	NA	NA	NA	NA	NA	NA	NA
100628623	Mir3968	0	0	0	0	0	0	0	0	0	0	0	0	0	NA	NA	NA	NA	NA	NA	NA	NA	NA	NA	NA	NA	NA	NA	NA	NA	NA
100628628	Mir5116	0	0	0	0	0	0	0	0	0	0	0	0	0	NA	NA	NA	NA	NA	NA	NA	NA	NA	NA	NA	NA	NA	NA	NA	NA	NA
100628629	Mir5121	0	0	0	0	0	0	0	0	0	0	0	0	0	NA	NA	NA	NA	NA	NA	NA	NA	NA	NA	NA	NA	NA	NA	NA	NA	NA
100861480	Gm25018	0	0	0	0	0	0	0	0	0	0	0	0	0	NA	NA	NA	NA	NA	NA	NA	NA	NA	NA	NA	NA	NA	NA	NA	NA	NA
100861494	Gm22109	0	0	0	0	0	0	0	0	0	0	0	0	0	NA	NA	NA	NA	NA	NA	NA	NA	NA	NA	NA	NA	NA	NA	NA	NA	NA
100861499	Gm25212	0	0	0	0	0	0	0	0	0	0	0	0	0	NA	NA	NA	NA	NA	NA	NA	NA	NA	NA	NA	NA	NA	NA	NA	NA	NA
100861502	Gm23284	0	0	0	0	0	0	0	0	0	0	0	0	0	NA	NA	NA	NA	NA	NA	NA	NA	NA	NA	NA	NA	NA	NA	NA	NA	NA
100861570	DQ267100	0	0	0	0	0	0	0	0	0	0	0	0	0	NA	NA	NA	NA	NA	NA	NA	NA	NA	NA	NA	NA	NA	NA	NA	NA	NA
100861572	DQ267102	0	0	0	0	0	0	0	0	0	0	0	0	0	NA	NA	NA	NA	NA	NA	NA	NA	NA	NA	NA	NA	NA	NA	NA	NA	NA
100861880	Gm21293	0	0	0	0	0	0	0	0	0	0	0	0	0	NA	NA	NA	NA	NA	NA	NA	NA	NA	NA	NA	NA	NA	NA	NA	NA	NA
100861978	LOC100861978	0	0	0	0	0	0	0	0	0	0	0	0	0	NA	NA	NA	NA	NA	NA	NA	NA	NA	NA	NA	NA	NA	NA	NA	NA	NA
100862365	Gm21677	0	0	0	0	0	0	0	0	0	0	0	0	0	NA	NA	NA	NA	NA	NA	NA	NA	NA	NA	NA	NA	NA	NA	NA	NA	NA
100885823	Mir3544	0	0	0	0	0	0	0	0	0	0	0	0	0	NA	NA	NA	NA	NA	NA	NA	NA	NA	NA	NA	NA	NA	NA	NA	NA	NA
100885824	Mir299b	0	0	0	0	0	0	0	0	0	0	0	0	0	NA	NA	NA	NA	NA	NA	NA	NA	NA	NA	NA	NA	NA	NA	NA	NA	NA
100885827	Mir1231	0	0	0	0	0	0	0	0	0	0	0	0	0	NA	NA	NA	NA	NA	NA	NA	NA	NA	NA	NA	NA	NA	NA	NA	NA	NA
100885829	Mir5617	0	0	0	0	0	0	0	0	0	0	0	0	0	NA	NA	NA	NA	NA	NA	NA	NA	NA	NA	NA	NA	NA	NA	NA	NA	NA
100885836	Mir3073b	0	0	0	0	0	0	0	0	0	0	0	0	0	NA	NA	NA	NA	NA	NA	NA	NA	NA	NA	NA	NA	NA	NA	NA	NA	NA
100885837	Mir5624	0	0	0	0	0	0	0	0	0	0	0	0	0	NA	NA	NA	NA	NA	NA	NA	NA	NA	NA	NA	NA	NA	NA	NA	NA	NA
100885842	Mir5627	0	0	0	0	0	0	0	0	0	0	0	0	0	NA	NA	NA	NA	NA	NA	NA	NA	NA	NA	NA	NA	NA	NA	NA	NA	NA
100885843	Mir344i	0	0	0	0	0	0	0	0	0	0	0	0	0	NA	NA	NA	NA	NA	NA	NA	NA	NA	NA	NA	NA	NA	NA	NA	NA	NA
100885844	Mir5709	0	0	0	0	0	0	0	0	0	0	0	0	0	NA	NA	NA	NA	NA	NA	NA	NA	NA	NA	NA	NA	NA	NA	NA	NA	NA
102465148	Mir6239	0	0	0	0	0	0	0	0	0	0	0	0	0	NA	NA	NA	NA	NA	NA	NA	NA	NA	NA	NA	NA	NA	NA	NA	NA	NA
102465150	Mir6244	0	0	0	0	0	0	0	0	0	0	0	0	0	NA	NA	NA	NA	NA	NA	NA	NA	NA	NA	NA	NA	NA	NA	NA	NA	NA
102465173	Mir6340	0	0	0	0	0	0	0	0	0	0	0	0	0	NA	NA	NA	NA	NA	NA	NA	NA	NA	NA	NA	NA	NA	NA	NA	NA	NA
102465174	Mir6342	0	0	0	0	0	0	0	0	0	0	0	0	0	NA	NA	NA	NA	NA	NA	NA	NA	NA	NA	NA	NA	NA	NA	NA	NA	NA
102465175	Mir6343	0	0	0	0	0	0	0	0	0	0	0	0	0	NA	NA	NA	NA	NA	NA	NA	NA	NA	NA	NA	NA	NA	NA	NA	NA	NA
102465178	Mir6348	0	0	0	0	0	0	0	0	0	0	0	0	0	NA	NA	NA	NA	NA	NA	NA	NA	NA	NA	NA	NA	NA	NA	NA	NA	NA
102465180	Mir6352	0	0	0	0	0	0	0	0	0	0	0	0	0	NA	NA	NA	NA	NA	NA	NA	NA	NA	NA	NA	NA	NA	NA	NA	NA	NA
102465181	Mir6353	0	0	0	0	0	0	0	0	0	0	0	0	0	NA	NA	NA	NA	NA	NA	NA	NA	NA	NA	NA	NA	NA	NA	NA	NA	NA
102465189	Mir6366	0	0	0	0	0	0	0	0	0	0	0	0	0	NA	NA	NA	NA	NA	NA	NA	NA	NA	NA	NA	NA	NA	NA	NA	NA	NA
102465191	Mir6369	0	0	0	0	0	0	0	0	0	0	0	0	0	NA	NA	NA	NA	NA	NA	NA	NA	NA	NA	NA	NA	NA	NA	NA	NA	NA
102465196	Mir6376	0	0	0	0	0	0	0	0	0	0	0	0	0	NA	NA	NA	NA	NA	NA	NA	NA	NA	NA	NA	NA	NA	NA	NA	NA	NA
102465201	Mir6383	0	0	0	0	0	0	0	0	0	0	0	0	0	NA	NA	NA	NA	NA	NA	NA	NA	NA	NA	NA	NA	NA	NA	NA	NA	NA
102465202	Mir6384	0	0	0	0	0	0	0	0	0	0	0	0	0	NA	NA	NA	NA	NA	NA	NA	NA	NA	NA	NA	NA	NA	NA	NA	NA	NA
102465204	Mir6387	0	0	0	0	0	0	0	0	0	0	0	0	0	NA	NA	NA	NA	NA	NA	NA	NA	NA	NA	NA	NA	NA	NA	NA	NA	NA
102465209	Mir6393	0	0	0	0	0	0	0	0	0	0	0	0	0	NA	NA	NA	NA	NA	NA	NA	NA	NA	NA	NA	NA	NA	NA	NA	NA	NA
102465210	Mir6394	0	0	0	0	0	0	0	0	0	0	0	0	0	NA	NA	NA	NA	NA	NA	NA	NA	NA	NA	NA	NA	NA	NA	NA	NA	NA
102465212	Mir21c	0	0	0	0	0	0	0	0	0	0	0	0	0	NA	NA	NA	NA	NA	NA	NA	NA	NA	NA	NA	NA	NA	NA	NA	NA	NA
102465216	Mir6403	0	0	0	0	0	0	0	0	0	0	0	0	0	NA	NA	NA	NA	NA	NA	NA	NA	NA	NA	NA	NA	NA	NA	NA	NA	NA
102465221	Mir6410	0	0	0	0	0	0	0	0	0	0	0	0	0	NA	NA	NA	NA	NA	NA	NA	NA	NA	NA	NA	NA	NA	NA	NA	NA	NA
102465226	Mir6416	0	0	0	0	0	0	0	0	0	0	0	0	0	NA	NA	NA	NA	NA	NA	NA	NA	NA	NA	NA	NA	NA	NA	NA	NA	NA
102465227	Mir6418	0	0	0	0	0	0	0	0	0	0	0	0	0	NA	NA	NA	NA	NA	NA	NA	NA	NA	NA	NA	NA	NA	NA	NA	NA	NA
102465228	Mir6420	0	0	0	0	0	0	0	0	0	0	0	0	0	NA	NA	NA	NA	NA	NA	NA	NA	NA	NA	NA	NA	NA	NA	NA	NA	NA
102465229	Mir873b	0	0	0	0	0	0	0	0	0	0	0	0	0	NA	NA	NA	NA	NA	NA	NA	NA	NA	NA	NA	NA	NA	NA	NA	NA	NA
102465542	Mir6900	0	0	0	0	0	0	0	0	0	0	0	0	0	NA	NA	NA	NA	NA	NA	NA	NA	NA	NA	NA	NA	NA	NA	NA	NA	NA
102465543	Mir6901	0	0	0	0	0	0	0	0	0	0	0	0	0	NA	NA	NA	NA	NA	NA	NA	NA	NA	NA	NA	NA	NA	NA	NA	NA	NA
102465546	Mir6906	0	0	0	0	0	0	0	0	0	0	0	0	0	NA	NA	NA	NA	NA	NA	NA	NA	NA	NA	NA	NA	NA	NA	NA	NA	NA
102465549	Mir6910	0	0	0	0	0	0	0	0	0	0	0	0	0	NA	NA	NA	NA	NA	NA	NA	NA	NA	NA	NA	NA	NA	NA	NA	NA	NA
102465550	Mir6912	0	0	0	0	0	0	0	0	0	0	0	0	0	NA	NA	NA	NA	NA	NA	NA	NA	NA	NA	NA	NA	NA	NA	NA	NA	NA
102465556	Mir6922	0	0	0	0	0	0	0	0	0	0	0	0	0	NA	NA	NA	NA	NA	NA	NA	NA	NA	NA	NA	NA	NA	NA	NA	NA	NA
102465557	Mir6925	0	0	0	0	0	0	0	0	0	0	0	0	0	NA	NA	NA	NA	NA	NA	NA	NA	NA	NA	NA	NA	NA	NA	NA	NA	NA
102465558	Mir6926	0	0	0	0	0	0	0	0	0	0	0	0	0	NA	NA	NA	NA	NA	NA	NA	NA	NA	NA	NA	NA	NA	NA	NA	NA	NA
102465559	Mir6927	0	0	0	0	0	0	0	0	0	0	0	0	0	NA	NA	NA	NA	NA	NA	NA	NA	NA	NA	NA	NA	NA	NA	NA	NA	NA
102465561	Mir6930	0	0	0	0	0	0	0	0	0	0	0	0	0	NA	NA	NA	NA	NA	NA	NA	NA	NA	NA	NA	NA	NA	NA	NA	NA	NA
102465562	Mir6932	0	0	0	0	0	0	0	0	0	0	0	0	0	NA	NA	NA	NA	NA	NA	NA	NA	NA	NA	NA	NA	NA	NA	NA	NA	NA
102465564	Mir6935	0	0	0	0	0	0	0	0	0	0	0	0	0	NA	NA	NA	NA	NA	NA	NA	NA	NA	NA	NA	NA	NA	NA	NA	NA	NA
102465565	Mir6936	0	0	0	0	0	0	0	0	0	0	0	0	0	NA	NA	NA	NA	NA	NA	NA	NA	NA	NA	NA	NA	NA	NA	NA	NA	NA
102465567	Mir6941	0	0	0	0	0	0	0	0	0	0	0	0	0	NA	NA	NA	NA	NA	NA	NA	NA	NA	NA	NA	NA	NA	NA	NA	NA	NA
102465569	Mir6944	0	0	0	0	0	0	0	0	0	0	0	0	0	NA	NA	NA	NA	NA	NA	NA	NA	NA	NA	NA	NA	NA	NA	NA	NA	NA
102465570	Mir6945	0	0	0	0	0	0	0	0	0	0	0	0	0	NA	NA	NA	NA	NA	NA	NA	NA	NA	NA	NA	NA	NA	NA	NA	NA	NA
102465572	Mir6949	0	0	0	0	0	0	0	0	0	0	0	0	0	NA	NA	NA	NA	NA	NA	NA	NA	NA	NA	NA	NA	NA	NA	NA	NA	NA
102465575	Mir6953	0	0	0	0	0	0	0	0	0	0	0	0	0	NA	NA	NA	NA	NA	NA	NA	NA	NA	NA	NA	NA	NA	NA	NA	NA	NA
102465576	Mir6954	0	0	0	0	0	0	0	0	0	0	0	0	0	NA	NA	NA	NA	NA	NA	NA	NA	NA	NA	NA	NA	NA	NA	NA	NA	NA
102465577	Mir6956	0	0	0	0	0	0	0	0	0	0	0	0	0	NA	NA	NA	NA	NA	NA	NA	NA	NA	NA	NA	NA	NA	NA	NA	NA	NA
102465578	Mir6958	0	0	0	0	0	0	0	0	0	0	0	0	0	NA	NA	NA	NA	NA	NA	NA	NA	NA	NA	NA	NA	NA	NA	NA	NA	NA
102465583	Mir3547	0	0	0	0	0	0	0	0	0	0	0	0	0	NA	NA	NA	NA	NA	NA	NA	NA	NA	NA	NA	NA	NA	NA	NA	NA	NA
102465584	Mir6968	0	0	0	0	0	0	0	0	0	0	0	0	0	NA	NA	NA	NA	NA	NA	NA	NA	NA	NA	NA	NA	NA	NA	NA	NA	NA
102465585	Mir6969	0	0	0	0	0	0	0	0	0	0	0	0	0	NA	NA	NA	NA	NA	NA	NA	NA	NA	NA	NA	NA	NA	NA	NA	NA	NA
102465586	Mir6970	0	0	0	0	0	0	0	0	0	0	0	0	0	NA	NA	NA	NA	NA	NA	NA	NA	NA	NA	NA	NA	NA	NA	NA	NA	NA
102465587	Mir6972	0	0	0	0	0	0	0	0	0	0	0	0	0	NA	NA	NA	NA	NA	NA	NA	NA	NA	NA	NA	NA	NA	NA	NA	NA	NA
102465590	Mir6977	0	0	0	0	0	0	0	0	0	0	0	0	0	NA	NA	NA	NA	NA	NA	NA	NA	NA	NA	NA	NA	NA	NA	NA	NA	NA
102465591	Mir6978	0	0	0	0	0	0	0	0	0	0	0	0	0	NA	NA	NA	NA	NA	NA	NA	NA	NA	NA	NA	NA	NA	NA	NA	NA	NA
102465595	Mir6985	0	0	0	0	0	0	0	0	0	0	0	0	0	NA	NA	NA	NA	NA	NA	NA	NA	NA	NA	NA	NA	NA	NA	NA	NA	NA
102465597	Mir6988	0	0	0	0	0	0	0	0	0	0	0	0	0	NA	NA	NA	NA	NA	NA	NA	NA	NA	NA	NA	NA	NA	NA	NA	NA	NA
102465598	Mir6989	0	0	0	0	0	0	0	0	0	0	0	0	0	NA	NA	NA	NA	NA	NA	NA	NA	NA	NA	NA	NA	NA	NA	NA	NA	NA
102465600	Mir6993	0	0	0	0	0	0	0	0	0	0	0	0	0	NA	NA	NA	NA	NA	NA	NA	NA	NA	NA	NA	NA	NA	NA	NA	NA	NA
102465606	Mir6973b	0	0	0	0	0	0	0	0	0	0	0	0	0	NA	NA	NA	NA	NA	NA	NA	NA	NA	NA	NA	NA	NA	NA	NA	NA	NA
102465608	Mir7006	0	0	0	0	0	0	0	0	0	0	0	0	0	NA	NA	NA	NA	NA	NA	NA	NA	NA	NA	NA	NA	NA	NA	NA	NA	NA
102465611	Mir7011	0	0	0	0	0	0	0	0	0	0	0	0	0	NA	NA	NA	NA	NA	NA	NA	NA	NA	NA	NA	NA	NA	NA	NA	NA	NA
102465614	Mir7015	0	0	0	0	0	0	0	0	0	0	0	0	0	NA	NA	NA	NA	NA	NA	NA	NA	NA	NA	NA	NA	NA	NA	NA	NA	NA
102465616	Mir7018	0	0	0	0	0	0	0	0	0	0	0	0	0	NA	NA	NA	NA	NA	NA	NA	NA	NA	NA	NA	NA	NA	NA	NA	NA	NA
102465620	Mir7025	0	0	0	0	0	0	0	0	0	0	0	0	0	NA	NA	NA	NA	NA	NA	NA	NA	NA	NA	NA	NA	NA	NA	NA	NA	NA
102465625	Mir7032	0	0	0	0	0	0	0	0	0	0	0	0	0	NA	NA	NA	NA	NA	NA	NA	NA	NA	NA	NA	NA	NA	NA	NA	NA	NA
102465626	Mir7035	0	0	0	0	0	0	0	0	0	0	0	0	0	NA	NA	NA	NA	NA	NA	NA	NA	NA	NA	NA	NA	NA	NA	NA	NA	NA
102465627	Mir7036	0	0	0	0	0	0	0	0	0	0	0	0	0	NA	NA	NA	NA	NA	NA	NA	NA	NA	NA	NA	NA	NA	NA	NA	NA	NA
102465628	Mir7037	0	0	0	0	0	0	0	0	0	0	0	0	0	NA	NA	NA	NA	NA	NA	NA	NA	NA	NA	NA	NA	NA	NA	NA	NA	NA
102465633	Mir7046	0	0	0	0	0	0	0	0	0	0	0	0	0	NA	NA	NA	NA	NA	NA	NA	NA	NA	NA	NA	NA	NA	NA	NA	NA	NA
102465634	Mir7047	0	0	0	0	0	0	0	0	0	0	0	0	0	NA	NA	NA	NA	NA	NA	NA	NA	NA	NA	NA	NA	NA	NA	NA	NA	NA
102465635	Mir7050	0	0	0	0	0	0	0	0	0	0	0	0	0	NA	NA	NA	NA	NA	NA	NA	NA	NA	NA	NA	NA	NA	NA	NA	NA	NA
102465638	Mir7055	0	0	0	0	0	0	0	0	0	0	0	0	0	NA	NA	NA	NA	NA	NA	NA	NA	NA	NA	NA	NA	NA	NA	NA	NA	NA
102465640	Mir7057	0	0	0	0	0	0	0	0	0	0	0	0	0	NA	NA	NA	NA	NA	NA	NA	NA	NA	NA	NA	NA	NA	NA	NA	NA	NA
102465643	Mir7062	0	0	0	0	0	0	0	0	0	0	0	0	0	NA	NA	NA	NA	NA	NA	NA	NA	NA	NA	NA	NA	NA	NA	NA	NA	NA
102465645	Mir7065	0	0	0	0	0	0	0	0	0	0	0	0	0	NA	NA	NA	NA	NA	NA	NA	NA	NA	NA	NA	NA	NA	NA	NA	NA	NA
102465646	Mir7066	0	0	0	0	0	0	0	0	0	0	0	0	0	NA	NA	NA	NA	NA	NA	NA	NA	NA	NA	NA	NA	NA	NA	NA	NA	NA
102465647	Mir7068	0	0	0	0	0	0	0	0	0	0	0	0	0	NA	NA	NA	NA	NA	NA	NA	NA	NA	NA	NA	NA	NA	NA	NA	NA	NA
102465648	Mir7070	0	0	0	0	0	0	0	0	0	0	0	0	0	NA	NA	NA	NA	NA	NA	NA	NA	NA	NA	NA	NA	NA	NA	NA	NA	NA
102465649	Mir7071	0	0	0	0	0	0	0	0	0	0	0	0	0	NA	NA	NA	NA	NA	NA	NA	NA	NA	NA	NA	NA	NA	NA	NA	NA	NA
102465650	Mir7073	0	0	0	0	0	0	0	0	0	0	0	0	0	NA	NA	NA	NA	NA	NA	NA	NA	NA	NA	NA	NA	NA	NA	NA	NA	NA
102465652	Mir7075	0	0	0	0	0	0	0	0	0	0	0	0	0	NA	NA	NA	NA	NA	NA	NA	NA	NA	NA	NA	NA	NA	NA	NA	NA	NA
102465654	Mir7079	0	0	0	0	0	0	0	0	0	0	0	0	0	NA	NA	NA	NA	NA	NA	NA	NA	NA	NA	NA	NA	NA	NA	NA	NA	NA
102465655	Mir7080	0	0	0	0	0	0	0	0	0	0	0	0	0	NA	NA	NA	NA	NA	NA	NA	NA	NA	NA	NA	NA	NA	NA	NA	NA	NA
102465657	Mir7083	0	0	0	0	0	0	0	0	0	0	0	0	0	NA	NA	NA	NA	NA	NA	NA	NA	NA	NA	NA	NA	NA	NA	NA	NA	NA
102465662	Mir7092	0	0	0	0	0	0	0	0	0	0	0	0	0	NA	NA	NA	NA	NA	NA	NA	NA	NA	NA	NA	NA	NA	NA	NA	NA	NA
102465663	Mir7094-1	0	0	0	0	0	0	0	0	0	0	0	0	0	NA	NA	NA	NA	NA	NA	NA	NA	NA	NA	NA	NA	NA	NA	NA	NA	NA
102465670	Mir7115	0	0	0	0	0	0	0	0	0	0	0	0	0	NA	NA	NA	NA	NA	NA	NA	NA	NA	NA	NA	NA	NA	NA	NA	NA	NA
102465672	Mir7118	0	0	0	0	0	0	0	0	0	0	0	0	0	NA	NA	NA	NA	NA	NA	NA	NA	NA	NA	NA	NA	NA	NA	NA	NA	NA
102465699	Mir7213	0	0	0	0	0	0	0	0	0	0	0	0	0	NA	NA	NA	NA	NA	NA	NA	NA	NA	NA	NA	NA	NA	NA	NA	NA	NA
102465700	Mir7214	0	0	0	0	0	0	0	0	0	0	0	0	0	NA	NA	NA	NA	NA	NA	NA	NA	NA	NA	NA	NA	NA	NA	NA	NA	NA
102465702	Mir7219	0	0	0	0	0	0	0	0	0	0	0	0	0	NA	NA	NA	NA	NA	NA	NA	NA	NA	NA	NA	NA	NA	NA	NA	NA	NA
102465703	Mir7220	0	0	0	0	0	0	0	0	0	0	0	0	0	NA	NA	NA	NA	NA	NA	NA	NA	NA	NA	NA	NA	NA	NA	NA	NA	NA
102465710	Mir7231	0	0	0	0	0	0	0	0	0	0	0	0	0	NA	NA	NA	NA	NA	NA	NA	NA	NA	NA	NA	NA	NA	NA	NA	NA	NA
102465712	Mir7234	0	0	0	0	0	0	0	0	0	0	0	0	0	NA	NA	NA	NA	NA	NA	NA	NA	NA	NA	NA	NA	NA	NA	NA	NA	NA
102465714	Mir7238	0	0	0	0	0	0	0	0	0	0	0	0	0	NA	NA	NA	NA	NA	NA	NA	NA	NA	NA	NA	NA	NA	NA	NA	NA	NA
102465755	Mir7646	0	0	0	0	0	0	0	0	0	0	0	0	0	NA	NA	NA	NA	NA	NA	NA	NA	NA	NA	NA	NA	NA	NA	NA	NA	NA
102465757	Mir7649	0	0	0	0	0	0	0	0	0	0	0	0	0	NA	NA	NA	NA	NA	NA	NA	NA	NA	NA	NA	NA	NA	NA	NA	NA	NA
102465758	Gm25500	0	0	0	0	0	0	0	0	0	0	0	0	0	NA	NA	NA	NA	NA	NA	NA	NA	NA	NA	NA	NA	NA	NA	NA	NA	NA
102465760	Mir7652	0	0	0	0	0	0	0	0	0	0	0	0	0	NA	NA	NA	NA	NA	NA	NA	NA	NA	NA	NA	NA	NA	NA	NA	NA	NA
102465761	Mir7653	0	0	0	0	0	0	0	0	0	0	0	0	0	NA	NA	NA	NA	NA	NA	NA	NA	NA	NA	NA	NA	NA	NA	NA	NA	NA
102465762	Mir7654	0	0	0	0	0	0	0	0	0	0	0	0	0	NA	NA	NA	NA	NA	NA	NA	NA	NA	NA	NA	NA	NA	NA	NA	NA	NA
102465764	Mir7657	0	0	0	0	0	0	0	0	0	0	0	0	0	NA	NA	NA	NA	NA	NA	NA	NA	NA	NA	NA	NA	NA	NA	NA	NA	NA
102465765	Mir7659	0	0	0	0	0	0	0	0	0	0	0	0	0	NA	NA	NA	NA	NA	NA	NA	NA	NA	NA	NA	NA	NA	NA	NA	NA	NA
102465767	Mir7662	0	0	0	0	0	0	0	0	0	0	0	0	0	NA	NA	NA	NA	NA	NA	NA	NA	NA	NA	NA	NA	NA	NA	NA	NA	NA
102465770	Mir7668	0	0	0	0	0	0	0	0	0	0	0	0	0	NA	NA	NA	NA	NA	NA	NA	NA	NA	NA	NA	NA	NA	NA	NA	NA	NA
102465773	Mir7672	0	0	0	0	0	0	0	0	0	0	0	0	0	NA	NA	NA	NA	NA	NA	NA	NA	NA	NA	NA	NA	NA	NA	NA	NA	NA
102465776	Mir7676-1	0	0	0	0	0	0	0	0	0	0	0	0	0	NA	NA	NA	NA	NA	NA	NA	NA	NA	NA	NA	NA	NA	NA	NA	NA	NA
102465777	Mir129b	0	0	0	0	0	0	0	0	0	0	0	0	0	NA	NA	NA	NA	NA	NA	NA	NA	NA	NA	NA	NA	NA	NA	NA	NA	NA
102465779	Mir7677	0	0	0	0	0	0	0	0	0	0	0	0	0	NA	NA	NA	NA	NA	NA	NA	NA	NA	NA	NA	NA	NA	NA	NA	NA	NA
102465782	Mir3620	0	0	0	0	0	0	0	0	0	0	0	0	0	NA	NA	NA	NA	NA	NA	NA	NA	NA	NA	NA	NA	NA	NA	NA	NA	NA
102465785	Mir216c	0	0	0	0	0	0	0	0	0	0	0	0	0	NA	NA	NA	NA	NA	NA	NA	NA	NA	NA	NA	NA	NA	NA	NA	NA	NA
102465786	Mir7684	0	0	0	0	0	0	0	0	0	0	0	0	0	NA	NA	NA	NA	NA	NA	NA	NA	NA	NA	NA	NA	NA	NA	NA	NA	NA
102465787	Mir126b	0	0	0	0	0	0	0	0	0	0	0	0	0	NA	NA	NA	NA	NA	NA	NA	NA	NA	NA	NA	NA	NA	NA	NA	NA	NA
102465789	Mir290b	0	0	0	0	0	0	0	0	0	0	0	0	0	NA	NA	NA	NA	NA	NA	NA	NA	NA	NA	NA	NA	NA	NA	NA	NA	NA
102465792	Mir7689	0	0	0	0	0	0	0	0	0	0	0	0	0	NA	NA	NA	NA	NA	NA	NA	NA	NA	NA	NA	NA	NA	NA	NA	NA	NA
102465885	Mir8093	0	0	0	0	0	0	0	0	0	0	0	0	0	NA	NA	NA	NA	NA	NA	NA	NA	NA	NA	NA	NA	NA	NA	NA	NA	NA
102465888	Mir8097	0	0	0	0	0	0	0	0	0	0	0	0	0	NA	NA	NA	NA	NA	NA	NA	NA	NA	NA	NA	NA	NA	NA	NA	NA	NA
102465889	Mir8098	0	0	0	0	0	0	0	0	0	0	0	0	0	NA	NA	NA	NA	NA	NA	NA	NA	NA	NA	NA	NA	NA	NA	NA	NA	NA
102465892	Mir8101	0	0	0	0	0	0	0	0	0	0	0	0	0	NA	NA	NA	NA	NA	NA	NA	NA	NA	NA	NA	NA	NA	NA	NA	NA	NA
102465897	Mir1668	0	0	0	0	0	0	0	0	0	0	0	0	0	NA	NA	NA	NA	NA	NA	NA	NA	NA	NA	NA	NA	NA	NA	NA	NA	NA
102465900	Mir8112	0	0	0	0	0	0	0	0	0	0	0	0	0	NA	NA	NA	NA	NA	NA	NA	NA	NA	NA	NA	NA	NA	NA	NA	NA	NA
102465901	Mir8113	0	0	0	0	0	0	0	0	0	0	0	0	0	NA	NA	NA	NA	NA	NA	NA	NA	NA	NA	NA	NA	NA	NA	NA	NA	NA
102465902	Mir8115	0	0	0	0	0	0	0	0	0	0	0	0	0	NA	NA	NA	NA	NA	NA	NA	NA	NA	NA	NA	NA	NA	NA	NA	NA	NA
102465903	Mir8117	0	0	0	0	0	0	0	0	0	0	0	0	0	NA	NA	NA	NA	NA	NA	NA	NA	NA	NA	NA	NA	NA	NA	NA	NA	NA
102465962	Mir6362	0	0	0	0	0	0	0	0	0	0	0	0	0	NA	NA	NA	NA	NA	NA	NA	NA	NA	NA	NA	NA	NA	NA	NA	NA	NA
102465963	Mir6382	0	0	0	0	0	0	0	0	0	0	0	0	0	NA	NA	NA	NA	NA	NA	NA	NA	NA	NA	NA	NA	NA	NA	NA	NA	NA
102465968	Mir6537	0	0	0	0	0	0	0	0	0	0	0	0	0	NA	NA	NA	NA	NA	NA	NA	NA	NA	NA	NA	NA	NA	NA	NA	NA	NA
102465979	Mir6915	0	0	0	0	0	0	0	0	0	0	0	0	0	NA	NA	NA	NA	NA	NA	NA	NA	NA	NA	NA	NA	NA	NA	NA	NA	NA
102465982	Mir7002	0	0	0	0	0	0	0	0	0	0	0	0	0	NA	NA	NA	NA	NA	NA	NA	NA	NA	NA	NA	NA	NA	NA	NA	NA	NA
102465983	Mir7023	0	0	0	0	0	0	0	0	0	0	0	0	0	NA	NA	NA	NA	NA	NA	NA	NA	NA	NA	NA	NA	NA	NA	NA	NA	NA
102465984	Mir7067	0	0	0	0	0	0	0	0	0	0	0	0	0	NA	NA	NA	NA	NA	NA	NA	NA	NA	NA	NA	NA	NA	NA	NA	NA	NA
102465990	Mir6715	0	0	0	0	0	0	0	0	0	0	0	0	0	NA	NA	NA	NA	NA	NA	NA	NA	NA	NA	NA	NA	NA	NA	NA	NA	NA
102466152	Mir6357	0	0	0	0	0	0	0	0	0	0	0	0	0	NA	NA	NA	NA	NA	NA	NA	NA	NA	NA	NA	NA	NA	NA	NA	NA	NA
102466154	Mir6372	0	0	0	0	0	0	0	0	0	0	0	0	0	NA	NA	NA	NA	NA	NA	NA	NA	NA	NA	NA	NA	NA	NA	NA	NA	NA
102466172	Mir6540	0	0	0	0	0	0	0	0	0	0	0	0	0	NA	NA	NA	NA	NA	NA	NA	NA	NA	NA	NA	NA	NA	NA	NA	NA	NA
102466211	Gm27775	0	0	0	0	0	0	0	0	0	0	0	0	0	NA	NA	NA	NA	NA	NA	NA	NA	NA	NA	NA	NA	NA	NA	NA	NA	NA
102466212	Mir6983	0	0	0	0	0	0	0	0	0	0	0	0	0	NA	NA	NA	NA	NA	NA	NA	NA	NA	NA	NA	NA	NA	NA	NA	NA	NA
102466213	Mir6990	0	0	0	0	0	0	0	0	0	0	0	0	0	NA	NA	NA	NA	NA	NA	NA	NA	NA	NA	NA	NA	NA	NA	NA	NA	NA
102466215	Mir7017	0	0	0	0	0	0	0	0	0	0	0	0	0	NA	NA	NA	NA	NA	NA	NA	NA	NA	NA	NA	NA	NA	NA	NA	NA	NA
102466218	Mir7054	0	0	0	0	0	0	0	0	0	0	0	0	0	NA	NA	NA	NA	NA	NA	NA	NA	NA	NA	NA	NA	NA	NA	NA	NA	NA
102466221	Mir7084	0	0	0	0	0	0	0	0	0	0	0	0	0	NA	NA	NA	NA	NA	NA	NA	NA	NA	NA	NA	NA	NA	NA	NA	NA	NA
102466229	Mir7225	0	0	0	0	0	0	0	0	0	0	0	0	0	NA	NA	NA	NA	NA	NA	NA	NA	NA	NA	NA	NA	NA	NA	NA	NA	NA
102466236	Mir7658	0	0	0	0	0	0	0	0	0	0	0	0	0	NA	NA	NA	NA	NA	NA	NA	NA	NA	NA	NA	NA	NA	NA	NA	NA	NA
102466237	Mir7666	0	0	0	0	0	0	0	0	0	0	0	0	0	NA	NA	NA	NA	NA	NA	NA	NA	NA	NA	NA	NA	NA	NA	NA	NA	NA
102466238	Mir7673	0	0	0	0	0	0	0	0	0	0	0	0	0	NA	NA	NA	NA	NA	NA	NA	NA	NA	NA	NA	NA	NA	NA	NA	NA	NA
102466239	Mir465d	0	0	0	0	0	0	0	0	0	0	0	0	0	NA	NA	NA	NA	NA	NA	NA	NA	NA	NA	NA	NA	NA	NA	NA	NA	NA
102466241	Mir7243	0	0	0	0	0	0	0	0	0	0	0	0	0	NA	NA	NA	NA	NA	NA	NA	NA	NA	NA	NA	NA	NA	NA	NA	NA	NA
102466272	Mir7045	0	0	0	0	0	0	0	0	0	0	0	0	0	NA	NA	NA	NA	NA	NA	NA	NA	NA	NA	NA	NA	NA	NA	NA	NA	NA
102466629	Mir6344	0	0	0	0	0	0	0	0	0	0	0	0	0	NA	NA	NA	NA	NA	NA	NA	NA	NA	NA	NA	NA	NA	NA	NA	NA	NA
102466631	Mir6349	0	0	0	0	0	0	0	0	0	0	0	0	0	NA	NA	NA	NA	NA	NA	NA	NA	NA	NA	NA	NA	NA	NA	NA	NA	NA
102466634	Mir6363	0	0	0	0	0	0	0	0	0	0	0	0	0	NA	NA	NA	NA	NA	NA	NA	NA	NA	NA	NA	NA	NA	NA	NA	NA	NA
102466637	Mir21b	0	0	0	0	0	0	0	0	0	0	0	0	0	NA	NA	NA	NA	NA	NA	NA	NA	NA	NA	NA	NA	NA	NA	NA	NA	NA
102466638	Mir6380	0	0	0	0	0	0	0	0	0	0	0	0	0	NA	NA	NA	NA	NA	NA	NA	NA	NA	NA	NA	NA	NA	NA	NA	NA	NA
102466639	Mir6385	0	0	0	0	0	0	0	0	0	0	0	0	0	NA	NA	NA	NA	NA	NA	NA	NA	NA	NA	NA	NA	NA	NA	NA	NA	NA
102466640	Mir130c	0	0	0	0	0	0	0	0	0	0	0	0	0	NA	NA	NA	NA	NA	NA	NA	NA	NA	NA	NA	NA	NA	NA	NA	NA	NA
102466646	Mir6409	0	0	0	0	0	0	0	0	0	0	0	0	0	NA	NA	NA	NA	NA	NA	NA	NA	NA	NA	NA	NA	NA	NA	NA	NA	NA
102466648	Mir6417	0	0	0	0	0	0	0	0	0	0	0	0	0	NA	NA	NA	NA	NA	NA	NA	NA	NA	NA	NA	NA	NA	NA	NA	NA	NA
102466649	Mir451b	0	0	0	0	0	0	0	0	0	0	0	0	0	NA	NA	NA	NA	NA	NA	NA	NA	NA	NA	NA	NA	NA	NA	NA	NA	NA
102466650	Mir30f	0	0	0	0	0	0	0	0	0	0	0	0	0	NA	NA	NA	NA	NA	NA	NA	NA	NA	NA	NA	NA	NA	NA	NA	NA	NA
102466760	Mir6899	0	0	0	0	0	0	0	0	0	0	0	0	0	NA	NA	NA	NA	NA	NA	NA	NA	NA	NA	NA	NA	NA	NA	NA	NA	NA
102466765	Mir6919	0	0	0	0	0	0	0	0	0	0	0	0	0	NA	NA	NA	NA	NA	NA	NA	NA	NA	NA	NA	NA	NA	NA	NA	NA	NA
102466766	Mir6923	0	0	0	0	0	0	0	0	0	0	0	0	0	NA	NA	NA	NA	NA	NA	NA	NA	NA	NA	NA	NA	NA	NA	NA	NA	NA
102466772	Mir6952	0	0	0	0	0	0	0	0	0	0	0	0	0	NA	NA	NA	NA	NA	NA	NA	NA	NA	NA	NA	NA	NA	NA	NA	NA	NA
102466774	Mir6962	0	0	0	0	0	0	0	0	0	0	0	0	0	NA	NA	NA	NA	NA	NA	NA	NA	NA	NA	NA	NA	NA	NA	NA	NA	NA
102466776	Mir6966	0	0	0	0	0	0	0	0	0	0	0	0	0	NA	NA	NA	NA	NA	NA	NA	NA	NA	NA	NA	NA	NA	NA	NA	NA	NA
102466777	Mir6971	0	0	0	0	0	0	0	0	0	0	0	0	0	NA	NA	NA	NA	NA	NA	NA	NA	NA	NA	NA	NA	NA	NA	NA	NA	NA
102466778	Mir6976	0	0	0	0	0	0	0	0	0	0	0	0	0	NA	NA	NA	NA	NA	NA	NA	NA	NA	NA	NA	NA	NA	NA	NA	NA	NA
102466779	Mir6981	0	0	0	0	0	0	0	0	0	0	0	0	0	NA	NA	NA	NA	NA	NA	NA	NA	NA	NA	NA	NA	NA	NA	NA	NA	NA
102466781	Mir6991	0	0	0	0	0	0	0	0	0	0	0	0	0	NA	NA	NA	NA	NA	NA	NA	NA	NA	NA	NA	NA	NA	NA	NA	NA	NA
102466785	Mir7005	0	0	0	0	0	0	0	0	0	0	0	0	0	NA	NA	NA	NA	NA	NA	NA	NA	NA	NA	NA	NA	NA	NA	NA	NA	NA
102466786	Mir7009	0	0	0	0	0	0	0	0	0	0	0	0	0	NA	NA	NA	NA	NA	NA	NA	NA	NA	NA	NA	NA	NA	NA	NA	NA	NA
102466787	Mir7014	0	0	0	0	0	0	0	0	0	0	0	0	0	NA	NA	NA	NA	NA	NA	NA	NA	NA	NA	NA	NA	NA	NA	NA	NA	NA
102466788	Mir7019	0	0	0	0	0	0	0	0	0	0	0	0	0	NA	NA	NA	NA	NA	NA	NA	NA	NA	NA	NA	NA	NA	NA	NA	NA	NA
102466799	Mir6769b	0	0	0	0	0	0	0	0	0	0	0	0	0	NA	NA	NA	NA	NA	NA	NA	NA	NA	NA	NA	NA	NA	NA	NA	NA	NA
102466801	Mir7077	0	0	0	0	0	0	0	0	0	0	0	0	0	NA	NA	NA	NA	NA	NA	NA	NA	NA	NA	NA	NA	NA	NA	NA	NA	NA
102466802	Mir7081	0	0	0	0	0	0	0	0	0	0	0	0	0	NA	NA	NA	NA	NA	NA	NA	NA	NA	NA	NA	NA	NA	NA	NA	NA	NA
102466804	Mir7091	0	0	0	0	0	0	0	0	0	0	0	0	0	NA	NA	NA	NA	NA	NA	NA	NA	NA	NA	NA	NA	NA	NA	NA	NA	NA
102466805	Mir7093	0	0	0	0	0	0	0	0	0	0	0	0	0	NA	NA	NA	NA	NA	NA	NA	NA	NA	NA	NA	NA	NA	NA	NA	NA	NA
102466808	Mir7117	0	0	0	0	0	0	0	0	0	0	0	0	0	NA	NA	NA	NA	NA	NA	NA	NA	NA	NA	NA	NA	NA	NA	NA	NA	NA
102466818	Mir7216	0	0	0	0	0	0	0	0	0	0	0	0	0	NA	NA	NA	NA	NA	NA	NA	NA	NA	NA	NA	NA	NA	NA	NA	NA	NA
102466819	Mir7221	0	0	0	0	0	0	0	0	0	0	0	0	0	NA	NA	NA	NA	NA	NA	NA	NA	NA	NA	NA	NA	NA	NA	NA	NA	NA
102466821	Mir7230	0	0	0	0	0	0	0	0	0	0	0	0	0	NA	NA	NA	NA	NA	NA	NA	NA	NA	NA	NA	NA	NA	NA	NA	NA	NA
102466822	Mir7235	0	0	0	0	0	0	0	0	0	0	0	0	0	NA	NA	NA	NA	NA	NA	NA	NA	NA	NA	NA	NA	NA	NA	NA	NA	NA
102466838	Mir7648	0	0	0	0	0	0	0	0	0	0	0	0	0	NA	NA	NA	NA	NA	NA	NA	NA	NA	NA	NA	NA	NA	NA	NA	NA	NA
102466839	Mir219b	0	0	0	0	0	0	0	0	0	0	0	0	0	NA	NA	NA	NA	NA	NA	NA	NA	NA	NA	NA	NA	NA	NA	NA	NA	NA
102466841	Mir7660	0	0	0	0	0	0	0	0	0	0	0	0	0	NA	NA	NA	NA	NA	NA	NA	NA	NA	NA	NA	NA	NA	NA	NA	NA	NA
102466842	Mir7665	0	0	0	0	0	0	0	0	0	0	0	0	0	NA	NA	NA	NA	NA	NA	NA	NA	NA	NA	NA	NA	NA	NA	NA	NA	NA
102466843	Mir7670	0	0	0	0	0	0	0	0	0	0	0	0	0	NA	NA	NA	NA	NA	NA	NA	NA	NA	NA	NA	NA	NA	NA	NA	NA	NA
102466844	Mir7674	0	0	0	0	0	0	0	0	0	0	0	0	0	NA	NA	NA	NA	NA	NA	NA	NA	NA	NA	NA	NA	NA	NA	NA	NA	NA
102466848	Mir219c	0	0	0	0	0	0	0	0	0	0	0	0	0	NA	NA	NA	NA	NA	NA	NA	NA	NA	NA	NA	NA	NA	NA	NA	NA	NA
102466884	Mir8104	0	0	0	0	0	0	0	0	0	0	0	0	0	NA	NA	NA	NA	NA	NA	NA	NA	NA	NA	NA	NA	NA	NA	NA	NA	NA
102466885	Mir8107	0	0	0	0	0	0	0	0	0	0	0	0	0	NA	NA	NA	NA	NA	NA	NA	NA	NA	NA	NA	NA	NA	NA	NA	NA	NA
102466888	Mir8099-2	0	0	0	0	0	0	0	0	0	0	0	0	0	NA	NA	NA	NA	NA	NA	NA	NA	NA	NA	NA	NA	NA	NA	NA	NA	NA
102466913	Mir6980	0	0	0	0	0	0	0	0	0	0	0	0	0	NA	NA	NA	NA	NA	NA	NA	NA	NA	NA	NA	NA	NA	NA	NA	NA	NA
102466914	Mir7088	0	0	0	0	0	0	0	0	0	0	0	0	0	NA	NA	NA	NA	NA	NA	NA	NA	NA	NA	NA	NA	NA	NA	NA	NA	NA
102466989	Mir6940	0	0	0	0	0	0	0	0	0	0	0	0	0	NA	NA	NA	NA	NA	NA	NA	NA	NA	NA	NA	NA	NA	NA	NA	NA	NA
102466991	Mir7010	0	0	0	0	0	0	0	0	0	0	0	0	0	NA	NA	NA	NA	NA	NA	NA	NA	NA	NA	NA	NA	NA	NA	NA	NA	NA
102466992	Mir7041	0	0	0	0	0	0	0	0	0	0	0	0	0	NA	NA	NA	NA	NA	NA	NA	NA	NA	NA	NA	NA	NA	NA	NA	NA	NA
102466993	Mir7076	0	0	0	0	0	0	0	0	0	0	0	0	0	NA	NA	NA	NA	NA	NA	NA	NA	NA	NA	NA	NA	NA	NA	NA	NA	NA
102466999	Mir7036b	0	0	0	0	0	0	0	0	0	0	0	0	0	NA	NA	NA	NA	NA	NA	NA	NA	NA	NA	NA	NA	NA	NA	NA	NA	NA
102467000	Mir292b	0	0	0	0	0	0	0	0	0	0	0	0	0	NA	NA	NA	NA	NA	NA	NA	NA	NA	NA	NA	NA	NA	NA	NA	NA	NA
102467006	Mir8108	0	0	0	0	0	0	0	0	0	0	0	0	0	NA	NA	NA	NA	NA	NA	NA	NA	NA	NA	NA	NA	NA	NA	NA	NA	NA
102577427	Esp5	0	0	0	0	0	0	0	0	0	0	0	0	0	NA	NA	NA	NA	NA	NA	NA	NA	NA	NA	NA	NA	NA	NA	NA	NA	NA
102634635	Gm32172	0	0	0	0	0	0	0	0	0	0	0	0	0	NA	NA	NA	NA	NA	NA	NA	NA	NA	NA	NA	NA	NA	NA	NA	NA	NA
102639995	Gm36176	0	0	0	0	0	0	0	0	0	0	0	0	0	NA	NA	NA	NA	NA	NA	NA	NA	NA	NA	NA	NA	NA	NA	NA	NA	NA
102991	AU022751	0	0	0	0	0	0	0	0	0	0	0	0	0	NA	NA	NA	NA	NA	NA	NA	NA	NA	NA	NA	NA	NA	NA	NA	NA	NA
103611158	Gm38666	0	0	0	0	0	0	0	0	0	0	0	0	0	NA	NA	NA	NA	NA	NA	NA	NA	NA	NA	NA	NA	NA	NA	NA	NA	NA
103611159	Gm38667	0	0	0	0	0	0	0	0	0	0	0	0	0	NA	NA	NA	NA	NA	NA	NA	NA	NA	NA	NA	NA	NA	NA	NA	NA	NA
104366	Snora64	0	0	0	0	0	0	0	0	0	0	0	0	0	NA	NA	NA	NA	NA	NA	NA	NA	NA	NA	NA	NA	NA	NA	NA	NA	NA
104367	Snora65	0	0	0	0	0	0	0	0	0	0	0	0	0	NA	NA	NA	NA	NA	NA	NA	NA	NA	NA	NA	NA	NA	NA	NA	NA	NA
104368	Snora70	0	0	0	0	0	0	0	0	0	0	0	0	0	NA	NA	NA	NA	NA	NA	NA	NA	NA	NA	NA	NA	NA	NA	NA	NA	NA
104370	Snora68	0	0	0	0	0	0	0	0	0	0	0	0	0	NA	NA	NA	NA	NA	NA	NA	NA	NA	NA	NA	NA	NA	NA	NA	NA	NA
104795665	Gm23363	0	0	0	0	0	0	0	0	0	0	0	0	0	NA	NA	NA	NA	NA	NA	NA	NA	NA	NA	NA	NA	NA	NA	NA	NA	NA
104795666	Gm24572	0	0	0	0	0	0	0	0	0	0	0	0	0	NA	NA	NA	NA	NA	NA	NA	NA	NA	NA	NA	NA	NA	NA	NA	NA	NA
104795667	Gm23450	0	0	0	0	0	0	0	0	0	0	0	0	0	NA	NA	NA	NA	NA	NA	NA	NA	NA	NA	NA	NA	NA	NA	NA	NA	NA
104795949	Gm38670	0	0	0	0	0	0	0	0	0	0	0	0	0	NA	NA	NA	NA	NA	NA	NA	NA	NA	NA	NA	NA	NA	NA	NA	NA	NA
104796139	Gm27740	0	0	0	0	0	0	0	0	0	0	0	0	0	NA	NA	NA	NA	NA	NA	NA	NA	NA	NA	NA	NA	NA	NA	NA	NA	NA
104797221	Gm22650	0	0	0	0	0	0	0	0	0	0	0	0	0	NA	NA	NA	NA	NA	NA	NA	NA	NA	NA	NA	NA	NA	NA	NA	NA	NA
104797311	Gm38671	0	0	0	0	0	0	0	0	0	0	0	0	0	NA	NA	NA	NA	NA	NA	NA	NA	NA	NA	NA	NA	NA	NA	NA	NA	NA
105180375	Tmem265	0	0	0	0	0	0	0	0	0	0	0	0	0	NA	NA	NA	NA	NA	NA	NA	NA	NA	NA	NA	NA	NA	NA	NA	NA	NA
105242927	Gm38999	0	0	0	0	0	0	0	0	0	0	0	0	0	NA	NA	NA	NA	NA	NA	NA	NA	NA	NA	NA	NA	NA	NA	NA	NA	NA
105243089	Gm39115	0	0	0	0	0	0	0	0	0	0	0	0	0	NA	NA	NA	NA	NA	NA	NA	NA	NA	NA	NA	NA	NA	NA	NA	NA	NA
105734727	Gm27021	0	0	0	0	0	0	0	0	0	0	0	0	0	NA	NA	NA	NA	NA	NA	NA	NA	NA	NA	NA	NA	NA	NA	NA	NA	NA
105886299	Gm44805	0	0	0	0	0	0	0	0	0	0	0	0	0	NA	NA	NA	NA	NA	NA	NA	NA	NA	NA	NA	NA	NA	NA	NA	NA	NA
105943584	Gm45927	0	0	0	0	0	0	0	0	0	0	0	0	0	NA	NA	NA	NA	NA	NA	NA	NA	NA	NA	NA	NA	NA	NA	NA	NA	NA
105948585	Gm45928	0	0	0	0	0	0	0	0	0	0	0	0	0	NA	NA	NA	NA	NA	NA	NA	NA	NA	NA	NA	NA	NA	NA	NA	NA	NA
105968	AU021063	0	0	0	0	0	0	0	0	0	0	0	0	0	NA	NA	NA	NA	NA	NA	NA	NA	NA	NA	NA	NA	NA	NA	NA	NA	NA
105980075	Gm20716	0	0	0	0	0	0	0	0	0	0	0	0	0	NA	NA	NA	NA	NA	NA	NA	NA	NA	NA	NA	NA	NA	NA	NA	NA	NA
105980076	Gm45929	0	0	0	0	0	0	0	0	0	0	0	0	0	NA	NA	NA	NA	NA	NA	NA	NA	NA	NA	NA	NA	NA	NA	NA	NA	NA
106014251	Gm28043	0	0	0	0	0	0	0	0	0	0	0	0	0	NA	NA	NA	NA	NA	NA	NA	NA	NA	NA	NA	NA	NA	NA	NA	NA	NA
107585	Dio3	0	0	0	0	0	0	0	0	0	0	0	0	0	NA	NA	NA	NA	NA	NA	NA	NA	NA	NA	NA	NA	NA	NA	NA	NA	NA
108637	Snord14c	0	0	0	0	0	0	0	0	0	0	0	0	0	NA	NA	NA	NA	NA	NA	NA	NA	NA	NA	NA	NA	NA	NA	NA	NA	NA
109663	Hoxc11	0	0	0	0	0	0	0	0	0	0	0	0	0	NA	NA	NA	NA	NA	NA	NA	NA	NA	NA	NA	NA	NA	NA	NA	NA	NA
110599584	Eef1akmt4-ece2	0	0	0	0	0	0	0	0	0	0	0	0	0	NA	NA	NA	NA	NA	NA	NA	NA	NA	NA	NA	NA	NA	NA	NA	NA	NA
111002	Marcksl1-ps4	0	0	0	0	0	0	0	0	0	0	0	0	0	NA	NA	NA	NA	NA	NA	NA	NA	NA	NA	NA	NA	NA	NA	NA	NA	NA
111241	Hmga1b	0	0	0	0	0	0	0	0	0	0	0	0	0	NA	NA	NA	NA	NA	NA	NA	NA	NA	NA	NA	NA	NA	NA	NA	NA	NA
113852	Vmn1r50	0	0	0	0	0	0	0	0	0	0	0	0	0	NA	NA	NA	NA	NA	NA	NA	NA	NA	NA	NA	NA	NA	NA	NA	NA	NA
113939900	Ancv1r	0	0	0	0	0	0	0	0	0	0	0	0	0	NA	NA	NA	NA	NA	NA	NA	NA	NA	NA	NA	NA	NA	NA	NA	NA	NA
114482879	Mir9b-1	0	0	0	0	0	0	0	0	0	0	0	0	0	NA	NA	NA	NA	NA	NA	NA	NA	NA	NA	NA	NA	NA	NA	NA	NA	NA
114483767	Mir1911	0	0	0	0	0	0	0	0	0	0	0	0	0	NA	NA	NA	NA	NA	NA	NA	NA	NA	NA	NA	NA	NA	NA	NA	NA	NA
11608	Agtr1b	0	0	0	0	0	0	0	0	0	0	0	0	0	NA	NA	NA	NA	NA	NA	NA	NA	NA	NA	NA	NA	NA	NA	NA	NA	NA
11614	Nr0b1	0	0	0	0	0	0	0	0	0	0	0	0	0	NA	NA	NA	NA	NA	NA	NA	NA	NA	NA	NA	NA	NA	NA	NA	NA	NA
116913	Tpbpb	0	0	0	0	0	0	0	0	0	0	0	0	0	NA	NA	NA	NA	NA	NA	NA	NA	NA	NA	NA	NA	NA	NA	NA	NA	NA
11859	Phox2a	0	0	0	0	0	0	0	0	0	0	0	0	0	NA	NA	NA	NA	NA	NA	NA	NA	NA	NA	NA	NA	NA	NA	NA	NA	NA
12663	Chml	0	0	0	0	0	0	0	0	0	0	0	0	0	NA	NA	NA	NA	NA	NA	NA	NA	NA	NA	NA	NA	NA	NA	NA	NA	NA
12739	Cldn3	0	0	0	0	0	0	0	0	0	0	0	0	0	NA	NA	NA	NA	NA	NA	NA	NA	NA	NA	NA	NA	NA	NA	NA	NA	NA
12958	Cryba2	0	0	0	0	0	0	0	0	0	0	0	0	0	NA	NA	NA	NA	NA	NA	NA	NA	NA	NA	NA	NA	NA	NA	NA	NA	NA
12968	Cryge	0	0	0	0	0	0	0	0	0	0	0	0	0	NA	NA	NA	NA	NA	NA	NA	NA	NA	NA	NA	NA	NA	NA	NA	NA	NA
12991	Csn2	0	0	0	0	0	0	0	0	0	0	0	0	0	NA	NA	NA	NA	NA	NA	NA	NA	NA	NA	NA	NA	NA	NA	NA	NA	NA
14204	Il4i1	0	0	0	0	0	0	0	0	0	0	0	0	0	NA	NA	NA	NA	NA	NA	NA	NA	NA	NA	NA	NA	NA	NA	NA	NA	NA
14294	Fpr3	0	0	0	0	0	0	0	0	0	0	0	0	0	NA	NA	NA	NA	NA	NA	NA	NA	NA	NA	NA	NA	NA	NA	NA	NA	NA
14559	Gdf1	0	0	0	0	0	0	0	0	0	0	0	0	0	NA	NA	NA	NA	NA	NA	NA	NA	NA	NA	NA	NA	NA	NA	NA	NA	NA
15019	H2-Q8	0	0	0	0	0	0	0	0	0	0	0	0	0	NA	NA	NA	NA	NA	NA	NA	NA	NA	NA	NA	NA	NA	NA	NA	NA	NA
15126	Hba-x	0	0	0	0	0	0	0	0	0	0	0	0	0	NA	NA	NA	NA	NA	NA	NA	NA	NA	NA	NA	NA	NA	NA	NA	NA	NA
16701	Krtap6-2	0	0	0	0	0	0	0	0	0	0	0	0	0	NA	NA	NA	NA	NA	NA	NA	NA	NA	NA	NA	NA	NA	NA	NA	NA	NA
16705	Krtap9-1	0	0	0	0	0	0	0	0	0	0	0	0	0	NA	NA	NA	NA	NA	NA	NA	NA	NA	NA	NA	NA	NA	NA	NA	NA	NA
171231	Vmn1r230	0	0	0	0	0	0	0	0	0	0	0	0	0	NA	NA	NA	NA	NA	NA	NA	NA	NA	NA	NA	NA	NA	NA	NA	NA	NA
171235	Vmn1r236	0	0	0	0	0	0	0	0	0	0	0	0	0	NA	NA	NA	NA	NA	NA	NA	NA	NA	NA	NA	NA	NA	NA	NA	NA	NA
171256	Vmn1r218	0	0	0	0	0	0	0	0	0	0	0	0	0	NA	NA	NA	NA	NA	NA	NA	NA	NA	NA	NA	NA	NA	NA	NA	NA	NA
17140	Magea4	0	0	0	0	0	0	0	0	0	0	0	0	0	NA	NA	NA	NA	NA	NA	NA	NA	NA	NA	NA	NA	NA	NA	NA	NA	NA
17146	Mageb2	0	0	0	0	0	0	0	0	0	0	0	0	0	NA	NA	NA	NA	NA	NA	NA	NA	NA	NA	NA	NA	NA	NA	NA	NA	NA
17751	Mt3	0	0	0	0	0	0	0	0	0	0	0	0	0	NA	NA	NA	NA	NA	NA	NA	NA	NA	NA	NA	NA	NA	NA	NA	NA	NA
18249	Obp1a	0	0	0	0	0	0	0	0	0	0	0	0	0	NA	NA	NA	NA	NA	NA	NA	NA	NA	NA	NA	NA	NA	NA	NA	NA	NA
18316	Olfr19	0	0	0	0	0	0	0	0	0	0	0	0	0	NA	NA	NA	NA	NA	NA	NA	NA	NA	NA	NA	NA	NA	NA	NA	NA	NA
18332	Olfr33	0	0	0	0	0	0	0	0	0	0	0	0	0	NA	NA	NA	NA	NA	NA	NA	NA	NA	NA	NA	NA	NA	NA	NA	NA	NA
18567	Pdcd2	0	0	0	0	0	0	0	0	0	0	0	0	0	NA	NA	NA	NA	NA	NA	NA	NA	NA	NA	NA	NA	NA	NA	NA	NA	NA
18617	Rhox5	0	0	0	0	0	0	0	0	0	0	0	0	0	NA	NA	NA	NA	NA	NA	NA	NA	NA	NA	NA	NA	NA	NA	NA	NA	NA
19265	Ptprcap	0	0	0	0	0	0	0	0	0	0	0	0	0	NA	NA	NA	NA	NA	NA	NA	NA	NA	NA	NA	NA	NA	NA	NA	NA	NA
193322	Oog1	0	0	0	0	0	0	0	0	0	0	0	0	0	NA	NA	NA	NA	NA	NA	NA	NA	NA	NA	NA	NA	NA	NA	NA	NA	NA
19370	Raet1c	0	0	0	0	0	0	0	0	0	0	0	0	0	NA	NA	NA	NA	NA	NA	NA	NA	NA	NA	NA	NA	NA	NA	NA	NA	NA
195333	Gsc2	0	0	0	0	0	0	0	0	0	0	0	0	0	NA	NA	NA	NA	NA	NA	NA	NA	NA	NA	NA	NA	NA	NA	NA	NA	NA
20674	Sox2	0	0	0	0	0	0	0	0	0	0	0	0	0	NA	NA	NA	NA	NA	NA	NA	NA	NA	NA	NA	NA	NA	NA	NA	NA	NA
20761	Sprr2g	0	0	0	0	0	0	0	0	0	0	0	0	0	NA	NA	NA	NA	NA	NA	NA	NA	NA	NA	NA	NA	NA	NA	NA	NA	NA
21785	Tff2	0	0	0	0	0	0	0	0	0	0	0	0	0	NA	NA	NA	NA	NA	NA	NA	NA	NA	NA	NA	NA	NA	NA	NA	NA	NA
22040	Trex1	0	0	0	0	0	0	0	0	0	0	0	0	0	NA	NA	NA	NA	NA	NA	NA	NA	NA	NA	NA	NA	NA	NA	NA	NA	NA
22064	Trpc2	0	0	0	0	0	0	0	0	0	0	0	0	0	NA	NA	NA	NA	NA	NA	NA	NA	NA	NA	NA	NA	NA	NA	NA	NA	NA
22160	Twist1	0	0	0	0	0	0	0	0	0	0	0	0	0	NA	NA	NA	NA	NA	NA	NA	NA	NA	NA	NA	NA	NA	NA	NA	NA	NA
22314	Vmn2r-ps159	0	0	0	0	0	0	0	0	0	0	0	0	0	NA	NA	NA	NA	NA	NA	NA	NA	NA	NA	NA	NA	NA	NA	NA	NA	NA
226278	Prlhr	0	0	0	0	0	0	0	0	0	0	0	0	0	NA	NA	NA	NA	NA	NA	NA	NA	NA	NA	NA	NA	NA	NA	NA	NA	NA
226439	Ascl5	0	0	0	0	0	0	0	0	0	0	0	0	0	NA	NA	NA	NA	NA	NA	NA	NA	NA	NA	NA	NA	NA	NA	NA	NA	NA
228731	Nkx2-4	0	0	0	0	0	0	0	0	0	0	0	0	0	NA	NA	NA	NA	NA	NA	NA	NA	NA	NA	NA	NA	NA	NA	NA	NA	NA
229861	Gm567	0	0	0	0	0	0	0	0	0	0	0	0	0	NA	NA	NA	NA	NA	NA	NA	NA	NA	NA	NA	NA	NA	NA	NA	NA	NA
231903	Urad	0	0	0	0	0	0	0	0	0	0	0	0	0	NA	NA	NA	NA	NA	NA	NA	NA	NA	NA	NA	NA	NA	NA	NA	NA	NA
235312	C1qtnf5	0	0	0	0	0	0	0	0	0	0	0	0	0	NA	NA	NA	NA	NA	NA	NA	NA	NA	NA	NA	NA	NA	NA	NA	NA	NA
237009	Ube2dnl1	0	0	0	0	0	0	0	0	0	0	0	0	0	NA	NA	NA	NA	NA	NA	NA	NA	NA	NA	NA	NA	NA	NA	NA	NA	NA
237880	1700071K01Rik	0	0	0	0	0	0	0	0	0	0	0	0	0	NA	NA	NA	NA	NA	NA	NA	NA	NA	NA	NA	NA	NA	NA	NA	NA	NA
243270	Hcar1	0	0	0	0	0	0	0	0	0	0	0	0	0	NA	NA	NA	NA	NA	NA	NA	NA	NA	NA	NA	NA	NA	NA	NA	NA	NA
244332	Defb14	0	0	0	0	0	0	0	0	0	0	0	0	0	NA	NA	NA	NA	NA	NA	NA	NA	NA	NA	NA	NA	NA	NA	NA	NA	NA
246085	Defb10	0	0	0	0	0	0	0	0	0	0	0	0	0	NA	NA	NA	NA	NA	NA	NA	NA	NA	NA	NA	NA	NA	NA	NA	NA	NA
257872	Olfr835	0	0	0	0	0	0	0	0	0	0	0	0	0	NA	NA	NA	NA	NA	NA	NA	NA	NA	NA	NA	NA	NA	NA	NA	NA	NA
257885	Olfr885	0	0	0	0	0	0	0	0	0	0	0	0	0	NA	NA	NA	NA	NA	NA	NA	NA	NA	NA	NA	NA	NA	NA	NA	NA	NA
257921	Olfr1229	0	0	0	0	0	0	0	0	0	0	0	0	0	NA	NA	NA	NA	NA	NA	NA	NA	NA	NA	NA	NA	NA	NA	NA	NA	NA
257984	Olfr1249	0	0	0	0	0	0	0	0	0	0	0	0	0	NA	NA	NA	NA	NA	NA	NA	NA	NA	NA	NA	NA	NA	NA	NA	NA	NA
257996	Olfr884	0	0	0	0	0	0	0	0	0	0	0	0	0	NA	NA	NA	NA	NA	NA	NA	NA	NA	NA	NA	NA	NA	NA	NA	NA	NA
258113	Olfr748	0	0	0	0	0	0	0	0	0	0	0	0	0	NA	NA	NA	NA	NA	NA	NA	NA	NA	NA	NA	NA	NA	NA	NA	NA	NA
258196	Olfr309	0	0	0	0	0	0	0	0	0	0	0	0	0	NA	NA	NA	NA	NA	NA	NA	NA	NA	NA	NA	NA	NA	NA	NA	NA	NA
258232	Olfr774	0	0	0	0	0	0	0	0	0	0	0	0	0	NA	NA	NA	NA	NA	NA	NA	NA	NA	NA	NA	NA	NA	NA	NA	NA	NA
258271	Olfr1311	0	0	0	0	0	0	0	0	0	0	0	0	0	NA	NA	NA	NA	NA	NA	NA	NA	NA	NA	NA	NA	NA	NA	NA	NA	NA
258283	Olfr981	0	0	0	0	0	0	0	0	0	0	0	0	0	NA	NA	NA	NA	NA	NA	NA	NA	NA	NA	NA	NA	NA	NA	NA	NA	NA
258320	Olfr1232	0	0	0	0	0	0	0	0	0	0	0	0	0	NA	NA	NA	NA	NA	NA	NA	NA	NA	NA	NA	NA	NA	NA	NA	NA	NA
258328	Olfr954	0	0	0	0	0	0	0	0	0	0	0	0	0	NA	NA	NA	NA	NA	NA	NA	NA	NA	NA	NA	NA	NA	NA	NA	NA	NA
258355	Olfr677	0	0	0	0	0	0	0	0	0	0	0	0	0	NA	NA	NA	NA	NA	NA	NA	NA	NA	NA	NA	NA	NA	NA	NA	NA	NA
258389	Olfr1278	0	0	0	0	0	0	0	0	0	0	0	0	0	NA	NA	NA	NA	NA	NA	NA	NA	NA	NA	NA	NA	NA	NA	NA	NA	NA
258411	Olfr290	0	0	0	0	0	0	0	0	0	0	0	0	0	NA	NA	NA	NA	NA	NA	NA	NA	NA	NA	NA	NA	NA	NA	NA	NA	NA
258428	Olfr998	0	0	0	0	0	0	0	0	0	0	0	0	0	NA	NA	NA	NA	NA	NA	NA	NA	NA	NA	NA	NA	NA	NA	NA	NA	NA
258441	Olfr1310	0	0	0	0	0	0	0	0	0	0	0	0	0	NA	NA	NA	NA	NA	NA	NA	NA	NA	NA	NA	NA	NA	NA	NA	NA	NA
258453	Olfr1209	0	0	0	0	0	0	0	0	0	0	0	0	0	NA	NA	NA	NA	NA	NA	NA	NA	NA	NA	NA	NA	NA	NA	NA	NA	NA
258465	Olfr1387	0	0	0	0	0	0	0	0	0	0	0	0	0	NA	NA	NA	NA	NA	NA	NA	NA	NA	NA	NA	NA	NA	NA	NA	NA	NA
258524	Olfr1168	0	0	0	0	0	0	0	0	0	0	0	0	0	NA	NA	NA	NA	NA	NA	NA	NA	NA	NA	NA	NA	NA	NA	NA	NA	NA
258526	Olfr1367	0	0	0	0	0	0	0	0	0	0	0	0	0	NA	NA	NA	NA	NA	NA	NA	NA	NA	NA	NA	NA	NA	NA	NA	NA	NA
258533	Olfr1364	0	0	0	0	0	0	0	0	0	0	0	0	0	NA	NA	NA	NA	NA	NA	NA	NA	NA	NA	NA	NA	NA	NA	NA	NA	NA
258565	Olfr1009	0	0	0	0	0	0	0	0	0	0	0	0	0	NA	NA	NA	NA	NA	NA	NA	NA	NA	NA	NA	NA	NA	NA	NA	NA	NA
258584	Olfr1101	0	0	0	0	0	0	0	0	0	0	0	0	0	NA	NA	NA	NA	NA	NA	NA	NA	NA	NA	NA	NA	NA	NA	NA	NA	NA
258586	Olfr1111	0	0	0	0	0	0	0	0	0	0	0	0	0	NA	NA	NA	NA	NA	NA	NA	NA	NA	NA	NA	NA	NA	NA	NA	NA	NA
258612	Olfr303	0	0	0	0	0	0	0	0	0	0	0	0	0	NA	NA	NA	NA	NA	NA	NA	NA	NA	NA	NA	NA	NA	NA	NA	NA	NA
258621	Olfr344	0	0	0	0	0	0	0	0	0	0	0	0	0	NA	NA	NA	NA	NA	NA	NA	NA	NA	NA	NA	NA	NA	NA	NA	NA	NA
258625	Olfr116	0	0	0	0	0	0	0	0	0	0	0	0	0	NA	NA	NA	NA	NA	NA	NA	NA	NA	NA	NA	NA	NA	NA	NA	NA	NA
258640	Olfr152	0	0	0	0	0	0	0	0	0	0	0	0	0	NA	NA	NA	NA	NA	NA	NA	NA	NA	NA	NA	NA	NA	NA	NA	NA	NA
258641	Olfr1154	0	0	0	0	0	0	0	0	0	0	0	0	0	NA	NA	NA	NA	NA	NA	NA	NA	NA	NA	NA	NA	NA	NA	NA	NA	NA
258647	Olfr435	0	0	0	0	0	0	0	0	0	0	0	0	0	NA	NA	NA	NA	NA	NA	NA	NA	NA	NA	NA	NA	NA	NA	NA	NA	NA
258654	Olfr1135	0	0	0	0	0	0	0	0	0	0	0	0	0	NA	NA	NA	NA	NA	NA	NA	NA	NA	NA	NA	NA	NA	NA	NA	NA	NA
258687	Olfr1454	0	0	0	0	0	0	0	0	0	0	0	0	0	NA	NA	NA	NA	NA	NA	NA	NA	NA	NA	NA	NA	NA	NA	NA	NA	NA
258717	Olfr429	0	0	0	0	0	0	0	0	0	0	0	0	0	NA	NA	NA	NA	NA	NA	NA	NA	NA	NA	NA	NA	NA	NA	NA	NA	NA
258763	Olfr1104	0	0	0	0	0	0	0	0	0	0	0	0	0	NA	NA	NA	NA	NA	NA	NA	NA	NA	NA	NA	NA	NA	NA	NA	NA	NA
258810	Olfr665	0	0	0	0	0	0	0	0	0	0	0	0	0	NA	NA	NA	NA	NA	NA	NA	NA	NA	NA	NA	NA	NA	NA	NA	NA	NA
258818	Olfr629	0	0	0	0	0	0	0	0	0	0	0	0	0	NA	NA	NA	NA	NA	NA	NA	NA	NA	NA	NA	NA	NA	NA	NA	NA	NA
258877	Olfr1395	0	0	0	0	0	0	0	0	0	0	0	0	0	NA	NA	NA	NA	NA	NA	NA	NA	NA	NA	NA	NA	NA	NA	NA	NA	NA
258880	Olfr218	0	0	0	0	0	0	0	0	0	0	0	0	0	NA	NA	NA	NA	NA	NA	NA	NA	NA	NA	NA	NA	NA	NA	NA	NA	NA
258944	Olfr351	0	0	0	0	0	0	0	0	0	0	0	0	0	NA	NA	NA	NA	NA	NA	NA	NA	NA	NA	NA	NA	NA	NA	NA	NA	NA
258946	Olfr348	0	0	0	0	0	0	0	0	0	0	0	0	0	NA	NA	NA	NA	NA	NA	NA	NA	NA	NA	NA	NA	NA	NA	NA	NA	NA
258988	Olfr38	0	0	0	0	0	0	0	0	0	0	0	0	0	NA	NA	NA	NA	NA	NA	NA	NA	NA	NA	NA	NA	NA	NA	NA	NA	NA
258998	Olfr177	0	0	0	0	0	0	0	0	0	0	0	0	0	NA	NA	NA	NA	NA	NA	NA	NA	NA	NA	NA	NA	NA	NA	NA	NA	NA
259014	Olfr1047	0	0	0	0	0	0	0	0	0	0	0	0	0	NA	NA	NA	NA	NA	NA	NA	NA	NA	NA	NA	NA	NA	NA	NA	NA	NA
259021	Olfr1054	0	0	0	0	0	0	0	0	0	0	0	0	0	NA	NA	NA	NA	NA	NA	NA	NA	NA	NA	NA	NA	NA	NA	NA	NA	NA
259038	Olfr283	0	0	0	0	0	0	0	0	0	0	0	0	0	NA	NA	NA	NA	NA	NA	NA	NA	NA	NA	NA	NA	NA	NA	NA	NA	NA
259064	Olfr124	0	0	0	0	0	0	0	0	0	0	0	0	0	NA	NA	NA	NA	NA	NA	NA	NA	NA	NA	NA	NA	NA	NA	NA	NA	NA
259108	Olfr550	0	0	0	0	0	0	0	0	0	0	0	0	0	NA	NA	NA	NA	NA	NA	NA	NA	NA	NA	NA	NA	NA	NA	NA	NA	NA
259115	Olfr586	0	0	0	0	0	0	0	0	0	0	0	0	0	NA	NA	NA	NA	NA	NA	NA	NA	NA	NA	NA	NA	NA	NA	NA	NA	NA
26369	Cetn1	0	0	0	0	0	0	0	0	0	0	0	0	0	NA	NA	NA	NA	NA	NA	NA	NA	NA	NA	NA	NA	NA	NA	NA	NA	NA
269862	Olfr1349	0	0	0	0	0	0	0	0	0	0	0	0	0	NA	NA	NA	NA	NA	NA	NA	NA	NA	NA	NA	NA	NA	NA	NA	NA	NA
27208	Snord33	0	0	0	0	0	0	0	0	0	0	0	0	0	NA	NA	NA	NA	NA	NA	NA	NA	NA	NA	NA	NA	NA	NA	NA	NA	NA
27212	Snord35b	0	0	0	0	0	0	0	0	0	0	0	0	0	NA	NA	NA	NA	NA	NA	NA	NA	NA	NA	NA	NA	NA	NA	NA	NA	NA
277743	Fam131c	0	0	0	0	0	0	0	0	0	0	0	0	0	NA	NA	NA	NA	NA	NA	NA	NA	NA	NA	NA	NA	NA	NA	NA	NA	NA
279618	Gm715	0	0	0	0	0	0	0	0	0	0	0	0	0	NA	NA	NA	NA	NA	NA	NA	NA	NA	NA	NA	NA	NA	NA	NA	NA	NA
319259	Bricd5	0	0	0	0	0	0	0	0	0	0	0	0	0	NA	NA	NA	NA	NA	NA	NA	NA	NA	NA	NA	NA	NA	NA	NA	NA	NA
328577	7530416G11Rik	0	0	0	0	0	0	0	0	0	0	0	0	0	NA	NA	NA	NA	NA	NA	NA	NA	NA	NA	NA	NA	NA	NA	NA	NA	NA
333588	Gm15104	0	0	0	0	0	0	0	0	0	0	0	0	0	NA	NA	NA	NA	NA	NA	NA	NA	NA	NA	NA	NA	NA	NA	NA	NA	NA
384589	Scgb1b29	0	0	0	0	0	0	0	0	0	0	0	0	0	NA	NA	NA	NA	NA	NA	NA	NA	NA	NA	NA	NA	NA	NA	NA	NA	NA
385317	H2al3	0	0	0	0	0	0	0	0	0	0	0	0	0	NA	NA	NA	NA	NA	NA	NA	NA	NA	NA	NA	NA	NA	NA	NA	NA	NA
385328	H2al1n	0	0	0	0	0	0	0	0	0	0	0	0	0	NA	NA	NA	NA	NA	NA	NA	NA	NA	NA	NA	NA	NA	NA	NA	NA	NA
387133	Mir9-1	0	0	0	0	0	0	0	0	0	0	0	0	0	NA	NA	NA	NA	NA	NA	NA	NA	NA	NA	NA	NA	NA	NA	NA	NA	NA
387140	Mir21a	0	0	0	0	0	0	0	0	0	0	0	0	0	NA	NA	NA	NA	NA	NA	NA	NA	NA	NA	NA	NA	NA	NA	NA	NA	NA
387141	Mir22	0	0	0	0	0	0	0	0	0	0	0	0	0	NA	NA	NA	NA	NA	NA	NA	NA	NA	NA	NA	NA	NA	NA	NA	NA	NA
387143	Mir101a	0	0	0	0	0	0	0	0	0	0	0	0	0	NA	NA	NA	NA	NA	NA	NA	NA	NA	NA	NA	NA	NA	NA	NA	NA	NA
387145	Mir126a	0	0	0	0	0	0	0	0	0	0	0	0	0	NA	NA	NA	NA	NA	NA	NA	NA	NA	NA	NA	NA	NA	NA	NA	NA	NA
387146	Mir127	0	0	0	0	0	0	0	0	0	0	0	0	0	NA	NA	NA	NA	NA	NA	NA	NA	NA	NA	NA	NA	NA	NA	NA	NA	NA
387152	Mir134	0	0	0	0	0	0	0	0	0	0	0	0	0	NA	NA	NA	NA	NA	NA	NA	NA	NA	NA	NA	NA	NA	NA	NA	NA	NA
387153	Mir135a-1	0	0	0	0	0	0	0	0	0	0	0	0	0	NA	NA	NA	NA	NA	NA	NA	NA	NA	NA	NA	NA	NA	NA	NA	NA	NA
387154	Mir136	0	0	0	0	0	0	0	0	0	0	0	0	0	NA	NA	NA	NA	NA	NA	NA	NA	NA	NA	NA	NA	NA	NA	NA	NA	NA
387155	Mir137	0	0	0	0	0	0	0	0	0	0	0	0	0	NA	NA	NA	NA	NA	NA	NA	NA	NA	NA	NA	NA	NA	NA	NA	NA	NA
387160	Mir142	0	0	0	0	0	0	0	0	0	0	0	0	0	NA	NA	NA	NA	NA	NA	NA	NA	NA	NA	NA	NA	NA	NA	NA	NA	NA
387165	Mir147	0	0	0	0	0	0	0	0	0	0	0	0	0	NA	NA	NA	NA	NA	NA	NA	NA	NA	NA	NA	NA	NA	NA	NA	NA	NA
387167	Mir149	0	0	0	0	0	0	0	0	0	0	0	0	0	NA	NA	NA	NA	NA	NA	NA	NA	NA	NA	NA	NA	NA	NA	NA	NA	NA
387169	Mir151	0	0	0	0	0	0	0	0	0	0	0	0	0	NA	NA	NA	NA	NA	NA	NA	NA	NA	NA	NA	NA	NA	NA	NA	NA	NA
387173	Mir155	0	0	0	0	0	0	0	0	0	0	0	0	0	NA	NA	NA	NA	NA	NA	NA	NA	NA	NA	NA	NA	NA	NA	NA	NA	NA
387177	Mir182	0	0	0	0	0	0	0	0	0	0	0	0	0	NA	NA	NA	NA	NA	NA	NA	NA	NA	NA	NA	NA	NA	NA	NA	NA	NA
387178	Mir183	0	0	0	0	0	0	0	0	0	0	0	0	0	NA	NA	NA	NA	NA	NA	NA	NA	NA	NA	NA	NA	NA	NA	NA	NA	NA
387179	Mir184	0	0	0	0	0	0	0	0	0	0	0	0	0	NA	NA	NA	NA	NA	NA	NA	NA	NA	NA	NA	NA	NA	NA	NA	NA	NA
387182	Mir187	0	0	0	0	0	0	0	0	0	0	0	0	0	NA	NA	NA	NA	NA	NA	NA	NA	NA	NA	NA	NA	NA	NA	NA	NA	NA
387186	Mir191	0	0	0	0	0	0	0	0	0	0	0	0	0	NA	NA	NA	NA	NA	NA	NA	NA	NA	NA	NA	NA	NA	NA	NA	NA	NA
387187	Mir192	0	0	0	0	0	0	0	0	0	0	0	0	0	NA	NA	NA	NA	NA	NA	NA	NA	NA	NA	NA	NA	NA	NA	NA	NA	NA
387188	Mir193a	0	0	0	0	0	0	0	0	0	0	0	0	0	NA	NA	NA	NA	NA	NA	NA	NA	NA	NA	NA	NA	NA	NA	NA	NA	NA
387191	Mir196a-1	0	0	0	0	0	0	0	0	0	0	0	0	0	NA	NA	NA	NA	NA	NA	NA	NA	NA	NA	NA	NA	NA	NA	NA	NA	NA
387195	Mir19b-2	0	0	0	0	0	0	0	0	0	0	0	0	0	NA	NA	NA	NA	NA	NA	NA	NA	NA	NA	NA	NA	NA	NA	NA	NA	NA
387199	Mir203	0	0	0	0	0	0	0	0	0	0	0	0	0	NA	NA	NA	NA	NA	NA	NA	NA	NA	NA	NA	NA	NA	NA	NA	NA	NA
387201	Mir205	0	0	0	0	0	0	0	0	0	0	0	0	0	NA	NA	NA	NA	NA	NA	NA	NA	NA	NA	NA	NA	NA	NA	NA	NA	NA
387206	Mir210	0	0	0	0	0	0	0	0	0	0	0	0	0	NA	NA	NA	NA	NA	NA	NA	NA	NA	NA	NA	NA	NA	NA	NA	NA	NA
387207	Mir211	0	0	0	0	0	0	0	0	0	0	0	0	0	NA	NA	NA	NA	NA	NA	NA	NA	NA	NA	NA	NA	NA	NA	NA	NA	NA
387210	Mir214	0	0	0	0	0	0	0	0	0	0	0	0	0	NA	NA	NA	NA	NA	NA	NA	NA	NA	NA	NA	NA	NA	NA	NA	NA	NA
387221	Mir27b	0	0	0	0	0	0	0	0	0	0	0	0	0	NA	NA	NA	NA	NA	NA	NA	NA	NA	NA	NA	NA	NA	NA	NA	NA	NA
387224	Mir29c	0	0	0	0	0	0	0	0	0	0	0	0	0	NA	NA	NA	NA	NA	NA	NA	NA	NA	NA	NA	NA	NA	NA	NA	NA	NA
387230	Mir99b	0	0	0	0	0	0	0	0	0	0	0	0	0	NA	NA	NA	NA	NA	NA	NA	NA	NA	NA	NA	NA	NA	NA	NA	NA	NA
387233	Mir124a-1	0	0	0	0	0	0	0	0	0	0	0	0	0	NA	NA	NA	NA	NA	NA	NA	NA	NA	NA	NA	NA	NA	NA	NA	NA	NA
387235	Mir125a	0	0	0	0	0	0	0	0	0	0	0	0	0	NA	NA	NA	NA	NA	NA	NA	NA	NA	NA	NA	NA	NA	NA	NA	NA	NA
387237	Mir129-1	0	0	0	0	0	0	0	0	0	0	0	0	0	NA	NA	NA	NA	NA	NA	NA	NA	NA	NA	NA	NA	NA	NA	NA	NA	NA
387242	Mir200a	0	0	0	0	0	0	0	0	0	0	0	0	0	NA	NA	NA	NA	NA	NA	NA	NA	NA	NA	NA	NA	NA	NA	NA	NA	NA
387243	Mir200b	0	0	0	0	0	0	0	0	0	0	0	0	0	NA	NA	NA	NA	NA	NA	NA	NA	NA	NA	NA	NA	NA	NA	NA	NA	NA
387245	Mirlet7b	0	0	0	0	0	0	0	0	0	0	0	0	0	NA	NA	NA	NA	NA	NA	NA	NA	NA	NA	NA	NA	NA	NA	NA	NA	NA
387248	Mirlet7e	0	0	0	0	0	0	0	0	0	0	0	0	0	NA	NA	NA	NA	NA	NA	NA	NA	NA	NA	NA	NA	NA	NA	NA	NA	NA
387253	Mirlet7f-2	0	0	0	0	0	0	0	0	0	0	0	0	0	NA	NA	NA	NA	NA	NA	NA	NA	NA	NA	NA	NA	NA	NA	NA	NA	NA
387343	Tas2r109	0	0	0	0	0	0	0	0	0	0	0	0	0	NA	NA	NA	NA	NA	NA	NA	NA	NA	NA	NA	NA	NA	NA	NA	NA	NA
387346	Tas2r114	0	0	0	0	0	0	0	0	0	0	0	0	0	NA	NA	NA	NA	NA	NA	NA	NA	NA	NA	NA	NA	NA	NA	NA	NA	NA
387564	Sval3	0	0	0	0	0	0	0	0	0	0	0	0	0	NA	NA	NA	NA	NA	NA	NA	NA	NA	NA	NA	NA	NA	NA	NA	NA	NA
394435	Ugt1a6b	0	0	0	0	0	0	0	0	0	0	0	0	0	NA	NA	NA	NA	NA	NA	NA	NA	NA	NA	NA	NA	NA	NA	NA	NA	NA
404222	Olfr231	0	0	0	0	0	0	0	0	0	0	0	0	0	NA	NA	NA	NA	NA	NA	NA	NA	NA	NA	NA	NA	NA	NA	NA	NA	NA
404308	Olfr118	0	0	0	0	0	0	0	0	0	0	0	0	0	NA	NA	NA	NA	NA	NA	NA	NA	NA	NA	NA	NA	NA	NA	NA	NA	NA
404317	Olfr592	0	0	0	0	0	0	0	0	0	0	0	0	0	NA	NA	NA	NA	NA	NA	NA	NA	NA	NA	NA	NA	NA	NA	NA	NA	NA
404327	Olfr1113	0	0	0	0	0	0	0	0	0	0	0	0	0	NA	NA	NA	NA	NA	NA	NA	NA	NA	NA	NA	NA	NA	NA	NA	NA	NA
408193	Otud6a	0	0	0	0	0	0	0	0	0	0	0	0	0	NA	NA	NA	NA	NA	NA	NA	NA	NA	NA	NA	NA	NA	NA	NA	NA	NA
432779	Lrrc14b	0	0	0	0	0	0	0	0	0	0	0	0	0	NA	NA	NA	NA	NA	NA	NA	NA	NA	NA	NA	NA	NA	NA	NA	NA	NA
432867	Defb48	0	0	0	0	0	0	0	0	0	0	0	0	0	NA	NA	NA	NA	NA	NA	NA	NA	NA	NA	NA	NA	NA	NA	NA	NA	NA
433181	Spink11	0	0	0	0	0	0	0	0	0	0	0	0	0	NA	NA	NA	NA	NA	NA	NA	NA	NA	NA	NA	NA	NA	NA	NA	NA	NA
434800	Smim9	0	0	0	0	0	0	0	0	0	0	0	0	0	NA	NA	NA	NA	NA	NA	NA	NA	NA	NA	NA	NA	NA	NA	NA	NA	NA
436002	Olfr243	0	0	0	0	0	0	0	0	0	0	0	0	0	NA	NA	NA	NA	NA	NA	NA	NA	NA	NA	NA	NA	NA	NA	NA	NA	NA
449631	Snord15b	0	0	0	0	0	0	0	0	0	0	0	0	0	NA	NA	NA	NA	NA	NA	NA	NA	NA	NA	NA	NA	NA	NA	NA	NA	NA
493809	Taar3	0	0	0	0	0	0	0	0	0	0	0	0	0	NA	NA	NA	NA	NA	NA	NA	NA	NA	NA	NA	NA	NA	NA	NA	NA	NA
545475	Defb28	0	0	0	0	0	0	0	0	0	0	0	0	0	NA	NA	NA	NA	NA	NA	NA	NA	NA	NA	NA	NA	NA	NA	NA	NA	NA
545547	Lce1j	0	0	0	0	0	0	0	0	0	0	0	0	0	NA	NA	NA	NA	NA	NA	NA	NA	NA	NA	NA	NA	NA	NA	NA	NA	NA
545934	Vmn1r173	0	0	0	0	0	0	0	0	0	0	0	0	0	NA	NA	NA	NA	NA	NA	NA	NA	NA	NA	NA	NA	NA	NA	NA	NA	NA
545948	Scgb1b20	0	0	0	0	0	0	0	0	0	0	0	0	0	NA	NA	NA	NA	NA	NA	NA	NA	NA	NA	NA	NA	NA	NA	NA	NA	NA
546901	Vmn1r34	0	0	0	0	0	0	0	0	0	0	0	0	0	NA	NA	NA	NA	NA	NA	NA	NA	NA	NA	NA	NA	NA	NA	NA	NA	NA
547160	H2al1e	0	0	0	0	0	0	0	0	0	0	0	0	0	NA	NA	NA	NA	NA	NA	NA	NA	NA	NA	NA	NA	NA	NA	NA	NA	NA
56860	Olfr690	0	0	0	0	0	0	0	0	0	0	0	0	0	NA	NA	NA	NA	NA	NA	NA	NA	NA	NA	NA	NA	NA	NA	NA	NA	NA
56861	Olfr480	0	0	0	0	0	0	0	0	0	0	0	0	0	NA	NA	NA	NA	NA	NA	NA	NA	NA	NA	NA	NA	NA	NA	NA	NA	NA
57272	Olfr140	0	0	0	0	0	0	0	0	0	0	0	0	0	NA	NA	NA	NA	NA	NA	NA	NA	NA	NA	NA	NA	NA	NA	NA	NA	NA
574404	Gm14685	0	0	0	0	0	0	0	0	0	0	0	0	0	NA	NA	NA	NA	NA	NA	NA	NA	NA	NA	NA	NA	NA	NA	NA	NA	NA
574418	Serinc4	0	0	0	0	0	0	0	0	0	0	0	0	0	NA	NA	NA	NA	NA	NA	NA	NA	NA	NA	NA	NA	NA	NA	NA	NA	NA
621510	Vmn1r129	0	0	0	0	0	0	0	0	0	0	0	0	0	NA	NA	NA	NA	NA	NA	NA	NA	NA	NA	NA	NA	NA	NA	NA	NA	NA
623197	Gm11237	0	0	0	0	0	0	0	0	0	0	0	0	0	NA	NA	NA	NA	NA	NA	NA	NA	NA	NA	NA	NA	NA	NA	NA	NA	NA
624936	Pou5f1-rs8	0	0	0	0	0	0	0	0	0	0	0	0	0	NA	NA	NA	NA	NA	NA	NA	NA	NA	NA	NA	NA	NA	NA	NA	NA	NA
626175	Gm6654	0	0	0	0	0	0	0	0	0	0	0	0	0	NA	NA	NA	NA	NA	NA	NA	NA	NA	NA	NA	NA	NA	NA	NA	NA	NA
626397	Vmn1r12	0	0	0	0	0	0	0	0	0	0	0	0	0	NA	NA	NA	NA	NA	NA	NA	NA	NA	NA	NA	NA	NA	NA	NA	NA	NA
626828	Vmn1r31	0	0	0	0	0	0	0	0	0	0	0	0	0	NA	NA	NA	NA	NA	NA	NA	NA	NA	NA	NA	NA	NA	NA	NA	NA	NA
628456	Ctag2l1	0	0	0	0	0	0	0	0	0	0	0	0	0	NA	NA	NA	NA	NA	NA	NA	NA	NA	NA	NA	NA	NA	NA	NA	NA	NA
628518	Ctag2l2	0	0	0	0	0	0	0	0	0	0	0	0	0	NA	NA	NA	NA	NA	NA	NA	NA	NA	NA	NA	NA	NA	NA	NA	NA	NA
628854	Gm15517	0	0	0	0	0	0	0	0	0	0	0	0	0	NA	NA	NA	NA	NA	NA	NA	NA	NA	NA	NA	NA	NA	NA	NA	NA	NA
631990	Cdr1	0	0	0	0	0	0	0	0	0	0	0	0	0	NA	NA	NA	NA	NA	NA	NA	NA	NA	NA	NA	NA	NA	NA	NA	NA	NA
64243	Gm26504	0	0	0	0	0	0	0	0	0	0	0	0	0	NA	NA	NA	NA	NA	NA	NA	NA	NA	NA	NA	NA	NA	NA	NA	NA	NA
64245	Snord116l2	0	0	0	0	0	0	0	0	0	0	0	0	0	NA	NA	NA	NA	NA	NA	NA	NA	NA	NA	NA	NA	NA	NA	NA	NA	NA
654458	Defb43	0	0	0	0	0	0	0	0	0	0	0	0	0	NA	NA	NA	NA	NA	NA	NA	NA	NA	NA	NA	NA	NA	NA	NA	NA	NA
665931	Rplp2-ps1	0	0	0	0	0	0	0	0	0	0	0	0	0	NA	NA	NA	NA	NA	NA	NA	NA	NA	NA	NA	NA	NA	NA	NA	NA	NA
667118	Zbed6	0	0	0	0	0	0	0	0	0	0	0	0	0	NA	NA	NA	NA	NA	NA	NA	NA	NA	NA	NA	NA	NA	NA	NA	NA	NA
668339	Gm9112	0	0	0	0	0	0	0	0	0	0	0	0	0	NA	NA	NA	NA	NA	NA	NA	NA	NA	NA	NA	NA	NA	NA	NA	NA	NA
66835	Snord123	0	0	0	0	0	0	0	0	0	0	0	0	0	NA	NA	NA	NA	NA	NA	NA	NA	NA	NA	NA	NA	NA	NA	NA	NA	NA
668526	Scgb2b17	0	0	0	0	0	0	0	0	0	0	0	0	0	NA	NA	NA	NA	NA	NA	NA	NA	NA	NA	NA	NA	NA	NA	NA	NA	NA
67334	H2ap	0	0	0	0	0	0	0	0	0	0	0	0	0	NA	NA	NA	NA	NA	NA	NA	NA	NA	NA	NA	NA	NA	NA	NA	NA	NA
67828	Lce1f	0	0	0	0	0	0	0	0	0	0	0	0	0	NA	NA	NA	NA	NA	NA	NA	NA	NA	NA	NA	NA	NA	NA	NA	NA	NA
68009	Defa20	0	0	0	0	0	0	0	0	0	0	0	0	0	NA	NA	NA	NA	NA	NA	NA	NA	NA	NA	NA	NA	NA	NA	NA	NA	NA
68023	Pdf	0	0	0	0	0	0	0	0	0	0	0	0	0	NA	NA	NA	NA	NA	NA	NA	NA	NA	NA	NA	NA	NA	NA	NA	NA	NA
68221	Wfdc15a	0	0	0	0	0	0	0	0	0	0	0	0	0	NA	NA	NA	NA	NA	NA	NA	NA	NA	NA	NA	NA	NA	NA	NA	NA	NA
68232	1700120K04Rik	0	0	0	0	0	0	0	0	0	0	0	0	0	NA	NA	NA	NA	NA	NA	NA	NA	NA	NA	NA	NA	NA	NA	NA	NA	NA
68243	A930018P22Rik	0	0	0	0	0	0	0	0	0	0	0	0	0	NA	NA	NA	NA	NA	NA	NA	NA	NA	NA	NA	NA	NA	NA	NA	NA	NA
68484	Krtap6-5	0	0	0	0	0	0	0	0	0	0	0	0	0	NA	NA	NA	NA	NA	NA	NA	NA	NA	NA	NA	NA	NA	NA	NA	NA	NA
68673	Krtap4-2	0	0	0	0	0	0	0	0	0	0	0	0	0	NA	NA	NA	NA	NA	NA	NA	NA	NA	NA	NA	NA	NA	NA	NA	NA	NA
68720	Lce1b	0	0	0	0	0	0	0	0	0	0	0	0	0	NA	NA	NA	NA	NA	NA	NA	NA	NA	NA	NA	NA	NA	NA	NA	NA	NA
68740	Krtap22-2	0	0	0	0	0	0	0	0	0	0	0	0	0	NA	NA	NA	NA	NA	NA	NA	NA	NA	NA	NA	NA	NA	NA	NA	NA	NA
69134	Fam25c	0	0	0	0	0	0	0	0	0	0	0	0	0	NA	NA	NA	NA	NA	NA	NA	NA	NA	NA	NA	NA	NA	NA	NA	NA	NA
69481	Actl9	0	0	0	0	0	0	0	0	0	0	0	0	0	NA	NA	NA	NA	NA	NA	NA	NA	NA	NA	NA	NA	NA	NA	NA	NA	NA
69611	Lce1d	0	0	0	0	0	0	0	0	0	0	0	0	0	NA	NA	NA	NA	NA	NA	NA	NA	NA	NA	NA	NA	NA	NA	NA	NA	NA
69994	Rsc1a1	0	0	0	0	0	0	0	0	0	0	0	0	0	NA	NA	NA	NA	NA	NA	NA	NA	NA	NA	NA	NA	NA	NA	NA	NA	NA
71083	Dmrtc1c1	0	0	0	0	0	0	0	0	0	0	0	0	0	NA	NA	NA	NA	NA	NA	NA	NA	NA	NA	NA	NA	NA	NA	NA	NA	NA
72221	1700021F07Rik	0	0	0	0	0	0	0	0	0	0	0	0	0	NA	NA	NA	NA	NA	NA	NA	NA	NA	NA	NA	NA	NA	NA	NA	NA	NA
72381	2210409E12Rik	0	0	0	0	0	0	0	0	0	0	0	0	0	NA	NA	NA	NA	NA	NA	NA	NA	NA	NA	NA	NA	NA	NA	NA	NA	NA
723814	Mir223	0	0	0	0	0	0	0	0	0	0	0	0	0	NA	NA	NA	NA	NA	NA	NA	NA	NA	NA	NA	NA	NA	NA	NA	NA	NA
723818	Mir135b	0	0	0	0	0	0	0	0	0	0	0	0	0	NA	NA	NA	NA	NA	NA	NA	NA	NA	NA	NA	NA	NA	NA	NA	NA	NA
723819	Mir181c	0	0	0	0	0	0	0	0	0	0	0	0	0	NA	NA	NA	NA	NA	NA	NA	NA	NA	NA	NA	NA	NA	NA	NA	NA	NA
[truncated: 22,593 more rows]

## Sheet: Table 1b
Table 1b. Complete list of all OCRs with Nr4a consensus sites within 200kb of TSS of Bcl2l11. (source: immgen.org ATACseq). Selected immmune cell populations in the T cell and B cell lineage are shown with peak height. Yellow highlighting marks EBAB1 and EBAB2 OCRs depicted in manuscript Fig 4, Supp Fig 5.
OCR ID	Chr	OCR Start	OCR End	OCR Summit	Distance to query gene TSS (bp)	Distance to query gene end (bp)	mm10_60way_phastCons_scores	minus_log10_bestPvalue	Included in systematic analysis	Genes within 100Kb	Cis associated genes	signedLogPvalues	TF ID	TF Name	Score	T_4_Nve_Sp	T_4_Sp_aCD3+CD40_18hr	T_4_Th	T_8_Nve_Sp	T_8_Th	T_DP_Th	Treg_4_25hi_Sp	B_Fo_Sp	B_Sp
OCR_283983	chr2	127923352	127923602	127923477	-202561	-239070	0.14	8.66	YES	Bub1,Acoxl	Acoxl	15.39	ENSMUSG00000009471_LINE51_Myod1_D|ENSMUSG00000007872_LINE48_Id3_I|ENSMUSG00000021379_LINE72_Id4_I|ENSMUSG00000027684_LINE385_Mecom_D|ENSMUSG00000022676_LINE952_Snai2_I_N5|ENSMUSG00000015053_LINE1112_Gata2_I|ENSMUSG00000030543_LINE107_Mesp2_I|ENSMUSG000000	Myod1|Id3|Id4|Mecom|Snai2|Gata2|Mesp2|Mesp1|Etv2|Tbx1|Tbx10|Nr4a2|Ascl2|Ascl1|Tcfcp2l1|Ubp1|Tcf3|Zscan10|Nr2c2|Tcf12|Tcf4|Gata6|Gata4|Spic	9.171821|9.122477|9.122477|9.083977|8.973601|8.75851|8.710529|8.710529|8.460647|8.382534|8.382534|8.321548|8.063248|8.063248|7.963419|7.963419|7.83805|7.739096|7.674028|7.488787|7.204438|6.942221|6.598319|5.553742	17.78	34	23.97	14.52	21.08	17.65	16.78	0.36	1.67	EBAB1
OCR_283986	chr2	127927984	127928234	127928109	-197929	-234438	0.48	19.14	YES	Bub1,Acoxl	Acoxl	9.81	ENSMUSG00000023034_LINE6710_Nr4a1_I_N5|ENSMUSG00000000861_LINE755_Bcl11a_I|ENSMUSG00000048251_LINE1408_Bcl11b_I|ENSMUSG00000060969_LINE1400_Irx1_I|ENSMUSG00000059552_LINE1640_Trp53_D_N1|ENSMUSG00000034227_LINE1061_Foxj1_D|ENSMUSG00000017491_LINE1585_Rarb_	Nr4a1|Bcl11a|Bcl11b|Irx1|Trp53|Foxj1|Rarb|Nr4a2|Elf1|Foxj2|Foxj3|Foxn2|Foxl2|ENSMUSG00000090020|Foxp4|Foxp3|Myc|Nr4a3|Snai2|Nr2e3|Esrrb|Foxq1|Nr2f6|Foxd3|Foxe1|Mecom|Foxk2|Foxk1|Foxo3|Foxp2|Nr5a2|Nr5a1|Esrrg|Esrra|Nr2c1|Spib|Foxm1|Rara|Ahctf1|Foxp1|Foxo4|	10.47978|10.26844|10.26844|10.26281|9.793687|9.558717|9.538637|9.419447|9.396394|9.3618|9.205609|9.205609|9.205609|9.205609|9.144594|9.144594|9.10482|9.092218|8.973601|8.870818|8.787099|8.756841|8.71194|8.601067|8.601067|8.474854|8.471545|8.471545|8.39304	48.73	22.03	37.52	22.71	23.84	43.05	22.93	5.62	3.61	EBAB2
OCR_283993	chr2	127944431	127944681	127944556	-181482	-217991	0.01	1.98	YES	Acoxl		0	ENSMUSG00000046518_LINE143_Ferd3l_I|ENSMUSG00000003282_LINE289_Plag1_I|ENSMUSG00000040857_LINE1034_Erf_I|ENSMUSG00000005148_LINE292_Klf5_I|ENSMUSG00000036461_LINE1030_Elf1_I|ENSMUSG00000000861_LINE755_Bcl11a_I|ENSMUSG00000048251_LINE1408_Bcl11b_I|ENSMUSG0	Ferd3l|Plag1|Erf|Klf5|Elf1|Bcl11a|Bcl11b|Ascl2|Ascl1|Hnf4g|Etv2|Fev|Myf5|Klf4|Spib|Nr4a3|Meis1|Tgif2|Meis3|Tgif1|Ets1|Erg|Fli1|Snai3|Snai1|Meis2|Pknox1|Pknox2|Zkscan5|Nr1h3|Nr1h2	9.757256|9.227013|9.119697|9.115264|9.061031|8.794814|8.794814|8.593756|8.593756|8.449396|8.37052|8.290739|8.100442|8.07574|7.73366|7.586174|7.550076|7.433808|7.329683|7.286188|7.233653|7.15771|7.115531|6.949117|6.949117|6.825038|6.446517|6.020286|5.87764	0.11	0.1	1.97	1.01	1.09	1.38	0.54	1.09	0.11
OCR_283994	chr2	127950765	127951015	127950890	-175148	-211657	0.35	1.05	NO	Acoxl		0	ENSMUSG00000026815_LINE378_Gfi1b_D|ENSMUSG00000040033_LINE1785_Stat2_I|ENSMUSG00000036461_LINE1030_Elf1_I|ENSMUSG00000040857_LINE1034_Erf_I|ENSMUSG00000023034_LINE6710_Nr4a1_I_N5|ENSMUSG00000031860_LINE1278_Pbx4_I|ENSMUSG00000034673_LINE1290_Pbx2_I|ENSMUS	Gfi1b|Stat2|Elf1|Erf|Nr4a1|Pbx4|Pbx2|Esrrb|Foxh1|Nfat5|Bcl11a|Bcl11b|Nr4a2|Fev|Esrrg|Esrra|Irf1|Rara|Nfatc2|Ets1|Erg|Sox30|Zfp354c|Sry|Nfatc1|Sox21|Hoxb8|Nanog|Hoxd8	10.95445|10.56535|9.508199|9.465857|9.384901|9.052176|9.052176|8.907597|8.7799|8.457929|8.395124|8.395124|8.321548|8.305239|8.269782|8.061146|7.723107|7.492012|7.421148|7.156407|7.061069|7.012076|6.923914|6.701378|5.7228|5.42591|5.127321|5.109836|4.197774	3.79	1.4	1.42	2.19	0.54	0.5	1.19	0.38	0.11
OCR_283997	chr2	127963828	127964078	127963953	-162085	-198594	0.24	1.19	NO			0	ENSMUSG00000036461_LINE1030_Elf1_I|ENSMUSG00000018899_LINE1497_Irf1_I|ENSMUSG00000021255_LINE1599_Esrrb_D_N3|ENSMUSG00000022346_LINE75_Myc_D|ENSMUSG00000038539_LINE592_Atf5_I_N2|ENSMUSG00000038151_LINE465_Prdm1_I|ENSMUSG00000026398_LINE1611_Nr5a2_D_N1|ENS	Elf1|Irf1|Esrrb|Myc|Atf5|Prdm1|Nr5a2|Nr5a1|Esrrg|9430076C15Rik|Gfi1b|Etv2|Ehf|Erf|Gabpa|Gm4881|Ets2|Stat2|Nr4a3|Esrra|Elf5|Etv6|Ets1|Elf2|Erg|Fli1|Elf4|Sfpi1|Atf2|Elf3|Etv3|Irf3|Nr6a1|Rhox11|Spic|Irx4	10.67393|10.62275|10.6131|10.42334|9.507323|9.381265|9.252592|9.252592|9.054942|8.699216|8.635055|8.342571|8.194451|8.130137|8.126078|8.126078|8.126078|8.121563|7.920196|7.909614|7.597937|7.550474|7.370816|7.368081|7.285208|7.27216|6.890862|6.833967|6.782	1.78	0.65	1.42	1.43	1.89	0.49	0.94	1.64	2.28
OCR_283999	chr2	127979042	127979292	127979167	-146871	-183380	0.16	3.38	YES			0	ENSMUSG00000063972_LINE1636_Nr6a1_I|ENSMUSG00000059552_LINE1640_Trp53_D_N1|ENSMUSG00000014030_LINE1644_Pax5_I|ENSMUSG00000040857_LINE1034_Erf_I|ENSMUSG00000036461_LINE1030_Elf1_I|ENSMUSG00000022952_LINE1674_Runx1_D|ENSMUSG00000070691_LINE7301_Runx3_I_N3|E	Nr6a1|Trp53|Pax5|Erf|Elf1|Runx1|Runx3|Etv2|Hnf4g|Bcl11a|Bcl11b|Lef1|Zbtb6|Tcf7l2|Nr4a3|Mecom|Zkscan5|Nr2e1|Tcf7l1	11.36548|9.721299|8.670153|8.607096|8.560991|8.369715|8.369715|8.329099|8.309575|8.295959|8.295959|8.076777|8.063556|7.992126|7.586174|7.426093|5.540603|5.211651|4.765075	0.76	2.02	3.78	0.44	0.96	1.48	0.54	0.72	0.59
OCR_284016	chr2	128032136	128032386	128032261	-93777	-130286	0.02	0.71	NO	Bcl2l11		0	ENSMUSG00000020889_LINE6649_Nr1d1_I_N1|ENSMUSG00000021775_LINE6674_Nr1d2_I_N1|ENSMUSG00000026815_LINE378_Gfi1b_D|ENSMUSG00000023034_LINE6710_Nr4a1_I_N5|ENSMUSG00000026826_LINE1615_Nr4a2_D|ENSMUSG00000002393_LINE1573_Nr2f6_D_N1|ENSMUSG00000042472_LINE500_Z	Nr1d1|Nr1d2|Gfi1b|Nr4a1|Nr4a2|Nr2f6|Zfp410|Nr1h4|Nr1h5|Smarcc1|Mafb|Rarb|Nr5a2|Nr5a1|Lef1|Esrrg|Esrra|Tcf7l2|Nr2c1|Rara|Esr1|Rest|Rora|Rarg|Atf4|Tcf7l1|Tcf7	10.05351|10.05351|9.816985|9.677668|9.419447|9.16866|9.015709|9.015474|9.015474|8.941999|8.77954|8.640595|8.22317|8.22317|8.136987|8.123763|8.114845|8.071747|8.006951|7.338316|6.962394|6.791671|6.510191|6.364743|5.876062|4.667419|4.090925	1.08	3.76	1.42	2.09	0.53	0.98	0.11	1.36	1.67
OCR_284031	chr2	128065600	128065850	128065725	-60313	-96822	0.06	17.67	YES	Bcl2l11		0	ENSMUSG00000000861_LINE755_Bcl11a_I|ENSMUSG00000048251_LINE1408_Bcl11b_I|ENSMUSG00000036461_LINE1030_Elf1_I|ENSMUSG00000028341_LINE1617_Nr4a3_I|ENSMUSG00000002983_LINE7015_Relb_I|ENSMUSG00000030678_LINE1154_Maz_I|ENSMUSG00000018973_LINE1182_Hoxb1_I|ENSMUS	Bcl11a|Bcl11b|Elf1|Nr4a3|Relb|Maz|Hoxb1|Hnf4g|Runx1|Runx3|Nobox|Zfp281|Stat2|Mecom|Arnt2|Spib|Zfp219|Irf1|Trp73|Sfpi1|Bbx|Nfic|Dlx3|Zfx|Dlx1|Msx2|Bsx|Spic|Sox17|Pax7|Zfp957	10.26844|10.26844|9.467184|8.879123|8.861558|8.805951|8.424276|8.357959|8.295211|8.295211|8.243882|8.183065|8.11244|8.076606|7.863199|7.73366|7.713316|7.422511|7.213813|6.794309|6.773045|6.642727|6.405314|6.198913|6.152466|6.106643|6.103552|5.971919|5.957	0.52	0.38	0.39	0.26	2.58	1.48	1.19	0.77	0.11
OCR_284041	chr2	128078906	128079156	128079031	-47007	-83516	0.15	2.53	YES	Bcl2l11		0	ENSMUSG00000062939_LINE1786_Stat4_D|ENSMUSG00000063659_LINE743_Zfp238_I|ENSMUSG00000045680_LINE139_Tcf21_D_N1|ENSMUSG00000074622_LINE260_Mafb_D_N2|ENSMUSG00000027490_LINE993_E2f1_I|ENSMUSG00000005442_LINE1706_Cic_D|ENSMUSG00000002250_LINE1572_Ppard_I|ENSM	Stat4|Zfp238|Tcf21|Mafb|E2f1|Cic|Ppard|Stat3|Nr3c1|Ctcf|Hnf4g|Ctcfl|Stat2|Nrl|Mafa|Maf|Nr4a3|Irf1|Irf7|Mafg	9.944317|9.635829|9.601445|9.449097|9.362152|9.100447|9.073792|8.825465|8.799573|8.65785|8.28468|7.984819|7.817641|7.772384|7.772384|7.772384|7.586174|7.394318|6.926351|5.714057	8.32	9.43	11.35	4.97	6.67	6.39	7.42	2.68	2.28
OCR_284045	chr2	128087052	128087302	128087177	-38861	-75370	0.3	3.91	YES	Bcl2l11		0	ENSMUSG00000063972_LINE1636_Nr6a1_I|ENSMUSG00000021255_LINE1599_Esrrb_D_N3|ENSMUSG00000044167_LINE1080_Foxo1_D_N2|ENSMUSG00000034161_LINE113_Scx_I|ENSMUSG00000068079_LINE162_Tcf15_I|ENSMUSG00000026398_LINE1611_Nr5a2_D_N1|ENSMUSG00000026751_LINE6719_Nr5a1_	Nr6a1|Esrrb|Foxo1|Scx|Tcf15|Nr5a2|Nr5a1|Esrrg|9430076C15Rik|Arid3b|Nr3c1|Nr4a3|Esrra|Hes2|Tcf3|Tcf12|Nfatc2|Atf7|Tcf4|Zfp300|Smarcc2	10.99453|10.96997|10.33643|9.285223|9.285223|9.252592|9.252592|9.054942|8.710035|8.434479|8.140541|7.920196|7.909614|7.812098|7.76026|7.588377|7.324805|7.302559|7.292803|7.071705|4.587482	0.35	18.73	6.39	4.1	4.45	0.5	11.92	4.24	1.2
OCR_284093	chr2	128155711	128155961	128155836	29798	-6711	0.02	4.71	YES	Bcl2l11		0	ENSMUSG00000022811_LINE962_Zfp148_I_N2|ENSMUSG00000018750_LINE318_Zbtb4_I|ENSMUSG00000016458_LINE2218_Wt1_I|ENSMUSG00000001280_LINE281_Sp1_D|ENSMUSG00000021743_LINE336_Fezf2_I|ENSMUSG00000029697_LINE399_Fezf1_I|ENSMUSG00000024238_LINE266_Zeb1_I|ENSMUSG000	Zfp148|Zbtb4|Wt1|Sp1|Fezf2|Fezf1|Zeb1|Sp8|Sp7|Sp9|Sp2|Hif3a|Sp6|Sp5|Klf5|Klf4|Sp4|Rreb1|Nr4a2|Sp3|Mesp2|Mesp1|Maz|Klf15|Zfp281|Klf14|Klf11|Klf13|Klf16|Klf6|Klf3|Klf2|Zfp3|Tcf12|Tcf3|Klf7|Klf12|Tcf4|Egr3|Figla|Klf8|Pknox1|Zfp161|Smarcc2	12.38987|10.21275|9.922986|9.767453|9.677612|9.677612|9.486399|9.252264|9.252264|9.252264|9.249248|9.223553|9.144907|9.144907|8.80273|8.74722|8.608885|8.458126|8.321548|8.267242|8.180092|8.180092|8.117543|8.022369|7.938357|7.824886|7.824886|7.824886|7.824	2.34	0.38	2.55	2.19	4.27	4.2	0.5	1.91	0.55
OCR_284112	chr2	128190234	128190484	128190359	64321	27812	0.01	12.35	YES	Bcl2l11		0	ENSMUSG00000030678_LINE1154_Maz_I|ENSMUSG00000062327_LINE1804_T_D|ENSMUSG00000028341_LINE1617_Nr4a3_I|ENSMUSG00000000861_LINE755_Bcl11a_I|ENSMUSG00000048251_LINE1408_Bcl11b_I|ENSMUSG00000021250_LINE181_Fos_I|ENSMUSG00000021255_LINE1599_Esrrb_D_N3|ENSMUSG0	Maz|T|Nr4a3|Bcl11a|Bcl11b|Fos|Esrrb|Jund|Smarcc1|Mga|Rreb1|Nr5a2|Nr5a1|Tbx5|Rarb|Tbx4|Esrrg|Klf15|Mef2c|Esrra|Hif3a|Zfp281|Bach1|Fosl1|Fosb|Nr4a1|Tbx20|Sp8|Sp7|Sp9|Eomes|Nfe2|Rara|Irf3|Esr1|Tbr1|Tbx2|Nfic|Zfp369|Zfp110|Tbx3|Zkscan5|Dnajc21	12.70169|10.90941|10.55314|10.42415|10.42415|10.30234|10.13308|9.991203|9.85093|9.675935|9.387393|9.252592|9.252592|9.238639|9.2323|9.223097|9.054942|8.940674|8.725624|8.617203|8.567242|8.520815|8.511497|8.506515|8.338581|8.181985|8.028492|7.886365|7.8863	4.42	7.36	3.24	21.14	9.24	1.73	10.14	12.36	9.53
OCR_284117	chr2	128204070	128204320	128204195	78157	41648	0.14	8.67	YES	Bcl2l11		0	ENSMUSG00000015839_LINE175_Nfe2l2_D|ENSMUSG00000058794_LINE251_Nfe2_I|ENSMUSG00000032481_LINE6526_Smarcc1_I_N2|ENSMUSG00000038648_LINE216_Creb3l2_D_N1|ENSMUSG00000027552_LINE994_E2f5_I|ENSMUSG00000028654_LINE92_Mycl1_I|ENSMUSG00000037169_LINE121_Mycn_D|EN	Nfe2l2|Nfe2|Smarcc1|Creb3l2|E2f5|Mycl1|Mycn|Mycs|Myod1|Atoh8|Dmrtc2|Hnf4g|Myog|Fos|Usf2|Foxj1|Nr4a1|Runx2|Myf5|Ferd3l|Smad1|Smad5|Usf1|Tal1|Lyl1|Zfp300|Bach1|Sox5|E2f2|Sox11|Tcfap4|Sox4|Sry|E2f3|Myf6|Sox8|Sox21|Sox15|Tcf7	14.37876|12.4672|11.35786|9.771693|9.605843|9.586841|9.586841|9.586841|9.447602|9.281523|9.280855|9.255014|9.086887|9.070632|9.005323|8.836617|8.802581|8.787123|8.729522|8.728176|8.301338|8.301338|8.282587|8.031782|8.031782|7.86528|7.374838|6.981326|6.771	0.84	1.16	1.42	1.1	0.96	4.58	5.36	19.58	20.22
OCR_284147	chr2	128258008	128258258	128258133	132095	95586	0	2.53	YES			0	ENSMUSG00000000861_LINE755_Bcl11a_I|ENSMUSG00000048251_LINE1408_Bcl11b_I|ENSMUSG00000036461_LINE1030_Elf1_I|ENSMUSG00000003282_LINE289_Plag1_I|ENSMUSG00000036972_LINE452_Zic4_I|ENSMUSG00000005677_LINE1576_Nr1i3_I|ENSMUSG00000039087_LINE476_Rreb1_I|ENSMUSG	Bcl11a|Bcl11b|Elf1|Plag1|Zic4|Nr1i3|Rreb1|Ehf|Nr4a3|Elf5|Sfpi1|Elf3|Zic2|Zkscan5|Spic|Zic3|Glis1	11.25393|11.25393|10.02629|9.375304|9.366952|9.246818|8.880803|7.844022|7.588083|7.490814|7.252489|6.549249|6.236065|5.8432|5.836377|5.664173|4.688939	0.11	1.12	0.63	2.66	1.06	0.4	0.94	2.87	4.7
OCR_284194	chr2	128337250	128337500	128337375	211337	174828	0.02	8.42	YES	Gm14005		0	ENSMUSG00000064137_LINE1407_Rhox8_I|ENSMUSG00000014030_LINE1644_Pax5_I|ENSMUSG00000017491_LINE1585_Rarb_D_N1|ENSMUSG00000039153_LINE1675_Runx2_I|ENSMUSG00000034161_LINE113_Scx_I|ENSMUSG00000068079_LINE162_Tcf15_I|ENSMUSG00000001911_LINE1689_Nfix_I|ENSMUSG	Rhox8|Pax5|Rarb|Runx2|Scx|Tcf15|Nfix|Nr2f6|Id3|Id4|Runx1|Runx3|Elf1|Rxrb|Mesp2|Mesp1|Pax8|Pax1|Nr4a1|Rxrg|Nfe2l2|Nr2c1|Nr2f2|Ehf|Tcf3|Zfp523|Tcf12|Figla|T|Rxra|Rara|Elf5|Tcf4|Pax9|Esr1|Nr2f1|Rora|Rarg|Nr1h3|Nr1h2|Ppara	10.03224|9.756205|9.654251|9.253415|8.814218|8.814218|8.811929|8.661261|8.631209|8.631209|8.517907|8.517907|8.347511|8.180465|8.178454|8.178454|8.157925|8.157925|8.106103|8.097196|8.052222|7.869163|7.82431|7.765008|7.76026|7.743607|7.637932|7.555358|7.512	1.37	0.84	0.11	0.59	0.54	0.98	0.11	5.91	5.49
OCR_284218	chr2	128366420	128366670	128366545	240507	203998	0.03	1.24	NO	Gm14005		0	ENSMUSG00000031860_LINE1278_Pbx4_I|ENSMUSG00000034673_LINE1290_Pbx2_I|ENSMUSG00000057098_LINE155_Ebf1_D|ENSMUSG00000005148_LINE292_Klf5_I|ENSMUSG00000021055_LINE1597_Esr2_I|ENSMUSG00000026630_LINE553_Batf3_I_N1|ENSMUSG00000034266_LINE573_Batf_I_N1|ENSMUSG	Pbx4|Pbx2|Ebf1|Klf5|Esr2|Batf3|Batf|Smarcc1|Patz1|Klf4|Tcfap2c|Nr4a3|Tcfap2a	10.26944|10.26944|9.619762|9.115264|8.519806|8.37441|8.37441|8.280166|8.226576|8.07574|7.791761|7.547225|7.536721	1.32	0.1	0.63	0.44	1.09	0.98	3.58	0.62	2.96
two highly accessible regions without formal Nr4a1 motif call but adjacent/within EBAB region (annotated in Fig 4)
OCR_283979	chr2	127916909	127917159	127917034	-209004	-245513	0.6	7.26	YES	Bub1,Acoxl	Acoxl	8.98	ENSMUSG00000037868_LINE463_Egr2_D_N2|ENSMUSG00000071341_LINE808_Egr4_I|ENSMUSG00000039087_LINE476_Rreb1_I|ENSMUSG00000030087_LINE1139_Klf15_I|ENSMUSG00000033730_LINE430_Egr3_D_N1|ENSMUSG00000015053_LINE1112_Gata2_I|ENSMUSG00000016458_LINE2218_Wt1_I|ENSMUS	Egr2|Egr4|Rreb1|Klf15|Egr3|Gata2|Wt1|Hivep1|Hivep2|Hivep3|Irf2|Egr1|Ebf1|Gli1|Gli2|Plagl1|Tcfap2a|Irf3|Sox30|Zfp354c|Irf7|Zfp711|Sry|Sox4|Prdm4|Zfp369|Zfp110|Irf9|Sox21|E2f7|Glis1|Tcf7	9.447013|9.229862|8.470844|8.31525|8.294098|8.272925|8.240162|7.961542|7.961542|7.961542|7.624032|7.437619|7.200078|7.108846|7.108846|7.104212|7.096613|7.039534|7.00103|6.923914|6.85341|6.749961|6.737953|6.705405|6.203121|6.088188|6.088188|5.778846|5.3947	5.07	12.64	26.72	13.91	22.22	1.58	8.27	6.82	5.49	SP>DP peak
OCR_283980	chr2	127922084	127922334	127922209	-203829	-240338	0.03	7.31	YES	Bub1,Acoxl	Acoxl	22.65	ENSMUSG00000039153_LINE1675_Runx2_I|ENSMUSG00000021318_LINE331_Gli3_D|ENSMUSG00000005893_LINE1577_Nr2c2_I|ENSMUSG00000000317_LINE277_Bcl6b_D|ENSMUSG00000015461_LINE174_Atf6b_I|ENSMUSG00000026663_LINE196_Atf6_I|ENSMUSG00000022952_LINE1674_Runx1_D|ENSMUSG00	Runx2|Gli3|Nr2c2|Bcl6b|Atf6b|Atf6|Runx1|Runx3|Zic5|Plag1|Pou6f1|Zfp711|Elf4|Prdm4|Zic2	10.06551|9.260425|9.015982|8.582297|8.562208|8.562208|8.31867|8.31867|8.245171|8.007137|6.945715|6.558057|6.411719|6.185744|5.982852	8.08	10.41	6.69	12.98	12.28	11.02	8.75	0.97	0.55	(EBAB1-adjacent peak)
