# Supplementary material for: Nr4a1 and Nr4a3 redundantly control clonal deletion and contribute to an anergy-like transcriptome in auto-reactive thymocytes to impose tolerance in mice
Source: Nat Commun. 2025 Jan 17;16:784. doi: 10.1038/s41467-025-55839-5 (PMC11742425; doi:10.1038/s41467-025-55839-5)
Supplement: Supplementary file 4 — Supplementary Data 2 [file 41467_2025_55839_MOESM4_ESM.xlsx]

## Sheet: Contents
	Table	Title (comparisons of OTII/RIPmOVA data sets with :)
	2a	Comparison with InsHEL/3A9 model on B10 and NOD genetic backgrounds
	2b	Comparison with HY-CD4 model of ubiquitous Ag-mediated thymic deletion
	2c	Comparison with CITEseq negative selection clusters.
	2d	Comparison between CITEseq Treg and Neg selection clusters
	2e	Comparison with Nr4a1 SKO RIPmOVA data set.
	2f	Comparison with TKO pre-Treg thymocytes.
	2g	Comparison to DKO peripheral T cells.
	2h	Comparison with Nr4a-dependent genes in CD4 T cells (overexpression)

## Sheet: Table 2a
Table 2a. Comparison with InsHEL/3A9 model on B10 and NOD genetic backgrounds (Liston et al. Genome Biol. 2007, PMID: 17239257; GSE3997) PreS = pre-selection; S+ = positive selection, S- = negative selection. Gene list shows overlap between InsHEL and our RIPmOVA data sets: DEG neg/pos B10 (Log2fc > 0.5) AND DEG OTII-RIPmOVA/OTII-WT (fdr<0.05; |log2fc|≥ 1) overlap = 82. Line demarcates genes impa…
GSE3997	B10			NOD			B10	NOD	NOD/B10
Gene Symbol	PreS-B10	S+ B10	S- B10	PreS-NOD	S+ NOD	S- NOD	S-/S+ log2FC	S-/S+ log2FC	log2FC of nod S-/B10 S-
Lad1	41.9667	197.2	994.3	41	66.4667	72.3333	2.33402	0.12203	-3.78095
Xcl1	10.6	9.56667	111.033	9.5	17.0333	20.5667	3.53683	0.271947	-2.43261
Nkg7	119.883	128.2	242.5	52.5833	82.2667	73.9333	0.919588	-0.154083	-1.71369
Ptger3	5.21667	12.8	32.6667	4.73333	15.7333	9.96667	1.35168	-0.658641	-1.71264
Ly6d	612.083	47.5333	130.3	255.717	52.9667	40.9	1.45483	-0.372984	-1.67166
Rgs16	14.35	39.3667	525.167	9.9	97.5333	170.1	3.73773	0.802416	-1.62639
Pdzk1ip1	22.4833	41.7	355.567	21.4833	46.4	116.333	3.092	1.32607	-1.61186
Swap70	50.2167	52.6	141.433	25.0667	39.0333	46.3	1.42699	0.246306	-1.61104
Smox	124.017	228.833	561.033	81.1833	117.7	191.867	1.29379	0.70499	-1.54798
Samsn1	59.7	115.667	321.933	74.3333	82.0667	117.067	1.47679	0.512462	-1.45943
Acot7	719.733	343.1	964.733	503.967	294.2	367.867	1.4915	0.322386	-1.39095
Crem	39.7167	109.3	262.5	38.6167	70.2	101.367	1.26402	0.53004	-1.37273
Lgals1	2531.77	1049.7	2451.73	3593.98	708.867	1015.47	1.22383	0.518557	-1.27166
Cysltr2	27.1333	27.6333	60.7333	25.35	26.4333	25.4	1.13608	-0.0575299	-1.25766
Bcl2l11/Bim	61.0333	147.667	395.833	46.1	75.6333	170.433	1.42255	1.17211	-1.21569
Gch1	66.1167	42.6667	88.9333	68.6	43.4333	38.5667	1.05961	-0.171448	-1.20537
Gadd45b	25.7833	200.933	1329.87	18.2667	259.367	604.033	2.72649	1.21964	-1.13858
Tmem121	118.283	9.66667	52.9333	63.3333	20.6333	24.9333	2.45309	0.273099	-1.0861
Eno3	73.8333	136.233	432.967	78.1	153.033	204.667	1.66818	0.41943	-1.08098
Rcn1	82.3667	81.0333	240.3	70.3333	83.2667	115.167	1.56825	0.467912	-1.06111
Dstn	79.3667	55.9	91.3333	69.4667	50.2333	46	0.708293	-0.127011	-0.989508
Tnfrsf4	94.7833	547.6	1400.4	93.6333	495.567	709.3	1.35464	0.517317	-0.981371
Il2ra	110.283	23.8333	109.233	33.7167	27.5333	55.4667	2.19636	1.01044	-0.97772
Gna14	18.6167	27.0667	52.8333	15.7167	34.8333	27.1	0.964931	-0.362176	-0.963156
Ahr	47.7167	52.5667	211.233	29.2167	100.4	110.167	2.00662	0.133929	-0.93915
Tnfrsf1b	125.967	301.467	658.9	62.4167	170.267	343.667	1.12806	1.01321	-0.93905
Pdcd1	179.9	112.733	348.367	161.833	133.033	183.933	1.62769	0.467395	-0.921424
Nr4a2	19.95	25.4667	43.8	16.5667	26.9	23.8333	0.782321	-0.174625	-0.87795
Ctsw	64.1833	592.067	938.6	52.75	374.933	520.167	0.664751	0.47234	-0.851537
Slc45a3	27.9667	27.7667	76.3333	21.4333	28	44	1.45896	0.652077	-0.79481
Sh3rf1	32.5167	26.7	61.7333	33.3667	34.8333	36.0667	1.20921	0.0501976	-0.775384
Zcchc18	24.4833	22.5333	43.1	21.35	27.8667	25.3333	0.935627	-0.137504	-0.766651
Rasl11b	276.65	254.9	569.267	349.717	286.667	336.7	1.15917	0.23209	-0.757641
Anxa4	46.5833	37.5667	72.9333	31.6667	56.9667	43.5	0.957125	-0.389103	-0.745563
Hmgb3	937.433	175.667	475.4	821.333	214.767	284.433	1.4363	0.40532	-0.741051
Cd82	339.067	1061.97	1503.73	191.617	521.467	929	0.50181	0.833104	-0.694798
Ggta1	197.317	153.9	258.733	197.817	148.833	162.333	0.749473	0.125262	-0.672507
Basp1	324.783	259.3	481.7	261.817	381.967	306.967	0.893513	-0.315365	-0.650053
Tnfrsf9	35.15	282.033	1056.9	39.25	242.133	675.067	1.9059	1.47923	-0.646737
Cd24a	469.6	245.633	647.067	710.5	534.2	413.5	1.39741	-0.369493	-0.646027
Rel	17.8833	32.9667	78.8333	18.3667	28.8667	50.7667	1.2578	0.814477	-0.634924
Tk1	616.617	42.5667	153.9	437.667	83.3333	99.9	1.8542	0.261591	-0.623437
Coro2a	40.05	14.3	26.5333	19.8667	23.2	17.3667	0.891791	-0.417804	-0.611485
Tpx2	508.1	54.3667	161.2	248.217	111.5	105.833	1.56806	-0.0752496	-0.607058
Cish	101.883	257.1	591.467	95.8833	367	388.467	1.20197	0.0820107	-0.606506
Anxa2	857.767	400.8	914.033	1630.35	507.433	612.667	1.18936	0.271884	-0.577144
Prr13	238.45	177.9	281.567	264.067	218.133	189.3	0.66241	-0.204536	-0.572802
Irf8	187.733	57.5333	233.233	247.8	208.7	158.733	2.0193	-0.394825	-0.555169
Tnfrsf18	160.967	768.3	1575.73	209.95	634.333	1103.8	1.03628	0.799166	-0.513545
Marcksl1	1048.6	570.167	944.567	1058.82	926.933	670.133	0.728269	-0.468017	-0.495204
Nr4a1	173.383	842.667	1763.9	94.4667	657.767	1256.43	1.06573	0.933686	-0.489435
Litaf	108.867	104.733	189.833	105.617	177.7	136.033	0.858013	-0.385483	-0.480773
Zfyve16	11.2	16.3333	29.8667	14.1833	24.2	21.6667	0.870717	-0.15953	-0.463059
Nusap1	598.6	46.9667	186.6	860.867	185.667	137.9	1.99024	-0.429092	-0.436327
Lactb	114.05	191.333	471.633	174.8	182.467	355.4	1.30158	0.961811	-0.408222
Cd274	59.7833	173.533	258.667	52.2667	156.133	196.467	0.575881	0.331506	-0.39681
Pbk	1032.92	104.867	345.833	1319.77	381.833	262.9	1.72152	-0.538429	-0.395563
Sytl3	117.45	42.7	69.8	88.3667	55.2333	54.0667	0.708991	-0.0307998	-0.368488
Cd83	30.5167	36.7333	146.833	24.4167	92.9333	116.1	1.99902	0.3211	-0.338812
Fdx1	355.133	342.1	716.7	785.367	564.1	570.133	1.06695	0.0153484	-0.33007
Ccr6	51.2	57.4667	94.0333	50.3333	85.2	76.2	0.710447	-0.161062	-0.303381
Plxdc2	111.733	33.8667	83.9333	106.033	40.2	68.5333	1.30938	0.76961	-0.292438
Prc1	520.85	72.6	197.433	643.867	173.8	161.767	1.44332	-0.103514	-0.287451
Odc1	1056.97	624.867	1111.87	1105.07	700.967	921.5	0.831364	0.394638	-0.270928
Nrp1	75	12.7667	19	34.9	13	15.7667	0.573618	0.278366	-0.269122
Pla2g4f	5.43333	11.0667	65.3333	6.03333	25.6667	54.8667	2.5616	1.09603	-0.251889
Gsto1	144.383	168.8	258.633	155.55	167.933	217.533	0.615593	0.373348	-0.249672
Prnp	84.25	171.367	269.067	85.6333	183.2	231.967	0.650877	0.340498	-0.214046
Ifitm2	98.3333	46.3667	68.4667	62.7	75.2667	59.3333	0.562314	-0.343168	-0.206559
Mid1ip1	176.217	48.5333	88.9	134.95	95	80.2333	0.873207	-0.243726	-0.147982
Top2a	1834.27	214.8	663.067	1683.32	609.467	606.067	1.62616	-0.00807082	-0.129677
Icam1	113.083	265.067	501.7	86.4833	272.267	462.067	0.92047	0.763081	-0.118724
Colq	112.117	41.2333	104.767	115.65	96.8667	96.5	1.3453	-0.00547135	-0.118579
Kit	30.8167	29.7333	184.5	25.45	66.1333	172.467	2.63347	1.38287	-0.0973033
Fasl	18.0167	50.5667	80.3333	18.4167	36.4667	78.5667	0.667812	1.10734	-0.0320814
Bcat1	56.5667	12.5667	53.8	68.3833	31.9667	53.0333	2.098	0.730331	-0.0207067
Rad51	345.517	34.2667	100.433	452.433	129.433	101.267	1.55136	-0.35405	0.0119212
Syt13	63.3833	22.3	32.5667	74.9167	42.5333	37	0.546352	-0.201069	0.184129
Klhdc2	163.1	59.0667	130.367	321.55	306.8	154.133	1.14216	-0.99312	0.241604
Arvcf	65.1	23.5667	36.2	64.8833	40.4667	44.5333	0.619242	0.138152	0.298896
Plagl1	1.31667	1.86667	62.1333	1.85	18.5	82.1	5.05683	2.14986	0.402015
Lmna	11.7667	71.7	207.1	15.4833	96.6	279.433	1.53028	1.53241	0.432177

## Sheet: Table 2b
Table 2b. Comparison with HY-CD4 model of ubiquitous Ag-mediated thymic deletion (Baldwin & Hogquist, JI 2007, PMID: 17617574) Gene list shows overlap between HY and our RIPmOVA data sets: DEG neg/pos HY ( |log2fc|>1, N-388) AND DEG OTII-RIPmOVA/OTII-WT (fdr<0.05; |log2fc|≥ 1, N=350). Genes of interest are highlighted, including Nr4a1, Nr4a3, Bcl2l11/BIM. Blue highlights genes downregulated by HY…
	normalized expression values			PMID 17617574		GSE235101
gene name	Non	Psel	Nsel	log2FC neg/pos HY		log2FC OTII (RIPmOVA host/ WT host)
Nr4a3	0.62	1	50.23	5.65048		4.708
Pdcd1	0.98	0.96	11.79	3.61839		1.044
Trpm1	0.85	0.97	11.66	3.58744		3.062
Klhdc2	0.79	0.83	9.46	3.51066		1.836
Nr4a1	0.67	0.95	10.76	3.50161		1.779
Stx11	0.74	1	7.06	2.81967		3.117
P2rx7	0.89	1	7.04	2.81558		1.241
Basp1	0.91	0.57	3.57	2.64689		1.585
Ccna2	0.82	0.32	1.93	2.59246		2.798
Ikzf2 (HELIOS)	0.69	0.88	3.98	2.17719		4.352
Rad51	0.93	0.45	1.98	2.1375		1.988
Bcl2l11 (BIM)	0.68	0.98	3.83	1.96649		2.393
Marcksl1	0.93	0.56	1.96	1.80735		2.058
Mapre2	0.38	0.96	3.2	1.73697		1.526
Dusp5	0.9	0.9	2.83	1.65281		1.427
Lactb	0.89	0.82	2.55	1.6368		1.259
Ehd1	0.86	1.02	3.03	1.57075		1.102
Swap70	0.92	0.96	2.12	1.14296		1.504
Cblb	0.84	0.88	1.82	1.04836		1.064
Pou6f1	1.82	1.06	0.49	-1.11321		1.337
Thy1	1.66	0.99	0.41	-1.2718		-1.156
Ly6d	1.28	1.07	0.4	-1.41954		2.422
Socs3	2.45	1.02	0.17	-2.58496		-1.443
Slc16a5	1.2	1.04	0.14	-2.89308		-1.432
Il2ra	1.21	1.99	0.23	-3.11306		2.079

## Sheet: Table 2c
Table 2c. Comparison with CITEseq negative selection clusters. Steier. Nat Imm 2023. PMID: 37580604/GSE186078; VISION DE derived from http://s133.cs.berkeley.edu:9002/Results.html. DE Genes (fdr<0.05) from VISION are shown that overlap with DEG OTII-RIPmOVA/OTII-WT (fdr<0.05; |log2fc|≥ 1, N=350). Genes of interest are highlighted.
VISION Neg Sel (1) v DP -Sel					GSE235101			VISION Neg Sel (2) v imm SP4					GSE235101
gene	logFC NS1/DP	AUC	FDR		log2FC OTII (RIPmOVA host/ WT host)			gene	logFC NS2/imm SP4	AUC	FDR		log2FC OTII (RIPmOVA host/ WT host)
NRGN	6.139	0.6633	0		2.524			PDZK1IP1	5.838	0.5118	6.12e-26		4.676
XCL1	6.042	0.5132	9.605e-44		4.865			ARHGAP20	5.682	0.6115	3.03e-231		5.254
TNFRSF9	6.032	0.6611	0		4.452			LAD1	5.599	0.5445	2.51e-90		7.778
GADD45B	5.907	0.624	0		4.618			RGS16	5.515	0.5283	3.13e-59		5.336
RGS16	5.868	0.5451	1.539e-176		5.336			TNFRSF9	5.337	0.6339	1.15e-257		4.452
RLN3	5.621	0.5074	1.231e-30		5.148			RLN3	4.834	0.509	3.32e-18		5.148
LAD1	5.438	0.5197	1.193e-77		7.778			GADD45B	4.709	0.5855	2.76e-152		4.618
TRPM1	5.363	0.5756	1.895e-280		3.062			RASGEF1B	4.708	0.5029	5.81e-07		1.702
TAGAP	5.359	0.6112	0		2.056			XCL1	4.476	0.5058	5.31e-08		4.865
NR4A3	5.344	0.6335	0		4.708			NR4A3	4.457	0.5759	1.33e-136		4.708
FOSL2	5.186	0.5125	3.437e-43		3.095			MIR155HG	4.426	0.5239	2.85e-38		5.005
ARHGAP20	4.473	0.562	6.058e-195		5.254			IKZF2	4.262	0.7189	0		4.352
NR4A2	4.467	0.5387	4.674e-115		5.314			KIT	4.252	0.5122	2.82e-23		6.034
RASGEF1B	4.195	0.5052	1.393e-18		1.702			STX11	4.233	0.5127	4.67e-23		3.117
MYO1E	4.184	0.5216	4.881e-81		3.069			PLA2G4F	4.192	0.5103	4.05e-19		3.855
NRP2	4.127	0.5037	6.539e-15		2.911			TAGAP	3.992	0.5277	1.98e-41		2.056
PDZK1IP1	4.043	0.5017	4.446e-08		4.676			CD83	3.986	0.5026	2.96e-06		4.696
GSAP	3.988	0.5207	7.636e-65		2.147			NR4A2	3.843	0.509	4.1e-13		5.314
TRIB1	3.885	0.6583	0		3.154			2810459M11RIK	3.63	0.5013	0.001918		4.357
ENO3	3.843	0.6275	0		2.162			BHLHE40	3.627	0.5059	4.8e-12		5.784
STX11	3.701	0.5448	6.512e-123		3.117			TRIB1	3.59	0.5586	5.27e-89		3.154
SLC16A3	3.665	0.5354	1.84e-91		1.743			GSAP	3.462	0.5371	1.25e-58		2.147
NR4A1	3.206	0.7383	0		1.779			MYO1E	3.397	0.5028	5.906e-06		3.069
FASL	3.19	0.5053	8.875e-14		1.773			TRPM1	3.372	0.5335	1.1e-49		3.062
BCL2L11	3.12	0.743	0		2.393			GNA14	3.358	0.5019	7.635e-05		4.369
ENDOD1	3.068	0.5208	1.515e-60		3.75			TNFRSF4	3.335	0.7043	9.07e-265		2.531
NFKB2	2.974	0.6278	6.625e-244		1.44			BCL2L11	3.246	0.7095	2.74e-287		2.393
MAPRE2	2.968	0.6428	2.962e-296		1.526			BCL2A1D	3.074	0.5872	9.86e-102		2.502
GRASP	2.878	0.5284	4.355e-58		1.846			FOSL2	3.065	0.5173	6.16e-22		3.095
NFKBID	2.834	0.6515	4.065e-197		1.13			CCR6	2.956	0.5013	0.001918		4.12
CCL22	2.772	0.5011	0.001126		4.226			1110032F04RIK	2.826	0.5173	4.1e-23		1.914
BCL2A1B	2.762	0.5473	3.252e-74		2.159			LMNA	2.758	0.5787	9.52e-89		1.423
CD160	2.722	0.6041	3.75e-184		2.457			ENO3	2.733	0.5726	3.76e-81		2.162
CD274	2.677	0.5916	3.1e-149		1.032			TBX21	2.669	0.501	0.009198		4.884
BCL2A1D	2.503	0.5577	1.193e-77		2.502			MAP3K8	2.652	0.5287	2.93e-35		1.541
2810459M11RIK	2.476	0.5022	1.135e-05		4.357			BCL2A1B	2.587	0.5817	9.4e-76		2.159
MIR155HG	2.474	0.5315	1.038e-47		5.005			CCL22	2.579	0.5015	0.003159		4.226
IL2RB	2.425	0.5135	6.645e-24		2.513			FASL	2.57	0.5044	8.27e-05		1.773
XDH	2.401	0.5274	1.936e-48		1.743			CD74	2.532	0.6119	1.68e-125		1.636
POU2AF1	2.359	0.5363	4.753e-65		1.532			PLAUR	2.43	0.5077	1.69e-07		1.885
IKZF2	2.35	0.8845	0		4.352			IRF8	2.403	0.5107	4.86e-10		2.582
1110032F04RIK	2.339	0.5114	3.912e-23		1.914			ARHGAP20OS	2.33	0.5036	2.907e-05		4.035
LITAF	2.336	0.5172	1.625e-34		1.729			ENDOD1	2.308	0.5031	0.0007226		3.75
DUSP5	2.335	0.6475	4.217e-181		1.427			NRP2	2.27	0.503	0.0001401		2.911
IGSF3	2.308	0.5481	5.442e-69		1.349			FAM129A	2.259	0.507	2.51e-08		3.034
NEURL3	2.234	0.5062	1.461e-12		1.401			TNFRSF1B	2.208	0.5546	5.6e-56		1.814
TNFRSF1B	2.233	0.5517	5.025e-87		1.814			NR4A1	2.168	0.6048	3.62e-89		1.779
APOL9B	2.23	0.5022	4.341e-05		2.207			TNFRSF18	2.155	0.7087	2.61e-190		1.231
CHCHD10	2.168	0.5733	9.073e-119		1.478			C1QL3	2.137	0.5015	0.02749		3.283
ARHGAP20OS	2.099	0.5012	0.0001165		4.035			POU2F2	2.137	0.5366	2.5e-35		2.4
TNFRSF4	2.039	0.5125	6.186e-12		2.531			IL2RA	2.1	0.5146	1.02e-15		2.079
MAP3K8	2.005	0.5195	9.936e-32		1.541			CISH	2.057	0.5316	1.54e-29		2.638
LMNA	2.002	0.5252	1.873e-31		1.423			NFKB2	2.016	0.5932	2.04e-85		1.44
PLAUR	1.968	0.5011	0.005128		1.885			H2-Q6	2	0.5019	0.008455		2.548
IKZF4	1.929	0.5162	2.609e-25		1.609			ACOXL	1.996	0.5213	1.46e-22		1.538
POU2F2	1.86	0.5269	1.384e-31		2.4			CD82	1.985	0.6268	2.33e-90		1.102
CHST2	1.849	0.5301	2.053e-42		1.953			PRNP	1.966	0.5274	2.64e-23		1.57
CD74	1.835	0.5244	6.502e-29		1.636			IGSF3	1.957	0.5137	6.57e-12		1.349
REL	1.83	0.5932	1.247e-74		1.412			SLC16A3	1.956	0.5081	8.58e-08		1.743
CISH	1.779	0.5036	1.936e-05		2.638			GSTO1	1.93	0.5456	5.18e-38		1.975
2310001H17RIK	1.729	0.6631	6.205e-167		1.009			HIP1R	1.892	0.508	3.51e-07		3.865
DUSP4	1.696	0.5331	8.354e-38		3.127			CD274	1.88	0.5549	4.49e-46		1.032
TNFAIP3	1.691	0.5848	3.577e-84		1.148			REL	1.835	0.6228	4.74e-86		1.412
HOPX	1.685	0.5036	1.021e-05		3.226			IKZF4	1.816	0.5537	2.2e-47		1.609
CD83	1.629	0.5012	0.04329		4.696			ICAM1	1.764	0.5356	1.92e-23		1.302
ODC1	1.622	0.6178	8.657e-115		1.288			DUSP4	1.737	0.506	2.788e-05		3.127
BHLHE40	1.617	0.5027	8.853e-09		5.784			HOPX	1.735	0.5023	0.03789		3.226
HIP1R	1.573	0.5146	2.361e-20		3.865			TOR3A	1.684	0.5253	9.62e-19		1.058
SWAP70	1.562	0.555	2.239e-61		1.504			NFKBID	1.682	0.5772	2.34e-37		1.13
ACOXL	1.489	0.5275	1.568e-23		1.538			APOL9B	1.673	0.514	1.58e-09		2.207
KDM2B	1.399	0.6207	5.816e-94		1.235			CHCHD10	1.667	0.5832	1.62e-59		1.478
TNFRSF18	1.323	0.5742	2.129e-49		1.231			COLQ	1.637	0.5307	1.88e-22		3.358
CD24A	1.32	0.6697	2.03e-100		1.291			CYTH3	1.628	0.5389	1.19e-29		2.618
PHLDA1	1.304	0.5428	4.711e-33		1.525			PHLDA1	1.616	0.563	5.13e-48		1.525
MARCKSL1	1.286	0.6815	9.615e-128		2.058			NEURL3	1.566	0.503	0.01871		1.401
RCN1	1.218	0.5231	3.14e-22		1.709			WNT3	1.554	0.5022	0.002445		2.773
FAM129A	1.192	0.5026	0.009573		3.034			IFT80	1.553	0.5682	1.14e-48		1.093
ITIH5	1.08	0.5644	1.495e-44		1.022			SYT13	1.522	0.5062	5.684e-05		2.507
LACTB	1.015	0.5553	6.093e-36		1.259			TNFAIP3	1.509	0.5513	3.62e-36		1.148
TOR3A	0.9906	0.509	1.142e-05		1.058			MAPRE2	1.506	0.5299	9.16e-21		1.526
ZCCHC18	0.9841	0.5055	1.307e-06		2.518			PPM1L	1.495	0.5082	3.285e-05		1.13
CREM	0.9682	0.5446	1.715e-24		1.105			LITAF	1.477	0.519	8.57e-11		1.729
ARHGAP18	0.9657	0.5338	2.357e-21		1.043			KDM2B	1.466	0.5744	8.29e-43		1.235
TGIF1	0.9463	0.5318	1.847e-17		1.367			DUSP5	1.453	0.5717	1.33e-37		1.427
TNFRSF25	0.9016	0.5101	0.0005529		1.047			MARCKSL1	1.437	0.5989	6.48e-58		2.058
ICAM1	0.8522	0.5159	3.353e-06		1.302			MIRT1	1.39	0.5239	3.85e-16		1.392
C1QL3	0.8113	0.5013	0.01485		3.283			ZCCHC18	1.382	0.5041	0.004448		2.518
ECM1	0.8106	0.5181	1.893e-09		1.392			PRC1	1.33	0.5047	0.03692		1.383
CBLB	0.8061	0.5415	6.17e-26		1.064			NRGN	1.313	0.53	1.1e-14		2.524
H2-Q6	0.7766	0.5012	0.04337		2.548			CARM1	1.279	0.5404	8.6e-21		1.223
SAMSN1	0.7419	0.5896	1.418e-36		1.376			CTLA4	1.262	0.5109	6.303e-05		1.242
GSTO1	0.7418	0.5183	4.132e-13		1.975			NCF4	1.236	0.512	2.86e-07		1.202
PPM1L	0.7417	0.5179	6.746e-11		1.13			RCN1	1.232	0.5093	0.0002745		1.709
LTA	0.7307	0.5086	0.0002401		1.215			LTA	1.229	0.5352	1.55e-22		1.215
PRNP	0.7178	0.5139	2.955e-11		1.57			IL2RB	1.227	0.5084	0.0004007		2.513
CYTH3	0.7032	0.5234	4.176e-15		2.618			FDX1	1.193	0.5407	1.88e-15		1.8
CD82	0.6878	0.5437	2.302e-17		1.102			TGIF1	1.174	0.5186	1.22e-10		1.367
BCL6	0.664	0.5844	2.76e-48		1.303			BCL6	1.156	0.5201	8.02e-13		1.303
PHACTR2	0.6531	0.5153	1.427e-09		1.084			XDH	1.155	0.5027	0.01811		1.743
SNX18	0.6037	0.5226	1.277e-11		1.055			CD24A	1.144	0.5629	6.41e-26		1.291
BASP1	0.5237	0.5961	2.083e-40		1.585			MXD1	1.138	0.5283	2.11e-13		1.17
CARM1	0.5149	0.5214	1.846e-11		1.223			POU2AF1	1.124	0.5046	0.004365		1.532
FDX1	0.5064	0.5437	7.589e-16		1.8			ADGRG1	1.088	0.5062	0.001098		1.296
ADGRG1	0.4793	0.5044	0.001529		1.296			CYTH4	1.074	0.5301	3.51e-13		1.007
KIT	0.4462	0.5037	2.409e-06		6.034			SWAP70	1.033	0.5312	5.01e-14		1.504
COLQ	0.4446	0.5567	1.336e-16		3.358			OSBPL3	1.009	0.5063	0.001378		2.211
SYT13	0.3104	0.5106	0.0007702		2.507			SAMSN1	0.9818	0.5916	7.92e-40		1.376
LGALS1	0.307	0.533	4.597e-05		1.06			IFITM2	0.9779	0.5049	0.02084		2.979
TSC22D1	0.1132	0.5324	4.46e-10		1.09			CREM	0.9768	0.5355	5.52e-12		1.105
RGS12	0.09556	0.5117	0.0001146		1.069			TSC22D1	0.9662	0.542	1.25e-16		1.09
MIRT1	0.09411	0.5214	0.0002349		1.392			LY6D	0.9549	0.5087	0.004138		2.422
IFT80	-0.5631	0.5135	0.03822		1.093			CBLB	0.9544	0.5315	4.48e-14		1.064
ACTN2	-1.412	0.5059	0.01715		-1.459			TNFRSF25	0.9458	0.5187	9.74e-07		1.047
MS4A6B	-1.663	0.6054	3.205e-45		-1.282			GRASP	0.9444	0.5047	0.01325		1.846
IL6RA	-1.704	0.504	0.03397		-1.43			SNX18	0.9275	0.5188	3.02e-07		1.055
NRP1	-2.045	0.5086	0.0008656		1.134			ASB2	0.902	0.5232	2.24e-07		1.246
CAR2	-2.601	0.5074	0.001644		-1.426			ODC1	0.8878	0.5282	2.057e-06		1.288
THY1	-2.738	0.7814	1.05e-231		-1.156			CD160	0.8808	0.5101	3.941e-05		2.457
RNF43	-4.991	0.5457	5.424e-25		-1			CHST2	0.8544	0.5071	0.006779		1.953
								2310001H17RIK	0.7662	0.5479	2.59e-17		1.009
								PHACTR2	0.7357	0.5112	0.0001919		1.084
								CTSW	0.7245	0.5431	2.19e-13		1.036
								LACTB	0.7126	0.5279	1.3e-07		1.259
								ECM1	0.6432	0.5166	0.0003709		1.392
								ARHGAP18	0.6425	0.5106	0.003923		1.043
								RGS12	0.626	0.5068	0.004883		1.069
								ITIH5	0.5961	0.5237	1.354e-06		1.022
								CD1D2	0.5405	0.5083	0.004376		1.042
								BASP1	0.4781	0.5229	5.967e-05		1.585
								TUBB2B	0.4424	0.5156	0.004828		1.101
								LGALS1	0.2552	0.5171	0.03034		1.06
								TESC	0.1417	0.5263	0.004026		-1.001
								IL6RA	-0.3731	0.5118	0.04454		-1.43
								MS4A6B	-0.5364	0.5474	2.11e-10		-1.282
								SGK1	-0.5993	0.5119	0.001926		-1.167
								ACTN2	-0.9022	0.5098	0.007569		-1.459
								THY1	-0.9437	0.5992	4.82e-38		-1.156
								CAR2	-1.024	0.5071	0.009389		-1.426
								RASSF3	-1.165	0.5091	0.002404		-1.082
								UHRF1	-1.366	0.5124	3.701e-05		1.2
								RNF43	-1.548	0.5309	5.99e-13		-1
								NRP1	-1.56	0.5104	0.0003589		1.134

## Sheet: Table 2d
Table 2d. Comparison between CITEseq Treg and Neg selection clusters. Steier. Nat Imm 2023. PMID: 37580604/GSE186078; VISION DE derived from http://s133.cs.berkeley.edu:9002/Results.html. Comparison is shown for Neg Sel (2)/imm SP4 clusters and Treg/imm SP4 clusters
	neg sel 2 v imm sp4; fdr < 0.05, log2fc > 1			treg v imm sp4; fdr<0.05; log2FC > 1						neg sel 2 v imm sp4 fdr< 0.05 log2fc > 1			neg sel1 v dpsel fdr<0.05, log2fc > 1
gene	logFC	AUC	FDR	logFC	AUC	FDR			gene	logFC	AUC	FDR	logFC	AUC	FDR
CD83	3.986	0.5026	2.96e-06	8.734	0.5486	1.41e-112			1110032F04RIK	2.826	0.5173	4.1e-23	2.339	0.5114	3.912e-23
RLN3	4.834	0.509	3.32e-18	7.573	0.5445	1.136e-100			2810459M11RIK	3.63	0.5013	0.001918	2.476	0.5022	1.135e-05
CCR6	2.956	0.5013	0.001918	7.524	0.5292	1.85e-67			4833407H14RIK	4.624	0.513	1.39e-25	3.318	0.535	3.471e-80
HOPX	1.735	0.5023	0.03789	7.475	0.6108	3.352e-255			ACOXL	1.996	0.5213	1.46e-22	1.489	0.5275	1.568e-23
XCL1	4.476	0.5058	5.31e-08	7.468	0.5451	4.497e-97			APOL9B	1.673	0.514	1.58e-09	2.23	0.5022	4.341e-05
H2-Q6	2	0.5019	0.008455	7.174	0.5609	7.561e-139			AREG	3.228	0.5024	0.0001807	3.29	0.5012	0.0001165
ITGB8	2.208	0.5006	0.04387	7.09	0.5249	1.704e-57			ARHGAP20	5.682	0.6115	3.03e-231	4.473	0.562	6.058e-195
MYO1E	3.397	0.5028	5.906e-06	6.62	0.5256	2.936e-58			ARHGAP20OS	2.33	0.5036	2.907e-05	2.099	0.5012	0.0001165
ARHGAP20	5.682	0.6115	3.03e-231	6.365	0.719	0			BATF	1.521	0.5493	2.16e-27	1.997	0.5686	6.642e-55
RGS16	5.515	0.5283	3.13e-59	6.318	0.5732	8.416e-167			BCL2A1B	2.587	0.5817	9.4e-76	2.762	0.5473	3.252e-74
NEURL3	1.566	0.503	0.01871	6.142	0.5964	6.825e-215			BCL2A1D	3.074	0.5872	9.86e-102	2.503	0.5577	1.193e-77
PRR5L	3.651	0.5041	9.62e-09	6.084	0.521	1.006e-47			BCL2L11	3.246	0.7095	2.74e-287	3.12	0.743	0
KIT	4.252	0.5122	2.82e-23	5.88	0.5406	2.303e-89			BCL3	2.634	0.5451	1.31e-54	2.211	0.51	5.319e-21
LAD1	5.599	0.5445	2.51e-90	5.874	0.5871	4.014e-195			BHLHE40	3.627	0.5059	4.8e-12	1.617	0.5027	8.853e-09
TNFRSF9	5.337	0.6339	1.15e-257	5.711	0.7057	0			CAR8	2.473	0.5033	0.0001098	3	0.5018	0.0002101
MS4A4C	1.67	0.5063	1.86e-05	5.705	0.6184	6.72e-264			CCL22	2.579	0.5015	0.003159	2.772	0.5011	0.001126
SLC22A2	3.747	0.5141	6.3e-25	5.62	0.5557	3.479e-122			CCL4	3.772	0.5093	1.49e-07	3.769	0.5206	1.59e-38
PDZK1IP1	5.838	0.5118	6.12e-26	5.459	0.5088	5.413e-20			CD200	1.442	0.5837	1.56e-48	1.384	0.6043	1.434e-81
WNT10A	5.213	0.5066	1.86e-14	5.457	0.5113	9.575e-26			CD22	2.751	0.5006	0.04387	2.875	0.5012	0.0001164
BHLHE40	3.627	0.5059	4.8e-12	5.454	0.5207	3.595e-46			CD24A	1.144	0.5629	6.41e-26	1.32	0.6697	2.03e-100
IKZF2	4.262	0.7189	0	5.339	0.9051	0			CD274	1.88	0.5549	4.49e-46	2.677	0.5916	3.1e-149
EOMES	2.16	0.5013	0.03797	5.131	0.5129	6.437e-28			CD72	1.539	0.506	0.0001429	1.198	0.5089	3.628e-06
STX11	4.233	0.5127	4.67e-23	5.112	0.5297	7.175e-63			CD74	2.532	0.6119	1.68e-125	1.835	0.5244	6.502e-29
NRP2	2.27	0.503	0.0001401	4.98	0.5158	4.524e-33			CD83	3.986	0.5026	2.96e-06	1.629	0.5012	0.04329
C1QL3	2.137	0.5015	0.02749	4.934	0.5179	1.585e-38			CD86	2.208	0.5098	2.37e-09	1.145	0.5004	0.009572
TAGAP	3.992	0.5277	1.98e-41	4.931	0.5787	9.498e-161			CHCHD10	1.667	0.5832	1.62e-59	2.168	0.5733	9.073e-119
IL2RA	2.1	0.5146	1.02e-15	4.892	0.5877	1.996e-179			CHML	1.169	0.5038	0.04257	1.072	0.5174	8.164e-15
4833407H14RIK	4.624	0.513	1.39e-25	4.771	0.5171	6.064e-36			CISH	2.057	0.5316	1.54e-29	1.779	0.5036	1.936e-05
TRPM1	3.372	0.5335	1.1e-49	4.689	0.6096	8.22e-231			CXCL10	2.208	0.502	0.01381	2.567	0.5031	1.995e-08
RASGEF1B	4.708	0.5029	5.81e-07	4.612	0.5046	3.172e-11			CXCL16	1.905	0.5017	0.003361	1.917	0.5015	0.001032
SELP	3.217	0.5043	1.56e-08	4.582	0.5105	4.445e-23			DNAH12	1.93	0.5011	0.04936	4.006	0.5023	3.069e-07
RHOB	2.296	0.501	0.009198	4.581	0.5056	1.644e-13			DUSP4	1.737	0.506	2.788e-05	1.696	0.5331	8.354e-38
TNNT2	3.165	0.5019	7.635e-05	4.58	0.5058	4.438e-14			DUSP5	1.453	0.5717	1.33e-37	2.335	0.6475	4.217e-181
SPRY1	2.296	0.5028	0.005785	4.555	0.5274	1.202e-55			DUSP8	1.624	0.5006	0.04387	5.187	0.5037	7.122e-17
RARG	1.326	0.5038	0.02035	4.517	0.5641	3.177e-127			ENDOD1	2.308	0.5031	0.0007226	3.068	0.5208	1.515e-60
IFIT3	1.265	0.5071	0.0001072	4.509	0.5604	6.479e-111			ENO3	2.733	0.5726	3.76e-81	3.843	0.6275	0
MIR155HG	4.426	0.5239	2.85e-38	4.421	0.5441	1.202e-85			EOMES	2.16	0.5013	0.03797	1.563	0.501	0.01469
TUBB3	1.631	0.5037	0.001265	4.37	0.5283	2.283e-55			FAM129A	2.259	0.507	2.51e-08	1.192	0.5026	0.009573
FAM129A	2.259	0.507	2.51e-08	4.346	0.5426	8.155e-87			FASL	2.57	0.5044	8.27e-05	3.19	0.5053	8.875e-14
ENDOD1	2.308	0.5031	0.0007226	4.316	0.518	2.57e-36			FOSB	2.115	0.5042	0.0003217	2.477	0.5184	3.517e-34
PLA2G4F	4.192	0.5103	4.05e-19	4.263	0.5152	4.299e-31			FOSL2	3.065	0.5173	6.16e-22	5.186	0.5125	3.437e-43
1110032F04RIK	2.826	0.5173	4.1e-23	4.192	0.5566	1.476e-111			FSCN1	2.727	0.5016	0.01101	1.778	0.5022	4.352e-05
POU2F2	2.137	0.5366	2.5e-35	4.179	0.6798	0			GADD45B	4.709	0.5855	2.76e-152	5.907	0.624	0
VPREB3	1.877	0.5006	0.04387	4.083	0.5041	4.44e-10			GADD45G	1.03	0.5156	3.022e-06	1.572	0.5149	1.553e-14
PKDCC	2.083	0.5006	0.04387	4.041	0.5041	4.44e-10			GBP3	1.146	0.5053	0.001981	2.206	0.5112	1.596e-15
IL2RB	1.227	0.5084	0.0004007	4.041	0.6129	1.028e-215			GBP5	2.284	0.5183	2.77e-19	2.295	0.5068	8.58e-11
AREG	3.228	0.5024	0.0001807	4.039	0.5031	1.219e-06			GM26532	1.585	0.514	2.82e-09	1.576	0.5542	9.023e-50
CTLA4	1.262	0.5109	6.303e-05	4.024	0.622	1.868e-222			GNPNAT1	1.082	0.5756	1.84e-35	1.202	0.5901	5.239e-71
CASP4	1.659	0.5019	0.02677	3.932	0.5146	3.808e-29			GPR171	1.015	0.5431	7.15e-17	1.001	0.5758	3.333e-41
DUSP4	1.737	0.506	2.788e-05	3.781	0.5464	1.083e-89			GRAMD1B	1.13	0.5319	4.8e-15	2.343	0.6066	2.291e-166
CXCL10	2.208	0.502	0.01381	3.76	0.505	7.034e-09			GSAP	3.462	0.5371	1.25e-58	3.988	0.5207	7.636e-65
ARHGAP20OS	2.33	0.5036	2.907e-05	3.747	0.5096	1.172e-18			HIP1R	1.892	0.508	3.51e-07	1.573	0.5146	2.361e-20
NR4A2	3.843	0.509	4.1e-13	3.714	0.5148	1.944e-26			HIVEP1	1.336	0.5408	4.83e-22	1.137	0.5434	9.427e-28
WNT3	1.554	0.5022	0.002445	3.711	0.5118	9.493e-25			HOPX	1.735	0.5023	0.03789	1.685	0.5036	1.021e-05
CD72	1.539	0.506	0.0001429	3.657	0.5475	1.625e-88			ID1	2.07	0.5044	0.002982	2.387	0.5098	2.308e-16
TNFRSF4	3.335	0.7043	9.07e-265	3.592	0.713	0			IFITM3	1.946	0.5098	9.51e-07	1.066	0.5051	7.913e-07
IRF8	2.403	0.5107	4.86e-10	3.564	0.5346	6.822e-58			IGSF3	1.957	0.5137	6.57e-12	2.308	0.5481	5.442e-69
TNFSF4	3.281	0.503	8.339e-06	3.528	0.5054	1.109e-11			IKZF2	4.262	0.7189	0	2.35	0.8845	0
HIP1R	1.892	0.508	3.51e-07	3.463	0.5397	1.124e-71			IKZF3	1.191	0.5737	6.56e-39	1.893	0.7145	1.056e-238
GADD45B	4.709	0.5855	2.76e-152	3.434	0.5603	3.368e-102			IKZF4	1.816	0.5537	2.2e-47	1.929	0.5162	2.609e-25
IKZF4	1.816	0.5537	2.2e-47	3.417	0.6711	6.297e-304			IL15	1.703	0.5011	0.04944	1.153	0.5004	0.009572
CD86	2.208	0.5098	2.37e-09	3.398	0.534	2.788e-58			IL2RB	1.227	0.5084	0.0004007	2.425	0.5135	6.645e-24
NR4A3	4.457	0.5759	1.33e-136	3.368	0.5439	2.846e-71			ITGB8	2.208	0.5006	0.04387	6.107	0.528	4.674e-115
BCL3	2.634	0.5451	1.31e-54	3.366	0.5941	1.029e-164			KCTD1	1.224	0.5049	0.004936	1.09	0.5232	1.537e-23
FAM26F	1.14	0.5053	0.01226	3.322	0.551	3.606e-84			KDM2B	1.466	0.5744	8.29e-43	1.399	0.6207	5.816e-94
GBP5	2.284	0.5183	2.77e-19	3.302	0.5444	2.029e-73			LAD1	5.599	0.5445	2.51e-90	5.438	0.5197	1.193e-77
APOL9B	1.673	0.514	1.58e-09	3.269	0.553	1.124e-80			LITAF	1.477	0.519	8.57e-11	2.336	0.5172	1.625e-34
2810459M11RIK	3.63	0.5013	0.001918	3.243	0.5028	3.268e-07			LMNA	2.758	0.5787	9.52e-89	2.002	0.5252	1.873e-31
ENO3	2.733	0.5726	3.76e-81	3.088	0.6066	4.93e-159			MAP3K8	2.652	0.5287	2.93e-35	2.005	0.5195	9.936e-32
CHCHD10	1.667	0.5832	1.62e-59	3.063	0.7535	0			MAPRE2	1.506	0.5299	9.16e-21	2.968	0.6428	2.962e-296
RCN1	1.232	0.5093	0.0002745	3.05	0.5836	4.431e-139			MARCKSL1	1.437	0.5989	6.48e-58	1.286	0.6815	9.615e-128
IFT80	1.553	0.5682	1.14e-48	3.03	0.7197	0			MCTP1	1.06	0.5028	0.01886	5.274	0.5192	2.565e-72
GJB2	1.511	0.5006	0.04387	2.963	0.5015	0.0002392			MEF2C	1.582	0.5054	9.267e-05	1.905	0.5052	5.925e-09
CISH	2.057	0.5316	1.54e-29	2.96	0.5678	4.613e-102			MIR155HG	4.426	0.5239	2.85e-38	2.474	0.5315	1.038e-47
NCF4	1.236	0.512	2.86e-07	2.96	0.5616	1.957e-97			MYO1E	3.397	0.5028	5.906e-06	4.184	0.5216	4.881e-81
GSAP	3.462	0.5371	1.25e-58	2.959	0.5351	3.411e-58			NEK6	1.912	0.5028	0.005837	1.225	0.5022	0.002502
GSTO1	1.93	0.5456	5.18e-38	2.959	0.614	2.207e-174			NEURL3	1.566	0.503	0.01871	2.234	0.5062	1.461e-12
TNFRSF1B	2.208	0.5546	5.6e-56	2.941	0.6052	4.891e-164			NFKB1	1.596	0.6634	1.85e-109	2.315	0.7101	7.971e-219
NCF1	1.146	0.5033	0.03215	2.941	0.5244	4.164e-40			NFKB2	2.016	0.5932	2.04e-85	2.974	0.6278	6.625e-244
SLC16A3	1.956	0.5081	8.58e-08	2.927	0.5211	3.109e-33			NFKBIA	1.669	0.6856	1.61e-124	1.507	0.6631	5.83e-87
XDH	1.155	0.5027	0.01811	2.904	0.5118	2.679e-19			NFKBID	1.682	0.5772	2.34e-37	2.834	0.6515	4.065e-197
GBP6-1	2.009	0.522	3.35e-21	2.896	0.5549	1.077e-87			NR4A1	2.168	0.6048	3.62e-89	3.206	0.7383	0
CYTH4	1.074	0.5301	3.51e-13	2.859	0.6847	2.736e-299			NR4A2	3.843	0.509	4.1e-13	4.467	0.5387	4.674e-115
TGTP1	1.575	0.5055	0.000187	2.831	0.5251	1.035e-41			NR4A3	4.457	0.5759	1.33e-136	5.344	0.6335	0
IFIT1	1.795	0.5517	1.39e-36	2.83	0.6138	1.82e-149			NRGN	1.313	0.53	1.1e-14	6.139	0.6633	0
TEX15	4.09	0.5047	3.66e-10	2.806	0.5032	1.99e-07			NRP2	2.27	0.503	0.0001401	4.127	0.5037	6.539e-15
CYTH3	1.628	0.5389	1.19e-29	2.797	0.619	2.698e-186			PDCD1LG2	1.278	0.5147	6.02e-09	2.767	0.5958	3.23e-185
TBX21	2.669	0.501	0.009198	2.793	0.5018	6.422e-05			PDZK1IP1	5.838	0.5118	6.12e-26	4.043	0.5017	4.446e-08
CRIM1	1.007	0.5038	0.04869	2.789	0.5307	7.808e-47			PHLDA1	1.616	0.563	5.13e-48	1.304	0.5428	4.711e-33
ST6GALNAC3	1.692	0.53	2.24e-21	2.743	0.5767	3.025e-105			PHLDA3	1.78	0.5067	2.513e-05	1.979	0.5171	7.313e-26
BCL2A1B	2.587	0.5817	9.4e-76	2.65	0.6035	4.241e-124			PLA2G2D	3.404	0.5013	0.001918	1.952	0.5016	3.698e-05
IGSF3	1.957	0.5137	6.57e-12	2.589	0.5303	6.829e-43			PLAUR	2.43	0.5077	1.69e-07	1.968	0.5011	0.005128
RNF144A	1.494	0.509	5.042e-06	2.565	0.5283	1.41e-38			POU2AF1	1.124	0.5046	0.004365	2.359	0.5363	4.753e-65
OASL1	1.55	0.508	0.0001796	2.546	0.5308	1.681e-40			POU2F2	2.137	0.5366	2.5e-35	1.86	0.5269	1.384e-31
MNDA	1.975	0.5006	0.04387	2.532	0.5015	0.0002392			PPARGC1A	2.729	0.5013	0.001918	3.139	0.5045	1.079e-16
GM26532	1.585	0.514	2.82e-09	2.531	0.5475	4.646e-68			PPIC	2.448	0.5092	4.1e-09	1.925	0.5048	6.073e-08
IFI27L2A	1.11	0.6325	4.02e-63	2.425	0.8516	0			PRR5L	3.651	0.5041	9.62e-09	4.538	0.5137	8.992e-47
C1QB	2.135	0.5011	0.04944	2.422	0.5016	0.002192			PRSS23	1.854	0.5006	0.04387	4.046	0.5029	2.296e-13
CTSS	1.005	0.5649	1.98e-27	2.38	0.7347	0			RARG	1.326	0.5038	0.02035	2.386	0.5022	0.002446
SMC4	1.281	0.6502	2.87e-83	2.369	0.8415	0			RASGEF1B	4.708	0.5029	5.81e-07	4.195	0.5052	1.393e-18
FOSL2	3.065	0.5173	6.16e-22	2.364	0.5155	7.066e-21			RCN1	1.232	0.5093	0.0002745	1.218	0.5231	3.14e-22
COLQ	1.637	0.5307	1.88e-22	2.336	0.5735	3.876e-99			REL	1.835	0.6228	4.74e-86	1.83	0.5932	1.247e-74
ARHGEF10L	2.452	0.5016	0.01099	2.333	0.5017	0.002327			RELB	1.93	0.6349	9.1e-133	3.239	0.6596	0
PLA2G16	1.069	0.5299	6.93e-13	2.33	0.6288	8.546e-171			RGS16	5.515	0.5283	3.13e-59	5.868	0.5451	1.539e-176
MAP3K8	2.652	0.5287	2.93e-35	2.323	0.5306	2.739e-42			RLN3	4.834	0.509	3.32e-18	5.621	0.5074	1.231e-30
BCL2A1D	3.074	0.5872	9.86e-102	2.315	0.5714	3.197e-82			RNF144A	1.494	0.509	5.042e-06	1.482	0.5405	1.336e-41
TGTP2	1.806	0.5156	3.71e-11	2.309	0.5359	8.603e-46			RP23-89C10.5	2.21	0.5006	0.04387	1.593	0.5004	0.009572
ZCCHC18	1.382	0.5041	0.004448	2.308	0.5139	1.211e-19			RRAD	1.823	0.5865	2.62e-70	1.454	0.559	1.078e-38
TNFRSF18	2.155	0.7087	2.61e-190	2.297	0.7279	3.296e-258			SELP	3.217	0.5043	1.56e-08	3.548	0.5007	0.02544
IIGP1	1.45	0.5187	7.46e-11	2.276	0.5392	1.797e-41			SLC16A3	1.956	0.5081	8.58e-08	3.665	0.5354	1.84e-91
USP18	1.476	0.5208	1.04e-11	2.265	0.5569	3.54e-68			SLC22A2	3.747	0.5141	6.3e-25	2.111	0.5011	0.001126
GBP3	1.146	0.5053	0.001981	2.234	0.5191	9.575e-26			SLC7A2	2.009	0.5006	0.04387	1.25	0.5004	0.009572
TGIF1	1.174	0.5186	1.22e-10	2.225	0.565	1.678e-87			SPRY1	2.296	0.5028	0.005785	5.151	0.5891	0
TRIB1	3.59	0.5586	5.27e-89	2.167	0.5279	6.981e-34			STX11	4.233	0.5127	4.67e-23	3.701	0.5448	6.512e-123
FAM163B	2.623	0.5049	5.162e-06	2.111	0.5044	4.643e-06			SWAP70	1.033	0.5312	5.01e-14	1.562	0.555	2.239e-61
MXD1	1.138	0.5283	2.11e-13	2.109	0.5892	1.639e-104			TAGAP	3.992	0.5277	1.98e-41	5.359	0.6112	0
IFITM3	1.946	0.5098	9.51e-07	2.104	0.5187	5.802e-21			TEX15	4.09	0.5047	3.66e-10	1.439	0.5008	0.004719
CD200	1.442	0.5837	1.56e-48	2.09	0.6818	2.216e-217			TMOD1	1.183	0.5066	0.0009831	3.723	0.5701	8.993e-196
GRAMD3	1.687	0.5424	2.49e-30	2.088	0.577	3.594e-90			TNFAIP3	1.509	0.5513	3.62e-36	1.691	0.5848	3.577e-84
MCTP1	1.06	0.5028	0.01886	2.075	0.5103	1.21e-15			TNFRSF18	2.155	0.7087	2.61e-190	1.323	0.5742	2.129e-49
TNNI1	2.015	0.5042	0.0001213	2.039	0.5064	2.753e-09			TNFRSF1B	2.208	0.5546	5.6e-56	2.233	0.5517	5.025e-87
PLAUR	2.43	0.5077	1.69e-07	2.036	0.5088	1.41e-10			TNFRSF4	3.335	0.7043	9.07e-265	2.039	0.5125	6.186e-12
FASL	2.57	0.5044	8.27e-05	2	0.5053	4.797e-07			TNFRSF9	5.337	0.6339	1.15e-257	6.032	0.6611	0
GNA14	3.358	0.5019	7.635e-05	1.874	0.5008	0.01276			TNFSF4	3.281	0.503	8.339e-06	3.196	0.5012	2.6e-06
CD22	2.751	0.5006	0.04387	1.868	0.5008	0.01276			TNNI1	2.015	0.5042	0.0001213	1.817	0.5018	0.0006411
BCL6	1.156	0.5201	8.02e-13	1.86	0.5415	1.003e-46			TRIB1	3.59	0.5586	5.27e-89	3.885	0.6583	0
OSBPL3	1.009	0.5063	0.001378	1.851	0.5135	2.298e-13			TRPM1	3.372	0.5335	1.1e-49	5.363	0.5756	1.895e-280
TTC28	1.058	0.5174	3.78e-07	1.841	0.5543	1.632e-55			TUBB3	1.631	0.5037	0.001265	2.487	0.5199	3.4e-35
FDX1	1.193	0.5407	1.88e-15	1.745	0.6023	7.458e-92			VPREB3	1.877	0.5006	0.04387	1.003	0.5008	0.004719
TRIM59	1.226	0.5373	9.41e-18	1.723	0.5884	2.446e-89			WNT10A	5.213	0.5066	1.86e-14	3.413	0.5041	1.206e-16
MAPRE2	1.506	0.5299	9.16e-21	1.717	0.5425	5.186e-42			XCL1	4.476	0.5058	5.31e-08	6.042	0.5132	9.605e-44
PARP14	1.359	0.5707	5.65e-40	1.671	0.6205	1.122e-116			XDH	1.155	0.5027	0.01811	2.401	0.5274	1.936e-48
PLAT	2.043	0.5006	0.04387	1.668	0.5005	0.04863			ZC3H12A	1.473	0.5542	1.99e-38	1.979	0.5521	2.473e-59
PLA2G2D	3.404	0.5013	0.001918	1.666	0.5005	0.04863			ZEB2	1.651	0.5035	9.555e-06	4.568	0.5501	2.563e-167
CCL4	3.772	0.5093	1.49e-07	1.658	0.5039	0.01176
MIRT1	1.39	0.5239	3.85e-16	1.654	0.5345	2.147e-33
NFKB2	2.016	0.5932	2.04e-85	1.653	0.5844	3.877e-81
NEK6	1.912	0.5028	0.005837	1.644	0.503	0.0007134
LTA	1.229	0.5352	1.55e-22	1.639	0.5445	1.875e-38
IKZF3	1.191	0.5737	6.56e-39	1.589	0.6311	1.159e-124
IRGM1	1.013	0.5489	1.49e-22	1.57	0.597	5.934e-87
KCTD1	1.224	0.5049	0.004936	1.543	0.5117	1.26e-12
TMOD1	1.183	0.5066	0.0009831	1.524	0.5114	3.008e-10
TOR3A	1.684	0.5253	9.62e-19	1.52	0.5295	1.822e-27
OASL2	1.687	0.5285	1.22e-19	1.467	0.5269	1.311e-20
NFKBIE	1.431	0.5338	2.58e-20	1.457	0.545	9.808e-38
STAT1	1.174	0.6333	2.89e-68	1.449	0.6942	5.083e-165
FSCN1	2.727	0.5016	0.01101	1.435	0.5012	0.02117
POU2AF1	1.124	0.5046	0.004365	1.427	0.5093	5.356e-10
PDCD1LG2	1.278	0.5147	6.02e-09	1.385	0.5218	1.491e-19
SWAP70	1.033	0.5312	5.01e-14	1.384	0.5534	2.521e-41
ISG20	1.114	0.5447	1.03e-18	1.372	0.5671	4.251e-45
GADD45G	1.03	0.5156	3.022e-06	1.363	0.5257	3.585e-17
BCL2L11	3.246	0.7095	2.74e-287	1.354	0.5903	1.409e-78
IGTP	1.153	0.576	5.85e-34	1.347	0.6155	5.878e-85
NFKBIA	1.669	0.6856	1.61e-124	1.332	0.6776	6.614e-134
BATF	1.521	0.5493	2.16e-27	1.33	0.5512	6.401e-34
ISG15	1.359	0.582	2.71e-36	1.33	0.5872	1.071e-47
CD74	2.532	0.6119	1.68e-125	1.328	0.561	8.472e-52
PPM1L	1.495	0.5082	3.285e-05	1.327	0.5139	1.026e-13
MYL7	1.299	0.502	0.01386	1.298	0.502	0.004904
DYNLT1A	1.128	0.5036	0.03425	1.289	0.5092	1.011e-09
DDX60	1.032	0.5257	5.55e-10	1.286	0.5501	2.777e-37
RELB	1.93	0.6349	9.1e-133	1.262	0.5909	5.217e-76
CXCL16	1.905	0.5017	0.003361	1.248	0.5013	0.007181
ADGRG1	1.088	0.5062	0.001098	1.233	0.5102	3.264e-09
GNPNAT1	1.082	0.5756	1.84e-35	1.192	0.6055	1.925e-75
LMNA	2.758	0.5787	9.52e-89	1.181	0.5233	1.005e-13
REL	1.835	0.6228	4.74e-86	1.17	0.5965	7.158e-64
LITAF	1.477	0.519	8.57e-11	1.135	0.5193	5.86e-13
BIRC3	1.366	0.5719	1.13e-42	1.1	0.5691	8.642e-46
NFKB1	1.596	0.6634	1.85e-109	1.088	0.6323	3.269e-85
ICAM1	1.764	0.5356	1.92e-23	1.055	0.5308	4.111e-21
IER3	2.282	0.5014	0.01331	1.046	0.5013	0.007184
PRNP	1.966	0.5274	2.64e-23	1.041	0.5131	2.64e-08
CD82	1.985	0.6268	2.33e-90	1.037	0.5662	9.654e-32
IRF1	1.007	0.5663	2.47e-25	1.028	0.5945	6.769e-57
SKIL	1.113	0.6074	7.27e-56	1.015	0.6118	2.937e-70
SLFN5	1.074	0.5391	3.27e-16	1.011	0.5479	2.456e-27
PHLDA1	1.616	0.563	5.13e-48	1.007	0.5412	1.133e-26

## Sheet: Table 2e
Table 2e. Comparison with Nr4a1 SKO RIPmOVA data set. Fassett et al. PNAS 2012. |log2FC|>1 comparing Nr4a1 SKO v WT in RIP and WT to our data set (DKO-OTII v OTII in RIP hosts, in WT hosts: fdr<0.05, |log2fc|≥ 1
	Fassett et al.	GSE235101			Fassett et al.	GSE235101
	RIPmOVA hosts				WT hosts
gene	Log2FC SKO /WT	DKO-OT2/OT2 logFC		gene	Log2FC SKO/WT	DKO-OT2_RIP/OT2_RIP logFC
Tnfrsf9	-2.00578	-4.401		Acvrl1	-2.152	-4.653
Lactb	-1.69432	-3.706		Itih5	-1.37333	-3.342
Lad1	-1.53952	-3
Gsta4	-1.53116	-2.215
Cyth3	-1.45799	-2.851
Colq	-1.33279	-2.134
Ggta1	-1.25154	-1.932
Gsto1	-1.20756	-1.822
Gnpnat1	-1.17137	-1.669
Itih5	-1.1047	-1.597
Hsdl2	-1.08314	-1.308
Fdx1	-1.04097	-1.22
Lysmd2	-1.03209	-1.112

## Sheet: Table 2f
Table 2f. Comparison with TKO pre-Treg thymocytes. Sekiya, Yoshimura et al. Cell Reports 2018. PMID: 30089271, GSE94727, analyzed with Geo2R, collapsed by gene and filterd on mean |log2fc|>1 and p<0.01 N=1232. Comparison made to our data set DKO/WT OTII RIP DEG AND OTII RIP/WT DEG overlap N=141 (|log2fc|≥ 1; fdr<0.05). Genes of interest highlighted.
	GSE94727		GSE235101
gene	TKO/FOXP3KO log2FC (mean across probes)	P_mean	log2FC DKO-OTII/WT-OTII (RIPmOVA host)
1110032F04Rik	-1.8	0.00133188	-1.849
2810459M11Rik	-1.18	0.00435994	-4.009
Acoxl	-4.33	0.00029282	-2.263
Arhgap20	-5.96	2.271e-05	-4.072
Atp1a2	-4.465	0.000108465	-2.622
Bcl2l11	-1.515	0.00255294	-2.533
C1ql3	-5.76	0.00073141	-3.328
Ccr2	3.86	0.0093636	-2.605
Chchd10	-1.51	0.00751392	-2.921
Cish	1.21	0.00233885	-1.002
Colq	-2.84	0.00108055	-1.112
Cyth3	-2.27	0.00014321	-1.308
Eno3	-2.5	9.563e-05	-3.748
Fam129a	1.73	0.0037343	-1.06
Foxp3	1.67	0.00314542	-5.185
Gm4956	-2.33	0.00242102	-3.757
Gna15	1.37	0.00867781	-2.95
Grasp	1.06	0.0064478	1.24
Gsto1	-1.7	0.00047066	-3
Il2ra	1.97	0.00295031	-1.148
Itgae	3.84	0.00129671	-3.11
Lactb	-2.41	0.000392805	-1.822
Lad1	-8.13	6.62e-06	-2.851
Nr4a2	2.215	0.00081926	1.046
Nrn1	3.29	0.00413565	3.027
Nrp2	-3.465	0.000356045	-1.717
P2rx7	1.096	0.00833844	-1.144
Pla2g4f	-6.43	0.00017241	-2.417
Pou2f2	1.415	0.00134614	1.57
Ptger3	-4.32	0.00075902	-2.267
Rasgef1b	1.79	0.00683103	1.565
Rasl11b	-3.35	0.0001365	-2.666
Rcn1	-1.2	0.0027497	-1.608
Sdc4	3.09	0.00065728	-2.077
Tmem121	-2.415	0.00047769	-3.671
Tsc22d1	-1.515	0.00232134	-1.611
Tubb2a	-1.44	0.00180448	-1.352

## Sheet: Table 2g
Table 2g. Comparison to DKO peripheral T cells. Hiwa et al. JCI Insight 2022: GSE178782 includes DKO peripheral T cells naïve, stim, anergic compared to WT. Lists depict DEG that overlap with DEG in DKO-OTII v WT-OTII (RIPmOVA host) (fdr<0.05, |log2fc| ≥ 1; n=960 ). Highlighted genes are shared between at least 2 lists.
wt naïve v dko naïve CD4 T cell. Fdr< 0.05 (N=31)							wt naïve stim v dko naïve CD4 T cell + 3hr stim. Fdr < 0.05 (N=78)							wt anergic v dko anergic CD4 T cell. Fdr < 0.05. N = 471 genes
gene_name	logFC	logCPM	F	PValue	fdr		gene_name	logFC	logCPM	F	PValue	fdr		gene_name	logFC	logCPM	F	PValue	fdr
Acvrl1	5.11597	3.60238	182.523	5.97477e-13	2.02132e-08		Tmem121b	4.12688	1.06668	69.9884	1.07898e-08	3.04192e-05		Lrrc32	4.70871	5.36107	193.075	3.21502e-13	5.43837e-09
1110032F04Rik	3.55237	3.9304	63.9789	2.46062e-08	0.000104056		1110032F04Rik	3.43153	3.9304	68.444	1.3267e-08	3.20597e-05		Rln3	4.55924	1.83304	101.66	2.89257e-10	6.52389e-07
Smarcd1	3.12866	4.83429	107.115	1.70408e-10	1.92169e-06		Acvrl1	3.32167	3.60238	84.0031	1.90749e-09	1.29065e-05		Gsta4	4.49082	1.14325	108.245	1.5314e-10	3.98529e-07
Lysmd2	2.60899	2.54432	53.5613	1.18731e-07	0.000372644		Smarcd1	2.98023	4.83429	99.4023	3.62523e-10	4.08818e-06		Foxp3	4.39899	6.66453	179.97	6.97477e-13	7.86545e-09
Itih5	2.09732	4.06558	50.5201	1.95755e-07	0.000551882		Lysmd2	2.73226	2.54432	58.6756	5.3472e-08	0.000100501		Ikzf4	4.38926	5.35266	257.132	1.2907e-14	4.36658e-10
Irak4	1.83272	4.88444	60.5529	4.03986e-08	0.000151858		Chchd10	2.66555	3.59647	69.2185	1.19555e-08	3.11129e-05		Gm4956	4.04144	3.01535	127.028	2.93175e-11	1.65307e-07
Chchd10	1.76184	3.59647	31.2836	8.2707e-06	0.0107618		Sox4	2.58587	4.35964	70.3337	1.03074e-08	3.04192e-05		Pdzk1ip1	3.13962	0.543706	22.7812	6.8062e-05	0.00899455
Tnfrsf9	1.64869	7.42088	37.1885	2.31095e-06	0.00390909		Gm16062	2.55097	0.942227	32.4688	6.3338e-06	0.00510584		Itgae	2.85092	5.15561	78.0144	3.88379e-09	5.2557e-06
Whamm	1.37538	5.10647	32.7637	5.93228e-06	0.00912251		Tnfrsf9	2.40707	7.42088	82.0599	2.39183e-09	1.34863e-05		Tmem121b	2.7908	1.06668	36.1417	2.8698e-06	0.000764474
Rnf144a	0.96564	4.84926	25.5998	3.24705e-05	0.0354358		Ikzf4	2.28279	5.35266	79.2947	3.32457e-09	1.60677e-05		Smarcd1	2.63363	4.83429	80.2643	2.9591e-09	4.55042e-06
Car11	-2.70599	2.97782	64.6799	2.22857e-08	0.000104056		Itih5	2.01918	4.06558	43.5994	6.628e-07	0.00074744		Tnfrsf9	2.57714	7.42088	93.5518	6.63832e-10	1.24767e-06
Arrdc4	-2.88095	5.30936	69.0047	1.23031e-08	8.32449e-05		Trat1	1.89903	5.40155	75.4826	5.31282e-09	1.99709e-05		Itih5	2.51474	4.06558	74.4042	6.08621e-09	7.62602e-06
Acan	-3.6385	1.61561	64.4784	2.29274e-08	0.000104056		Parp8	1.7755	6.00137	52.7419	1.35586e-07	0.000208501		Il2ra	2.41319	6.83303	64.9792	2.13681e-08	1.7212e-05
							Rnf144a	1.68246	4.84926	73.0243	7.25811e-09	2.45549e-05		Gsto1	2.3213	2.47841	42.9882	7.42641e-07	0.000261711
							Irak4	1.65215	4.88444	48.8765	2.58729e-07	0.000350122		Ccr6	2.30505	1.71235	24.6351	4.16192e-05	0.00612182
							Stap1	1.60201	6.14568	48.5478	2.73779e-07	0.000356239		Acsbg1	2.16143	4.48456	65.0398	2.11873e-08	1.7212e-05
							Stx1a	1.57696	3.43782	21.7468	9.03648e-05	0.0407617		Coro2a	2.02247	4.20287	50.0942	2.10301e-07	0.000103111
							Ndrg3	1.54167	7.81157	44.9633	5.16135e-07	0.000602116		St6galnac3	1.74722	2.71463	21.8692	8.73534e-05	0.01111
							Dusp10	1.27598	6.34455	30.1177	1.08156e-05	0.00831598		Cd7	1.7312	3.27544	29.7266	1.18499e-05	0.00227781
							Nrip1	1.19331	8.24022	26.1668	2.81281e-05	0.0179547		Ptgir	1.6857	3.27626	29.7674	1.17373e-05	0.00226905
							Gata3	1.16997	6.59181	26.2721	2.73929e-05	0.0178217		Trat1	1.57849	5.40155	51.31	1.71578e-07	8.93023e-05
							Whamm	1.16672	5.10647	23.6731	5.35859e-05	0.0297191		Bmyc	1.57836	3.01707	20.8883	0.000114923	0.0134068
							Hsdl2	1.09669	5.25305	25.1522	3.64106e-05	0.0223965		Rasal1	1.57144	3.85762	25.3078	3.4985e-05	0.00544465
							Filip1l	1.04248	5.83134	22.6329	7.08557e-05	0.0347409		Slc35g1	1.52213	4.56418	47.9101	3.05747e-07	0.000129297
							Stambpl1	0.985597	6.43061	22.4947	7.35715e-05	0.0355571		Cish	1.49252	5.29611	21.1062	0.00010807	0.012965
							Car11	-2.18611	2.97782	39.8454	1.35604e-06	0.00139019		F13a1	1.44882	2.29041	19.3482	0.000179124	0.0185888
							Arrdc4	-2.2524	5.30936	45.9781	4.29893e-07	0.000525747		Ppp3ca	1.35925	5.24818	43.0664	7.3187e-07	0.00026063
							Plagl1	-2.26282	3.71106	30.9625	8.89963e-06	0.00700194		Lysmd2	1.35126	2.54432	16.295	0.000454981	0.0370011
							Acan	-2.31923	1.61561	29.1578	1.35499e-05	0.00975334		Ahr	1.32189	3.37663	19.7063	0.000161323	0.0173261
							Nrn1	-3.46658	4.90127	49.0578	2.50809e-07	0.000350122		Vav2	1.29904	4.36189	29.097	1.3747e-05	0.00255535
														Irak4	1.28461	4.88444	31.0036	8.81635e-06	0.00182985
														Slc28a2b	1.18453	8.29329	24.1821	4.68479e-05	0.0065764
														Fam129a	1.14055	5.96252	26.2222	2.77387e-05	0.00453347
														Prag1	1.02227	6.2974	20.7515	0.000119467	0.0138414
														Il7r	-0.893629	7.97373	16.7411	0.000395198	0.0329309
														Pou2f2	-0.934216	5.48009	15.9854	0.000502218	0.039605
														Myo1f	-1.0161	6.58336	20.4998	0.000128339	0.0144728
														Tubb2a	-1.05712	6.55343	15.7831	0.000535955	0.0412089
														Cited2	-1.06265	5.89472	18.7146	0.000216067	0.0209449
														Pim2	-1.12855	6.51926	20.3574	0.000133674	0.0148761
														Prickle1	-1.21382	3.85631	20.3203	0.000135105	0.0149861
														Filip1l	-1.23599	5.83134	31.1739	8.47995e-06	0.00179303
														Bcl2	-1.26137	7.64209	26.8649	2.36254e-05	0.00397648
														Id2	-1.38459	6.76449	30.5915	9.69153e-06	0.00194949
														Sox4	-1.40628	4.35964	19.3242	0.000180394	0.0186634
														Ms4a4b	-1.40792	9.70472	31.2549	8.32478e-06	0.0017825
														Car11	-1.42884	2.97782	19.6819	0.000162474	0.0173944
														Cpm	-1.47217	6.43887	38.8093	1.6648e-06	0.000489755
														Fam43a	-1.55787	5.69029	17.459	0.00031613	0.0279243
														Prrg4	-1.60333	2.73664	17.7007	0.000293515	0.0264094
														Lmna	-1.73405	4.45293	29.0182	1.40066e-05	0.00258939
														Kifc3	-1.89604	2.37952	21.1697	0.000106158	0.0127809
														Nrn1	-1.91282	4.90127	17.6057	0.000302186	0.027029
														Cacna1d	-1.94139	4.63208	29.2657	1.32084e-05	0.0024688
														Tmie	-2.03263	5.16683	40.8803	1.10852e-06	0.000360599
														Snn	-2.10576	3.44745	49.6978	2.24894e-07	0.00010716
														Cxxc5	-2.11506	4.88122	48.5187	2.75158e-07	0.000119345
														Tnfsf8	-2.15562	8.20674	60.0779	4.33423e-08	3.05482e-05
														Xkrx	-2.16736	5.29609	65.9917	1.85545e-08	1.65188e-05
														Marcks	-2.19456	1.26275	25.7787	3.10268e-05	0.00492802
														Gm14718	-2.27226	3.20729	42.3292	8.40552e-07	0.000290171
														Plagl1	-2.44562	3.71106	38.0021	1.95806e-06	0.000561383
														Glp1r	-2.47082	3.02964	40.9306	1.0978e-06	0.000360599
														Cxcr6	-2.50782	2.98097	55.975	8.09596e-08	4.89097e-05
														Nrgn	-2.8661	1.41853	28.4025	1.62276e-05	0.00287433
														Ms4a4c	-3.16211	5.56079	108.972	1.43028e-10	3.98529e-07
														Apoe	-3.24228	6.79603	70.4742	1.01179e-08	1.06968e-05
														Acan	-3.32629	1.61561	53.6456	1.1713e-07	6.59747e-05
														Xcl1	-3.39075	0.751125	33.993	4.5319e-06	0.00109513

## Sheet: Table 2h
Table 2h. Comparison with Nr4a-dependent genes in CD4 T cells (overexpression). Liu, Dong et al. Nature 2019, PMID: 30814730; GSE96969. Tables 6, 7 depicting Nr4a1-induced and repressed genes in CD4 T cells compared with DKO v WT OTII (RIP host), fdr<0.05, log2fc ≥ 1, N=960. Blue identifies genes induced by Nr4a1 misexpression and Green identifies genes repressed by Nr4a1 misexpression. Concordan…
PMID: 30814730; GSE96969			PMID: 30814730; GSE96969			GSE235101
Supplementary Table 7. list of gene upregulated by Nr4a1 (860) genes			Supplementary Table 6. list of gene downregulated by Nr4a1 (841) genes			thy dko rip v wt rip DEG TRUE filter n=960
Colocalization	Gene Symbol		Colocalization	Gene Symbol		SYMBOL	log2FC DKO/WT (RIP host)	p value	fdr
with H3K27ac	Zhx2		With C-Jun	Abl2		Foxp3	-5.185	1.19e-27	3.2e-24	down in DKO and induced by Nr4a1 misexpression = concordant / upregulated by Nr4as
	Nefl			E2f3		Tff1	-4.87	0.00032	0.0106272	n=60
	Eno3			Wrb		Itih5	-4.401	5.12e-58	4.8e-54
	Crat			Hopx		Nrgn	-3.974	3.49e-09	1.07e-06
	Tmem56			Pppde2		Eno3	-3.748	3.76e-37	1.76e-33
	Vpreb3			Rhbdf2		Tnfrsf9	-3.706	5.59e-36	2.1e-32
	Gpr146			Plod2		Ccr6	-3.687	4.68e-07	6.96e-05
	Zbtb20			Naf1		Tmem121	-3.671	0.00030704	0.010354
	Stx11			Xrcc6		C1ql3	-3.328	9.43e-05	0.00498829
	Sgk1			Mpg		Gsto1	-3	3.87e-20	6.59e-17
	Slc1a2			Nolc1		Chchd10	-2.921	6.15e-17	8.23e-14
	Ostf1			BC030307		Lad1	-2.851	1.47e-07	2.59e-05
	Sfxn3			Lyst		Lgals3	-2.694	3.85e-05	0.00254883
	Tap1			Wdr70		Rasl11b	-2.666	9.79e-25	2.29e-21
	9330175E14Rik			Psmg4		Lrrc32	-2.646	1.46e-08	3.71e-06
	Fggy			Ctsw		Ahr	-2.544	1.43e-13	1.27e-10
	Psap			Nhp2l1		Gzma	-2.537	0.00316649	0.0448745
	Hsdl2			BC048403		Coro2a	-2.505	0.000603	0.0163017
	Cyth3			Lcorl		Il18rap	-2.489	0.000805	0.0196115
	Trat1			Trmt2a		Pla2g4f	-2.417	1.2e-06	0.000162
	Creb3			Pwp1		Ptger3	-2.267	4.81e-06	0.000523
	Pou3f3			Hspa9		Gsta4	-2.134	2.97e-05	0.00210112
	Napb			Snai3		Sdc4	-2.077	0.00105965	0.0230576
	Pnkd			Rab33a		Ggta1	-1.932	9.25e-12	6.42e-09
	St6galnac6			Tacc2		Phlda1	-1.898	1.5e-09	5.2e-07
	Ndufa11			D15Wsu169e		2510009E07Rik	-1.881	5.05e-17	7.89e-14
	Ppy			Golim4		Lactb	-1.822	3.32e-11	1.83e-08
	Kctd12			Usp2		Hip1r	-1.797	5.73e-07	8.45e-05
	Ttyh3			Isg20		Nrp2	-1.717	0.000935	0.021404
	Shank2			Cpsf1		Rap2a	-1.701	5.51e-06	0.00058
	Hspa2			Mtap9		Gnpnat1	-1.669	5.61e-05	0.00341186
	Ar			Wdr74		Tsc22d1	-1.611	9.18e-09	2.53e-06
	Nptx1			Trmt61b		Basp1	-1.56	2.86e-05	0.00204116
	Samhd1			Akap1		Myo1e	-1.551	0.00113953	0.0240689
	Pvrl2			Nfatc1		Hipk2	-1.469	6.31e-06	0.000636
	Pcyt1a			Nr2c2ap		Trat1	-1.312	5.86e-12	4.39e-09
	Rgs9			Gm129		Cyth3	-1.308	3.84e-05	0.00254883
	Rnf152			Pgap1		Serp1	-1.279	6.71e-11	3.4e-08
	Cftr			Marcksl1		Ikzf4	-1.278	2.36e-09	7.5e-07
	Fam19a1			Id3		Adck5	-1.254	3.73e-09	1.13e-06
	Adcy6			Furin		Litaf	-1.236	0.00330554	0.0459757
	Ppp2r5b			Mtr		Ppp3ca	-1.225	5.78e-09	1.69e-06
	Kcnj8			Btg3		Hsdl2	-1.22	1.37e-11	8.55e-09
	Ccpg1			Stard7		Dusp10	-1.216	4.21e-13	3.58e-10
	Man2a1			Zfp217		St6galnac3	-1.195	0.002686	0.0403545
	Gnas			Ankrd10		Nrip1	-1.166	4.2e-11	2.25e-08
	Itgb3			Scfd2		Prkca	-1.157	1.2e-07	2.21e-05
	Myo1e			Ddx47		Ndrg3	-1.125	3.03e-10	1.29e-07
	Fam178b			Arhgap29		Trp53inp2	-1.113	6.88e-07	9.84e-05
	St8sia1			Mfng		Cd7	-1.088	0.000233	0.00873185
	Slc41a3			Midn		Bmyc	-1.084	2.43e-05	0.00182738
	Mreg			Sfn		Plxdc2	-1.08	0.000382	0.0119261
	Trp53inp2			Dnmt3b		Parp8	-1.076	2.32e-09	7.5e-07
	St6galnac3			Gramd1b		Dgkh	-1.064	3.12e-05	0.00218329
	Cttnbp2nl			Ksr1		Fam129a	-1.06	0.00217808	0.035758
	Lsp1			Enoph1		Parp11	-1.046	5.3e-08	1.12e-05
	Rsu1			Hyou1		Ttyh3	-1.028	0.00279638	0.0415034
	Plekhg1			Eif3g		Gata3	-1.024	6.12e-06	0.000623
	Arl5a			Rrp12		Stambpl1	-1.02	1.67e-07	2.9e-05
	Hivep1			Sidt1		Ptgir	-1.005	0.000162	0.00699233
	Ddc			Hsd17b10		Cpm	1.015	6.36e-07	9.3e-05	mismatch (up in DKO and induced by Nr4a1 misexpression)
	Abca7			Rab18		S1pr1	1.035	6.77e-08	1.35e-05	n=23
	Zfp219			Enthd1		Rarg	1.163	0.000768	0.0191914
	Tmem67			Rnf160		Dst	1.475	0.000416	0.0126367
	Flrt1			Gfm2		Cacna1d	1.581	0.00201654	0.0340004
	Gsto1			Tet1		Asph	1.751	0.00215315	0.035604
	Ier5l			Kremen2		Ms4a4c	1.787	0.0015476	0.0292281
	Fam169b			Ipo5		Palld	1.869	0.00100604	0.0225188
	Net1			Npm3		Efcab3	1.953	0.000411	0.0126141
	Sfmbt2			1810007M14Rik		Prrg4	2.08	0.000948	0.0216535
	Mtap6			Cdkl3		Rims2	2.106	0.00333395	0.046181
	Grb10			Pa2g4		Ar	2.205	0.00142124	0.0277654
	Cacnb3			Nars		Plb1	2.314	0.00340201	0.0468996
	Dgkh			Ube3a		Hmcn1	2.389	0.000101	0.00520349
	Spsb4			Plcg2		Sgce	2.606	0.000925	0.0212983
	Dusp22			Cd5		Rimklb	2.833	0.000241	0.00887267
	Ankrd55			Ahcy		Cftr	3.04	0.00132904	0.0266876
	Nkain2			Fads2		Adam1b	3.118	0.00292912	0.0429062
	Parp11			Dimt1		Pde7b	3.202	0.00012	0.00567118
	Nr3c1			Il6ra		Ankrd36	3.377	0.00091836	0.0212152
	Bach2			Eif3m		Dnm3os	3.537	0.000428	0.0129433
	Abcd1			4930506M07Rik		Wnt16	6.375	0.000539	0.0152639
	Adck5			Rragb		Pdk4	6.516	0.000413	0.0126141
	Pink1			6030458C11Rik		Nfil3	-2.355	0.00165689	0.0299921	mismatch (down in DKO and repressed by Nr4a1 misexpression)
	Stat3			Brp16		B4galnt4	-1.632	0.00231392	0.0369493	n=4
	Gpr120			Nr4a2		Tacc2	-1.245	1.6e-10	7.5e-08
	Prkag1			Ddx11		Ctsw	-1.179	8.94e-07	0.000125
	Plekhg2			Tcfap4		Nr4a2	1.046	0.00295833	0.0430982	up in DKO and repressed by Nr4a1 misexpression = concordant/downregulated by Nr4as
	Vav3			Hnrnpc		Thop1	1.053	0.000246	0.00896312	n=22
	Naga			Polr3e		Sidt1	1.08	0.000526	0.0149888
	Plcl1			Rnf8		Spef2	1.129	0.00140739	0.0276226
	Il22ra1			Vegfa		Shmt1	1.13	5.32e-06	0.000563
	Avpr1a			Nfyc		Ipo7	1.155	4.86e-08	1.05e-05
	Cby1			9130401M01Rik		Acaca	1.291	0.000267	0.00948572
	Mkl1			Spata5		Il6ra	1.461	8.32e-08	1.64e-05
	Gtpbp2			Tspan5		Rnf43	1.482	1.13e-09	4.06e-07
	Fbln1			Gspt1		Rasgef1b	1.565	0.0015991	0.0295906
	Gpa33			Cox18		Pou2f2	1.57	0.00061	0.016432
	Iqgap1			Ptpn4		Adk	1.595	2.35e-08	5.51e-06
	Tmem120b			Ccdc90b		Adarb1	1.805	0.00180704	0.0317588
	Tuba3b			1700023E05Rik		Bcat1	1.939	0.00158519	0.0294921
	Mctp1			1810030O07Rik		Atp8b4	1.998	5.38e-10	2.1e-07
	Fat3			Mapk11		Alcam	2.142	9.8e-05	0.0051023
	Col6a1			Plagl1		Pdgfb	2.15	3.67e-06	0.000412
	D0H4S114			Gar1		Plagl1	3.017	2.53e-07	4.12e-05
	Glul			Spata7		Enah	3.094	9.56e-05	0.00504545
	Hmcn1			Plk3		Tmem45a	3.131	0.000437	0.0131079
	Runx2			Bmp2		Egfr	3.348	0.0011371	0.0240447
	Oxtr			Mrps11		1700001L05Rik	4.062	0.00171047	0.0306657
	Slc5a11			Cdc14b
	Fnip1			Snx9
	Pck2			Tnf
	Ablim1			Pdxp
	Jun			Tsen2
	Strc			Slc14a1
	Ypel2			D730040F13Rik
	Cd38			Lrmp
	Fbxl8			Heatr1
	Ppap2a			Aoc2
	Chn2			C030006K11Rik
	Hipk2			Ipo7
	Qrfp			Fam84a
	Zfp174			Bcl9
	Fermt1			Mapre2
	Rab8b			Ncl
	Rhoc			Tmem38b
	Thbd			Akt2
	Cpne2			Tnfrsf1a
	Ikbke			Zcchc2
	Cotl1			Bcat1
	Aldh1a2			Nop2
	Sh3bp4			Itgb1
	Chst1			Smyd2
	Ankrd33b			Cspp1
	Ndrg2			Acy3
	Itm2c			Tbl2
	Camk4			Arv1
	Tbc1d14			2310004I24Rik
	Psca			Mybbp1a
	Wbp1			Fbl
	Aim1			BC057079
	Tdh			1600027N09Rik
	Nrp2			Sft2d1
	Crip1			Dnmt3a
	Pdk4			Egr1
	Ndufaf3			Alpk2
	Adm			Il1rap
	Ssbp3			Tsr1
	Ap3b1			G3bp2
	Gab2			Csrnp1
	Il10rb			Shmt1
	Tmem191c			B230120H23Rik
	Actn1			Tmem45a
	Mta3			Hif3a
	Evl			Nek6
	Tsc22d1			Tmem39b
	Dusp1			Orc4l
	Gmds			Pim3
	Ccdc109b			Cnih2
	Adamtsl4			Zfp715
	Zer1			Pfdn4
	Prph2			Mfsd7b
	Litaf			Cdyl2
	Tnfrsf9			Prmt3
	Unc119b			Ddx21
	Rbp4			Heatr2
	Dap			Ptprj
	Crim1			Cdc42ep3
	Fbxl16			Prr3
	Itfg3			Atp8b4
	Prkag2			Klhl7
	Mxd1			Rasgef1b
	Impa2			Lats1
	Pskh1			Vav1
	Plb1			Tut1
	Tbc1d10a			Adarb1
	Bcas3			Taf4b
	Tnni1			Strn3
	Vldlr			Pkd1l3
	Sox7			Fosl1
	Slc35f1			Gprin3
	4930524L23Rik			Klhdc1
	Ier3			2310030N02Rik
	Oca2			1810032O08Rik
	BC046404			Txnrd1
	Klf12			Pus7l
	Mlec			Pfas
	Ifnz			Mrps36
	Pls3			Cep57
	Ndrg3			Arl5b
	Cdc42bpa			Dnajc13
	Kit			Mri1
	Trp73			Tmc8
	Chst11			Plk2
	Ubxn6			Dus4l
	Klhl24			Atm
	AI836003			Rsbn1
	Dtna			Ero1l
	Slc43a1			Mrps5
	Tpm2			Mctp2
	Dst			Mrpl52
	Eomes			Rorc
	Irf8			Nob1
	Ccdc33			Ddx10
	Snx22			Ifrd1
	Inpp5k			U2af1
	Vwc2			Egln3
	Pqlc3			Clcn3
	Tmem50b			Atp5o
	Nrcam			5730601F06Rik
	Prdm2			Eif4e
	Add1			Mtf1
	Tmem121			Dapk1
	Glb1			Snapc4
	Cript			Pin1
	Foxo4			Stard13
	S1pr1			Phf20
	Cldn7			Nol10
	Fam158a			Set
	Cdkn2c			Ccdc122
	Chl1			Gfra1
	Map1lc3b			Adam9
	Npc1			Rbmx2
	Chst14			Ola1
	Ahcyl2			Slc39a8
	Abca1			Sh3bp2
	Fam26f			Patl1
	Csrp1			Ece2
	BC039632			6330409N04Rik
	Pfkm			Ppa1
	Gpr160			Pus7
	Nuak2			Efha2
	E130308A19Rik			Tshz1
	Nr4a1			Ddx51
	Ankrd36			Mthfd1
	Gdpd2			Prkcdbp
	Nos1ap			Ift122
	Cyr61			Nars2
	Kndc1			Pom121
	Ebf1			Baz1a
	Cyth1			Socs3
	Ncald			Zfp238
	4921536K21Rik			Kars
	4933402P03Rik			Slc1a4
	Cyfip1			Pprc1
	Arl6ip1			Tarsl2
	Slc22a15			St6galnac4
	Diap1			Fam49b
	Ak3			Hars
	Mfsd4			Clock
	Xdh			Srm
	Tox			Dip2c
	Adcy5			Ptgfrn
	Itgad			Nsun2
	Pde4d			Fyttd1
	Ntn1			Egr2
	Snrnp25			Spag1
	Gnal			Nek1
	Bmyc			Nedd9
	Cdc42se2			2700097O09Rik
	Pitpnc1			Nup107
	Slc25a10			Snx10
	Gm672			Haus6
	Pik3r5			2610101N10Rik
	Rnasek			Fus
	Golt1a			Atp2b4
	Gpr113			Trp53i11
	Vpreb2			Tnfrsf22
	4930426L09Rik			Uchl5
	Fbxl7			Ifrd2
	Cd80			Qtrtd1
	Nipal3			Lat
	Zdhhc19			Surf2
	Rap2a			Slc7a5
	Echdc3			Stk40
	Ttc39c			Farp1
	Ilk			Ddx18
	Swap70			Ube2n
	Tead1			Elovl6
	Vps37b			Ampd2
	St3gal1			Slc38a1
	Mapt			Pabpc4
	Psd3			Sema4a
	9430020K01Rik			Hdgf
	C1ql3			Gls
	Laptm4b			Slc41a1
	Phlda1			Kti12
	Car14			Jarid2
	Pros1			Rnf43
	Snx32			Stat5a
	Sqrdl			Syde2
	Tnfsf13b			Phf10
	Tcfap2b			Atp6v1h
	Mical1			Fam178a
	Kif1b			Wdr3
	Dgka			Dph1
	Rnaset2a			Elovl4
	Mocos			Aatf
	Itpr1			Pgm3
	Stat2			5730469M10Rik
	Ctdsp2			E330009J07Rik
	Gabrr1			Ddt
	Fitm1			Josd1
	Fam160a2			Hipk3
	Ypel3			Zfml
	Nid1			Uck2
	Tbc1d4			Itgal
	Loxl2			Exosc1
	Foxb2			Shisa3
	Ikzf4			Atad3a
	Hic1			Sdcbp2
	Il10ra			Snord58b
	Corin			Ppm1g
	Qser1			Tmem97
	Stra6			Rrp1b
	Tpmt			Prkar2a
	Wdr19			Tfam
	Nsg2			Slc29a2
	Atp1b1			Pak6
	Tubb1			Mrto4
	Grtp1			Rnasen
	Dync2h1			Hps5
	Coro2a			Cnbp
	4932412H11Rik			Utp11l
	Tbx6			Ptpn3
	Tgm2			Ppp1r8
	Bace2			Ddx56
	Wipi1			Cd6
	Wnt4			Xpot
	Nsmaf			Tbc1d7
	Heatr7a			Spg21
	Rnf114			Slc17a9
	Ccnj			Atp9a
	B4galnt1			Ubxn11
	Paqr8			Eef1g
	Cdkn1b			Tox4
	Ccr8			Sco1
	Tmem151b			Pigf
	Plekhh1			E2f6
	4930432K09Rik			Ccdc86
	Lrig1			Slc35a4
	Pik3cg			Amd1
	Mtap4			Hsd17b12
	Appl2			Klhdc4
	Mcoln1			Zbtb44
	Fam83a			Paxip1
	Rimbp3			Psmd3
	Prm2			Ubtd1
	Ptger3			Cul5
	Atp6v0a1			Pparg
	Grn			Zrsr2
	Lin28			Tmem93
	Ghrh			Slc16a1
	Lad1			Nfyb
	Prnp			Iars
	2210404J11Rik			Nfkbid
	Cdc14a			Siah1b
	Nrip1			Mrps27
	Pde7b			Rg9mtd1
	Pygo1			Rnf157
	Pkib			1190007I07Rik
	Fam53b			Chuk
	8430427H17Rik			BC016423
	Tubb6			Dhx33
	D2Ertd391e			Plbd2
	Dnaic2			Chd1l
	Ppp1r16a			Ryk
	Sema4c			B4galnt4
	Dock9			Rgs16
	Pde8a			Crabp2
	Dusp10			Aldh2
	Pllp			Gm71
	Slc23a2			Bms1
	Spred2			Foxk2
	Lrrc26			Tsfm
	Trim14			Ipo4
	Pmp22			Gls2
	D14Ertd449e			Impact
	Tmem108			Tdrkh
	Itih5			9930014A18Rik
	Tm4sf20			Ly9
	Pcx			Sema7a
	Tax1bp3			Topors
	Rcsd1			Alcam
	Gnb2			8430408G22Rik
	Thsd1			Urb2
	Nsdhl			Fndc3b
	2510009E07Rik			Hectd2
	Sctr			Yars
	Mylip			Mpp2
	Parp8			Eif5
	Ntn4			Nup214
	Cd83			Ubtd2
	Igsf3			Ttll12
	Stx2			Sfrs1
	Adamts17			Slc25a33
	Pik3r1			2400001E08Rik
	Pbxip1			Hist1h2ae
	Athl1			Tfb2m
	Zfp362			Sos1
	Slc7a4			Supt6h
	Lrrk1			D930015E06Rik
	Duoxa2			Pdcd11
	Egfl6			Eif4a3
	Wdtc1			2410002F23Rik
	Cyp7b1			Sntb2
	Rell1			Arhgdig
	Ift140			Ttc37
	Tnfrsf1b			Pwp2
	Gatsl3			2810004N23Rik
	Itgam			Cdk8
	Mettl8			Wbscr22
	Stat4			Dnaja3
	Ankib1			Zfp593
	Irf6			Spry1
	A930038C07Rik			Pde7a
	Lingo1			Vps33b
	Sgms1			Orc2l
	Cacna1d			Muc1
	Il9r			Tmem154
	Asph			Adat1
	Nudt22			Itga3
	Cd59a			Acer2
	Dhrs7			Dtd1
	Fam129a			Elac2
	Arc			Mapk6
	Arl4d			Wdr18
	Ptgir			Pigl
	Dmrtc1c			Prkci
	Prmt2			Gcsh
	Tuba1a			Tagap1
	Itga6			Snrpg
	Muc20			Cirh1a
	Txk			Gart
	AV249152			Aldh5a1
	Lgals3			6330545A04Rik
	Il18rap			Zswim6
	Lasp1			Mdn1
	Fam160a1			Drg2
	Dnase1l1			AA408296
	Snx18			Tarbp2
	Lhfpl2			Snora41
	Cast			Rpp25
	Phldb2			2810408P10Rik
	Mpo			Thap4
	S1pr3			Fdx1l
	Tecpr1			Pus10
	Ubash3a			Nrp1
	Ankrd23			Ttc21b
	Stxbp6			Polr1a
	Slc39a4			Chchd4
	Dusp4			Vps13a
	Notch2			Urb1
	Acads			Tspan4
	Slc25a18			Eif1ad
	Lgals8			Fosb
	Necap2			D10Wsu102e
	Itgb8			Snord1c
	Gyg			Extl3
	Stard10			Hspd1
	Scly			Polr2c
	Capn1			Pogk
	Hc			Utp20
	Neto1			Dnajc2
	Ccno			Nop14
	Rsph9			2310037I24Rik
	Mtmr14			Chd7
	Pacs1			Sbno2
	Arl10			Mphosph6
	Stat1			Top1mt
	Rasa3			Podnl1
	Irf1			Nacc1
	Usp20			Ddx31
	Scube1			E2f4
	Ifngr2			Arhgef11
	Gpt2			Rpp14
	Ccr7			Ccdc63
	Nat8l			Emg1
	Csf2rb			Gnb5
	Aak1			Nup133
	Slc22a2			Serpinf1
	Gm1060			Aldh7a1
	Lrrc16a			Nf2
	Rom1			Pdxk
	Rasgef1a			Sfrp2
	Ecm1			Lta
	Map4k2			Pgs1
	Fam171a2			Twsg1
	Stk4			Mett10d
	Lrrc43			Mki67ip
	Trpd52l3			Zfp259
	Arl5c			Pdss1
	Gadd45b			Rcl1
	Atp6v0d1			Plaa
	Soat1			Iqgap2
	Card11			Efhd2
	Pde6a			Dyrk3
	Map3k8			Abhd11
	Cnn3			Pelp1
	Hecw2			Cluap1
	Ccr10			Scamp4
	Pex11c			Myo9a
	Basp1			Eif4ebp3
	Slc44a1			Ninj2
	Prkca			Msra
	Cmtm7			Snord37
	Ntrk3			Ikbkap
	Pion			1700001L05Rik
	Sv2c			Ppie
	Lass6			Mllt1
	Palld			Rab11fip4
	Fads3			Ankrd28
	Mapk3			2610027L16Rik
	Asap1			Pomp
	Lcn13			Lsm7
	Ms4a4c			Rnf19a
	Lfng			1700012B15Rik
	Mtmr1			Lap3
	Sdc4			Mettl1
	Fam83c			Ppil4
	Rnf130			Pppde1
	Ccdc28a			Homer1
	Rims2			B3gnt3
	Ctsz			Klf7
	Grin2c			F3
	Vegfc			0610009D07Rik
	Klf3			Rassf1
	Fscn2			Smox
	B830017H08Rik			Tbc1d5
	Kcnh1			Nat10
	Gjb2			Hk2
	Ifngr1			Zdhhc13
	Parp3			Helq
	Gata3			Rpl13
	Gpr126			2610528E23Rik
	Stk39			Fasn
	Slc35b4			Npm1
	Gba			Xpo5
	Tm6sf2			Malt1
	P2rx1			Slc29a1
	Hrh3			Qdpr
	Chchd10			Prim2
	Fa2h			Batf
	Mrap2			Wdr55
	Trp53bp2			Myo19
	Mtmr7			Usp10
	Cyp2d26			Rrp8
	Rnf167			Tmem147
	Ccbl1			Cltb
	Wscd2			Eea1
	Phkb			1700029F09Rik
	Akt1s1			Sqle
	Ikzf3			Snx5
	Slc38a9			Slc30a5
	Pla2g4f			Lzic
	Cbx4			Ece1
	Cnn2			Jund
	Hapln4			Mboat2
	Plxdc2			Ube2e1
	Rasl11b			Taf5
	Tgfb3			Maoa
	6430550D23Rik			Pdss2
	Nrgn			Dohh
	Slc22a1			Gas5
	Vsx1			Slco4a1
	Cirbp			Ddx20
	Gpr6			Spats2
	Ptrf			Ccdc76
	Ezr			Ccdc101
	Wdr7			Eml5
	Fryl			Hspbp1
	Ift80			Thap2
	Lgr5			Gtpbp4
	Tff1			Adk
	Dusp5			Cpsf3
	4930412O13Rik			Gfod1
	Slc23a3			Hpdl
	Il6st			Gpld1
	Tspan13			Ppig
	Gpr141			Tars
	Grin2b			Tgds
	Adam19			Eif2b1
	Zbtb7c			Hpcal1
	Svs3a			Skiv2l2
	1700026J04Rik			D19Bwg1357e
	Enc1			Rbm25
	1110067D22Rik			Calcrl
	Bank1			Prpf39
	Scn4b			Aldoc
	Foxp3			Kdelr3
	Jag1			Cnot10
	Slc24a6			Memo1
	Clic5			Fosl2
	Dact3			Samd4b
	Ramp3			Egr3
	Tbxa2r			Sfmbt1
	4930427A07Rik			Slc25a19
	Hip1r			Cbfa2t2
	Atp8b3			Sipa1l1
	Sntb1			Rara
	Calcoco1			H2afy2
	Fuz			Pou2f2
	Phyhip			Eftud1
	Tmem64			Eif2c3
	Tnfrsf11a			Irf2bp1
	Rgs20			Npnt
	Cldn15			Lancl3
	Fbxo41			Mgll
	Zmiz1			Alpl
	F12			Pik3ap1
	Map4k5			Ffar2
	Lrrc32			Tpbg
	Ankrd39			Shmt2
	AU023871			Ube2o
	Adssl1			Zfpm1
	Tbc1d9b			Pno1
	Cpt1a			Nfia
	Tfdp2			D1Ertd622e
	Tg			App
	Ddah1			Ptcd2
	Mtmr10			Zfp566
	Utrn			Zfp831
	Scarf2			Agpat4
	Npas2			Ruvbl1
	Rab3ip			Unc13a
	0610009O20Rik			Nfatc2
	Zbtb38			2610024G14Rik
	Tcap			Wdr46
	Ankrd44			Btaf1
	Slc7a8			Camkk2
	Rtn1			Mrpl38
	Ttc28			1700017B05Rik
None with H3K27ac	Plcxd2			Cars2
	Cd48			Bcl6
	Frzb			Atg2b
	Scin			Egfr
	Oosp1			Usp36
	Cd7			Hivep3
	Pdha1			Gphn
	Lactb			D8Ertd82e
	Itga4			Dclk1
	B3gnt5			Noc3l
	Suox			Ssbp4
	Tcn2			Bop1
	Serpine2			Pusl1
	Gzma			Ptpla
	L1cam			Stc2
	Pdcd4			3110082I17Rik
	Lmo4			Pdgfb
	Spo11			Nfe2l2
	Cyp11a1			Thop1
	Cst3			Rrp9
	Ube2h			Dgkk
	Trp53inp1			Srgap3
	Nt5e			Plxnb2
	Vcl			Chst2
	Myb			Tcof1
	Hist1h2ac			2810046L04Rik
	Ppp3ca			Atp2b1
	D630039A03Rik			Smad3
	Hsd17b11			Kdm6b
	Neb			Ercc2
	Sesn3			Dhx37
	Sft2d2			Slc20a2
	Scd1			Rrs1
	Dnajc12			Mrpl47
	Lyn			Slc4a11
	Mtap2			Fzd7
	Pter			Alas1
	Prrg4			Slc9a5
	Cd96			Trim8
	Scn2a1			Nup188
	Adrb2			Mcph1
	Tmtc2			Ptprs
	Tnfaip3		with none	Smo
	Krit1			Zbed3
	H2-DMa			Alg13
	Aqp11			Alox12b
	Ahr			Grwd1
	1110018G07Rik			Itga5
	Gpr50			Bcl3
	Irf5			Tnfrsf21
	Dll1			Bcl2l1
	Zdhhc15			Npas4
	Ccr6			Tns4
	Lce1b			Sdad1
	E030011O05Rik			Ndufaf2
	Prss16			Lrrk2
	Pla2g16			Rcc1
	Cmpk2			Il21
	Slc16a6			Tnfrsf8
	Gsdmcl-ps			Igfbp4
	Btnl5			Mpzl2
	Ggta1			Crtam
	Serp1			Gem
	Dgat1			S100a6
	Ttll1			Cxcr3
	Gbp5			Cth
	Ccng2			Nudt10
	Hbp1			Cacnb2
	A630072M18Rik			Lipg
	Irf7			2010002N04Rik
	Nbeal1			Il1rl1
	Glud1			Inhba
	Lxn			Tnfsf14
	Wnt16			Pou2af1
	Bex1			B430306N03Rik
	Slc25a35			Ube2q2
	Abhd4			Abi3
	Gnb4			Casp6
	Spr			Ina
	Usp18			Timp1
	Dhrs1			Gatm
	Gulo			Polr3g
	Ifi203			Plek
	Plag1			Unc93b1
	Zbtb10			Acaca
	Rgs10			Ipcef1
	Phyhd1			Abcd3
	Adam1b			Il1rl2
	Hist1h1c			Sgk3
	Serpinb6a			Tomm22
	Cnp			Zfp426
	4921517D21Rik			Fastkd2
	Tmem210			Dctd
	Krtap10-4			Plscr1
	Naaa			Llph
	Lce1c			Snord52
	Fas			Cxcl10
	Il18r1			Galnt3
	Dpep2			Rilpl2
	Acot3			Uchl4
	Stambpl1			Timm8a1
	Pde6d			Serpine1
	Apoa4			Ovgp1
	Cmah			Ctps
	Cyp2c66			Slc39a14
	Gab3			Wdr77
	Wfdc3			Rpl12
	Syp			Ppif
	Rundc3b			Tnip2
	Atp11b			Polr1b
	Mxd4			Il1r2
	Stk17b			Eed
	Klf2			Slmo1
	Wbp5			Ccdc137
	Fmo1			Spef2
	Faah			H2-T24
	Rgag1			Lsm5
	Tcf21			Srxn1
	Cog3			Mettl2
	Rnf128			Timm9
	Olfr461			Dmxl2
	Lrrn1			Enah
	Tprgl			Mrps30
	Ankrd56			BC048355
	1700011L22Rik			4732471D19Rik
	Gbx1			Shq1
	Serinc5			Snord38a
	Sbsn			Dna2
	Olfr323			Pfdn2
	Parp14			Pdcd1lg2
	Pm20d1			Snrpa1
	Pigx			Dph2
	Olfr324			Folr4
	Dgat2			Ccdc132
	Fam57a			2310014L17Rik
	Atp1b2			L2hgdh
	Fam132a			AW146020
	Gprin1			Mrpl3
	Abcb1a			Bag5
	Sema6d			Aard
	Siglecg			Nfil3
	0610031J06Rik			Agk
	Hbq1			Pvt1
	Batf2			Galnt14
	Fyb			D730039F16Rik
	Gstm3			Lax1
	Hspb7			2610318N02Rik
	Aifm3			2610028A01Rik
	Ly75			Nol11
	Treml1			Tnfrsf26
	Krt8			Spire1
	Rimklb			Mthfd2l
	Nrip3			Antxr2
	Ppp1r14a			Gimap5
	Il20ra			Apbb1ip
	ORF63			Rassf8
	Zfp358			Polr1e
	Gjb4			Mkrn2
	Rp2h			Pes1
	Inpp1			Gfm1
	Steap4			Gpr68
	Flna			2610018G03Rik
	Abcc9			C230052I12Rik
	Qk			Prf1
	Efcab3			Fancb
	Cxx1b			Trip11
	1700016K19Rik			Qtrt1
	Atxn1l			Ranbp9
	Clcnkb			Prdm5
	Cpm			Fpgs
	Rras			Rpusd2
	BC060267			BC013712
	Plod1			AI747699
	Itm2b			Mnat1
	Iyd			Nufip1
	4930503L19Rik			Eif2s1
	Gsta4			Klk8
	Fga			Hook2
	Zbp1			Slc16a9
	Hspa4l			Sssca1
	2010003K11Rik			Xylb
	Tmem50a			Lair1
	Klk15			Polr3h
	Gtf2a1l			Ccdc112
	Btg1			Tcerg1
	Pbld			Brwd3
	Slc1a6			Gpnmb
	Lce3b			Serpinc1
	Wdr45			Tsr2
	Pthlh			Trmt1
	Ets1			Ccdc116
	Ypel1			Amica1
	Brdt			Polr2l
	Sgce			Abcb1b
	Abca14			Cdc25a
	Dmkn			Rccd1
	Ctsl			Farsb
	Nlrc5			Ccdc25
	0610010O12Rik			Atpbd4
	Cryaa			Psmc1
	Gnpnat1			Ythdf1
	Igf2as			Lmo2
	Ngb			Csrp2bp
	Nkx3-1			Zfp770
	Ahrr			Gsr
	Lgals9			Ak3l1
	Foxl2os			Sdccag1
	Cpamd8			Abcg5
	Neurl3			Cdkl2
	Pank1
	Apob48r
	Dkk4
	Hrk
	Pigp
	Tph2
	Itih1
	Il28a
	Hoxa1
	Dnm3os
	9530008L14Rik
	Hck
	Zfp281
	Timp2
	Rarg
	Sncb
	C2cd2
	Itgb7
	Hacl1
