# Supplementary material for: Nr4a1 and Nr4a3 redundantly control clonal deletion and contribute to an anergy-like transcriptome in auto-reactive thymocytes to impose tolerance in mice
Source: Nat Commun. 2025 Jan 17;16:784. doi: 10.1038/s41467-025-55839-5 (PMC11742425; doi:10.1038/s41467-025-55839-5)
Supplement: Supplementary file 5 — Supplementary Data 3 [file 41467_2025_55839_MOESM5_ESM.xlsx]

## Sheet: Contents
	Table	Title
	3a	DEG between semimature SP4 thymocytes sorted according to GFP level from Nur77/Nr4a1-eGFP reporters
	3b	Overlap of GFPhi SP4 transcriptomes from Nur77-eGFP reporter and OTII/RIPmOVA model

## Sheet: Table 3a
Table 3a. DEG between semimature SP4 thymocytes sorted according to GFP level from Nur77/Nr4a1-eGFP reporters. SP4 semimature thymocytes (CD4+CD25- CD69hi CD24hi) were sorted according to GFP expression from Nur77-eGFP reporter mice and subjected to RNAseq (see gating scheme Supp Fig 8a). Differentially expressed genes (DEG) for 10% GFPhi and GFPlo gates were identified based on Deseq2 analysis (…
[all pairwise DEG]	GSE279344 semimature SP4 (Nur77-eGFP reporter)	HI-1	HI-2	HI-3	MED-1	MED-2	MED-3	LO-1	LO-2	LO-3
EnsemblID	Symbol	ZJR001_tpm	ZJR004_tpm	ZJR007_tpm	ZJR002_tpm	ZJR005_tpm	ZJR008_tpm	ZJR003_tpm	ZJR006_tpm	ZJR009_tpm	LO_baseMean	MED_baseMean	HI_baseMean	MEDvLO_L2FC	MEDvLO_padj	HIvLO_L2FC	HIvLO_padj	HIvMED_L2FC	HIvMED_padj
ENSMUSG00000087248.7	Gm16120	6.64619	9.74709	5.21069	0.173868	0.844333	0	0	0	0	NA	NA	50.2621	NA	1	8.17235	8.31511e-08	4.41113	1
ENSMUSG00000041782.14	Lad1	191.378	222.594	197.442	10.5288	7.57474	14.0516	0.828098	1.42397	1.34403	21.9596	194.736	3974.93	3.15046	5.99447e-15	7.48792	3.3941e-140	4.32835	1.00969e-76
ENSMUSG00000028965.13	Tnfrsf9	173.562	206.994	201.697	13.0053	11.2749	14.0973	1.53086	2.69469	2.28734	95.0087	556.45	9079.98	2.55052	3.00259e-21	6.56164	3.71043e-126	4.00316	4.35588e-94
ENSMUSG00000074354.11	Arhgap20os	4.40221	6.08991	4.92266	0.368525	0.698805	0.262507	0.141612	0.0974047	0.01768	8.44821	47.2625	590.49	2.47139	1	6.08389	3.04931e-46	3.60573	5.00746e-26
ENSMUSG00000046999.2	1110032F04Rik	71.1669	69.6423	84.8788	3.54989	3.99743	2.95995	2.37236	0	1.55497	9.02111	25.3755	581.493	1.50293	1	5.99979	9.69524e-06	4.48729	2.51095e-54
ENSMUSG00000053199.13	Arhgap20	47.1567	58.2015	53.4108	2.18075	1.52434	1.93268	1.2062	1.17171	0.596424	129.513	253.595	7714.6	0.964811	0.0337384	5.87865	2.15202e-115	4.9033	2.60163e-125
ENSMUSG00000024247.14	Pkdcc	1.49124	3.52765	1.74592	0.582572	1.52434	0.159606	0.159902	0	0	0.610116	3.84805	33.5662	2.63693	1	5.74664	0.000317147	3.12005	1
ENSMUSG00000094626.1	Tmem121b	9.85951	12.0677	17.1437	0.0817204	0.264566	0.156721	0.157012	0.755982	0	4.09748	2.31933	191.966	-0.824076	1	5.51571	6.20103e-05	6.31223	1.1949e-19
ENSMUSG00000026435.15	Slc45a3	5.67312	6.79155	8.6834	0.304994	0.705286	0.0835584	0.167427	0.134354	0.219481	4.45278	9.39554	194.682	1.09546	1	5.45662	1.73865e-22	4.31152	2.36169e-17
ENSMUSG00000101156.1	Gm29114	0.9147	0.789278	1.07681	0.0942437	0.0762773	0	0	0.0726527	0	2.32491	5.32569	93.4141	1.18043	1	5.29023	0.0120771	4.0892	2.01194e-10
ENSMUSG00000053175.17	Bcl3	105.501	130.601	124.283	18.1	13.6493	18.1226	5.02787	2.2415	3.66171	54.2897	255.298	1990.29	2.23702	6.65233e-12	5.18549	5.80372e-74	2.93909	1.33403e-40
ENSMUSG00000047180.8	Neurl3	18.2236	17.8159	15.5383	1.84589	2.10916	1.66588	1.14742	0.251117	0.364644	11.2151	38.6135	377.167	1.78396	1	5.05684	3.22883e-34	3.25845	5.14684e-30
ENSMUSG00000045092.8	S1pr1	230.585	222.898	211.509	23.5822	18.1843	18.9124	9.39139	6.34633	7.19957	97.1771	262.903	3078.2	1.43694	7.00605e-07	4.97153	2.95993e-113	3.52559	1.16591e-85
ENSMUSG00000009216.7	Fam163b	2.44225	2.86326	2.93363	0.4089	0.300862	0.213867	0.142842	0.114626	0.0416118	8.52812	27.6052	266.346	1.68364	1	4.93131	1.52598e-28	3.24647	1.17202e-20
ENSMUSG00000045232.4	Rln3	33.2623	51.7271	40.8615	0.960176	0.932556	0.73656	2.58274	1.4804	1.28981	9.93707	5.09482	265.648	-0.962715	1	4.72423	5.88205e-26	5.67469	2.69512e-28
ENSMUSG00000087206.1	Gm16175	38.2093	46.1388	45.5602	7.90873	5.97429	7.41505	3.7144	1.08389	1.47553	12.4863	45.0712	296.437	1.85052	1	4.55686	4.62375e-27	2.69763	8.0608e-18
ENSMUSG00000026167.14	Wnt10a	1.75136	1.90921	2.51079	0.104723	0.226025	0.200836	0.0670695	0.161463	0.0586147	3.04383	5.72521	70.6496	0.905135	1	4.50171	4.0007e-09	3.59194	1
ENSMUSG00000045573.9	Penk	14.8672	12.1715	20.5023	0.494538	2.13472	1.89682	0.791809	0.25416	1.24559	10.4233	20.7558	228.111	1.00921	1	4.46497	8.22477e-20	3.42318	1.13234e-14
ENSMUSG00000099568.1	Gm28513	7.5746	10.0838	9.605	0.827085	0.669411	0.925261	0.794552	0.425068	0.231464	7.36567	13.0918	159.287	0.821091	1	4.40966	1.51533e-17	3.58838	4.77566e-16
ENSMUSG00000087242.2	C78197	2.51993	6.04352	3.4621	0.301361	0	0	0.38601	0	0.337349	2.60029	1.07255	49.4136	-1.28651	1	4.26908	1.67476e-05	5.55566	1
ENSMUSG00000033450.8	Tagap	128.27	129.044	145.529	23.3511	24.0539	20.8644	10.3666	4.2276	8.31715	93.8769	287.609	1812.7	1.61983	3.29617e-06	4.25942	2.32465e-50	2.63039	5.04254e-42
ENSMUSG00000037211.12	Spry1	5.98779	11.108	4.27361	1.72848	1.25907	1.16019	0.996297	0.266498	0.145117	5.51318	17.8011	101.19	1.68159	1	4.17476	5.30985e-09	2.48395	2.44865e-05
ENSMUSG00000015396.4	Cd83	4.63496	4.88572	4.50024	0.416508	1.10003	0.504485	0.758132	0.0337986	0.147236	14.3234	34.6493	254.896	1.27716	1	4.14326	0.00109202	2.83961	4.18074e-13
ENSMUSG00000022176.11	Rem2	4.98423	6.49206	3.66515	0.719394	0.9316	0.275927	0.276439	0.665499	0	2.3538	4.98218	42.3261	1.0656	1	4.10781	5.91653e-05	3.04389	1
ENSMUSG00000053310.11	Nrgn	73.8859	118.356	94.9202	9.78367	15.3002	18.2858	4.30116	5.11339	8.35324	81.1241	196.295	1405.56	1.27964	0.0354045	4.10114	1.82898e-32	2.81246	1.60686e-21
ENSMUSG00000094777.2	Hist1h2ap	1.97223	9.02994	54.4279	3.30205	13.3628	14.2483	1.58608	1.27278	1.38614	1.88137	14.1553	32.2905	2.91731	1	4.0958	0.00692759	1.16886	1
ENSMUSG00000049422.7	Chchd10	82.8659	96.4174	84.3356	12.1071	14.3012	15.6882	5.02955	7.31533	4.39552	37.658	96.1931	644.968	1.34939	0.0311388	4.07823	1.57654e-39	2.71959	7.46376e-27
ENSMUSG00000026475.7	Rgs16	44.3743	51.9614	43.3201	3.264	2.64176	3.27884	3.58356	1.55766	4.04526	43.5897	43.9987	719.464	0.0179224	1	4.03792	4.87175e-32	4.01026	4.55464e-52
ENSMUSG00000060600.15	Eno3	167.048	237.829	186.884	24.6102	18.8811	17.453	10.836	12.4504	15.2811	112.455	176.496	1864.45	0.652898	0.747187	4.03645	3.91381e-43	3.37636	1.74689e-44
ENSMUSG00000068227.9	Il2rb	75.5839	99.5969	77.8379	14.4898	10.2786	13.4113	5.80443	5.73607	5.68333	226.69	507.373	3640.52	1.1622	2.60042e-06	3.98947	9.13266e-59	2.8183	5.98118e-37
ENSMUSG00000090709.2	Gm17173	1.1143	1.69139	1.24587	0.466412	0.459561	0.350011	0.0779246	0.0625318	0.136203	5.14281	23.4137	80.9132	2.20569	1	3.98497	4.33531e-09	1.76468	0.0023046
ENSMUSG00000018008.8	Cyth4	92.4885	112.907	97.6124	17.3401	16.52	17.9062	6.85394	8.274	5.67741	245.929	622.084	3918.46	1.33729	2.98765e-09	3.97732	7.57312e-60	2.62944	4.46036e-40
ENSMUSG00000026770.5	Il2ra	8.10737	9.85463	11.2406	1.74402	1.49658	2.01485	0.605575	0.647939	0.740931	35.2669	93.2469	557.655	1.40519	0.0166634	3.97215	6.58033e-35	2.55852	7.791e-21
ENSMUSG00000104771.1	Gm44394	58.5522	78.8484	146.898	28.8331	28.0037	60.8249	5.5398	4.4455	9.68289	2.57141	15.2929	39.7294	2.5889	1	3.96242	9.67732e-05	1.36406	1
ENSMUSG00000051726.6	Kcnf1	2.77899	10.7925	7.96803	0.830856	0.403478	0.637357	0.478905	0.384305	0.697557	7.02419	8.34049	108.261	0.250474	1	3.94698	1.37457e-08	3.68647	2.67163e-08
ENSMUSG00000075502.2	Kbtbd6	7.96692	2.371	1.99877	2.13421	1.72735	2.81389	0.512566	0.411317	0	2.38269	18.6708	34.4396	2.93467	1	3.79822	0.00125148	0.849655	1
ENSMUSG00000026573.7	Xcl1	6.73065	5.1828	4.6053	0.512226	0.331661	0.5894	0.196831	0	1.03211	4.7503	5.20747	63.2561	0.148331	1	3.76308	2.92701e-05	3.58991	1
ENSMUSG00000054871.5	Tmem158	6.38554	6.99135	5.57227	2.55658	0.376218	0.445722	0.893098	0.358341	0.390257	2.49149	5.27812	32.535	1.07567	1	3.69259	0.000416155	2.61904	1
ENSMUSG00000106440.1	Gm44466	17.2212	27.5969	190.103	2.88331	37.3383	49.7658	0	8.891	9.68289	2.54252	11.85	32.9047	2.23071	1	3.69149	0.0144735	1.45126	1
ENSMUSG00000026011.13	Ctla4	13.577	11.9445	14.2161	3.25632	2.63554	2.34183	1.50396	0.917225	1.10407	40.7869	97.6664	502.213	1.26194	0.0325146	3.61023	7.55561e-36	2.33881	4.59618e-22
ENSMUSG00000041431.16	Ccnb1	23.4804	34.8537	25.5539	12.2067	7.40972	9.98353	1.72449	4.56669	1.20568	30.8019	122.342	378.153	1.97881	0.00175391	3.59328	1.63458e-15	1.60661	1.56976e-06
ENSMUSG00000037759.6	Ptger2	9.83016	7.56085	9.65612	2.3512	2.04393	2.50504	0.836562	0.201394	1.31599	20.2654	59.0523	244.406	1.55633	1	3.59287	2.24868e-13	2.02719	1.68771e-11
ENSMUSG00000091754.8	Gm3636	8.55275	13.7249	11.465	1.33369	1.70438	1.75002	0.539467	1.51516	0.942923	16.0979	25.5161	195.078	0.663211	1	3.58091	1.83302e-13	2.90915	7.94282e-13
ENSMUSG00000026841.7	Fibcd1	2.92018	2.99333	3.35331	0.182432	0.236246	0.256567	0.350513	0.187517	0.306327	25.3145	20.7788	303.502	-0.280445	1	3.57692	9.77913e-24	3.84267	3.67648e-30
ENSMUSG00000022132.15	Cldn10	0.977649	1.31257	0.940532	0.203068	0.338672	0.153415	0.0945846	0.142314	0.0619959	17.7395	42.2327	211.483	1.24922	1	3.55127	4.29485e-16	2.29042	2.08889e-08
ENSMUSG00000025068.8	Gsto1	39.7352	47.1098	44.4054	5.59356	6.0684	7.64598	2.17228	4.22034	5.29566	74.9003	121.285	883.778	0.698275	0.999841	3.54578	9.77913e-24	2.8408	3.38306e-31
ENSMUSG00000029075.6	Tnfrsf4	712.085	715.259	726.83	204.194	193.107	256.503	67.4965	68.2688	64.518	402.706	1333.8	4683.38	1.72782	7.35204e-20	3.52359	4.74593e-64	1.7865	3.07948e-20
ENSMUSG00000001403.13	Ube2c	14.821	28.1832	26.0883	10.6728	5.07494	10.362	0.640815	3.39393	2.35214	36.7217	145.225	422.85	1.98294	0.473018	3.50655	0.00026563	1.52081	0.000236957
ENSMUSG00000097418.7	Mir155hg	11.4323	15.064	15.3415	3.67238	4.23325	3.20127	1.17598	1.11526	1.68174	26.6878	74.4375	302.665	1.48906	0.038866	3.4969	5.47316e-20	1.99766	4.67327e-10
ENSMUSG00000022033.9	Pbk	7.44855	11.7536	8.14228	5.52284	2.16289	3.33122	0.427871	1.23607	0.972227	22.4831	91.2562	249.075	2.01969	0.00527972	3.45419	9.16419e-14	1.42937	0.00166038
ENSMUSG00000024793.14	Tnfrsf25	83.9567	125.128	90.8569	15.9223	21.8687	18.8147	8.9613	9.42288	11.3424	68.7613	131.642	754.698	0.941733	0.2001	3.44293	4.56125e-27	2.49143	1.24913e-18
ENSMUSG00000005672.12	Kit	9.74408	14.8786	8.8852	1.9231	1.03765	1.35229	1.41638	1.75431	0.349822	78.3029	99.6352	847.247	0.341421	0.999841	3.42113	1.12564e-05	3.06615	5.25219e-24
ENSMUSG00000025997.13	Ikzf2	15.8828	14.3195	16.5059	2.2523	2.06271	2.45748	1.6185	1.54094	1.49239	478.549	707.368	5182.94	0.563785	0.0847757	3.42096	1.23621e-66	2.84848	6.51124e-64
ENSMUSG00000030523.18	Trpm1	6.61028	9.36	8.15991	1.09131	1.01709	0.84561	0.974256	1.00275	0.610816	85.1288	99.6898	883.771	0.225792	0.999841	3.35891	7.15168e-30	3.12246	2.41244e-33
ENSMUSG00000093979.8	Gm2237	2.78043	2.9732	3.21246	0.275637	0.396604	0.234937	0.17653	0.377758	0.359978	11.3104	11.0649	116.815	-0.02407	1	3.35797	1.56475e-10	3.36392	5.26554e-12
ENSMUSG00000091272.2	Gm17641	24.079	19.9185	31.2204	2.03268	5.20971	3.57337	3.58	1.30583	3.1287	17.2078	24.021	175.589	0.491973	1	3.34767	2.08378e-13	2.83438	3.94482e-11
ENSMUSG00000034349.14	Smc4	335.031	394.256	368.148	80.882	74.0189	85.2559	39.6693	38.4293	38.2083	1380.13	2887.37	14179.2	1.06511	1.06081e-10	3.34434	1.61979e-52	2.27016	1.47269e-33
ENSMUSG00000050473.5	Slc35d3	4.96228	8.28976	5.21536	1.34728	1.27218	0.43063	0.862858	0.692414	0.565564	6.83547	10.063	66.9086	0.561293	1	3.2769	1.93421e-06	2.70144	1
ENSMUSG00000091472.2	Gm3739	3.37569	4.65199	3.73307	0.278874	0.331041	0.285235	0.357206	0.659285	0.312176	26.3697	17.9753	255.107	-0.554559	1	3.25282	4.378e-15	3.79826	9.25899e-24
ENSMUSG00000108645.1	Gm44722	88.3023	133.518	135.383	16.4269	14.7726	24.5024	15.7808	18.2918	7.66192	16.4972	22.8057	158.414	0.4577	1	3.24119	1.60752e-11	2.77917	2.79105e-10
ENSMUSG00000027381.16	Bcl2l11	122.779	125.525	155.809	60.8172	51.3471	59.7863	16.2549	13.8856	16.2151	812.638	3049.71	7670.26	1.90871	5.99459e-33	3.22216	1.32772e-46	1.30571	4.63553e-11
ENSMUSG00000034871.2	Fam151a	0.263986	1.62415	0.745084	0.773473	0.62602	0.211907	0.053075	0.170364	0.0927686	4.31509	21.5561	40.4668	2.31674	1	3.21301	0.00498104	0.887386	1
ENSMUSG00000105096.1	Gbp10	22.2539	20.2321	22.0313	8.16811	3.81401	7.41055	2.89729	1.59842	3.00682	87.7978	228.855	813.441	1.38433	0.00464272	3.20033	1.50332e-28	1.80853	6.59217e-11
ENSMUSG00000028716.15	Pdzk1ip1	8.31992	9.94971	7.47701	1.3514	2.01927	1.79424	1.39811	1.12194	0.698208	11.0995	18.6057	99.2361	0.743149	1	3.14037	5.4676e-09	2.3859	1.66452e-06
ENSMUSG00000024675.19	Ms4a4c	5.68851	4.22662	6.7602	1.42026	0.811418	1.5488	1.23063	0.558177	0.327326	26.4188	50.4704	235.708	0.92602	1	3.13858	9.87756e-14	2.20695	6.12584e-10
ENSMUSG00000090069.2	E430024P14Rik	6.83763	6.87426	8.23568	1.82359	1.88593	1.96719	0.608284	0.95673	1.06321	78.2346	167.242	689.959	1.09911	0.0542249	3.12609	1.30103e-22	2.02028	1.83155e-18
ENSMUSG00000032184.5	Lysmd2	10.2751	13.6672	12.2779	3.29786	4.18261	2.28206	1.63306	1.83467	1.08467	48.7065	107.041	428.978	1.13521	0.134019	3.12075	3.43175e-21	1.97465	4.5011e-10
ENSMUSG00000027778.15	Ift80	25.4153	27.1788	30.854	6.71264	5.96016	6.0882	4.8875	2.57946	3.09704	553.791	1018.55	4857.1	0.879429	0.000518338	3.11799	3.35961e-38	2.22869	1.83832e-33
ENSMUSG00000024989.15	Cep55	3.21707	3.36765	3.75962	1.72637	1.67671	0.7063	0.398031	0.709792	0.193253	20.5658	66.2159	179.172	1.67878	1	3.09611	4.86408e-11	1.40992	0.00179923
ENSMUSG00000046031.7	Calhm6	21.0642	17.5867	22.3821	3.52672	6.38041	3.1828	3.1887	2.55883	2.09005	13.6709	23.6215	116.193	0.793672	1	3.07093	9.01507e-11	2.2622	1.40791e-06
ENSMUSG00000026622.15	Nek2	6.34379	17.1473	12.2722	8.18988	7.975	6.25799	1.1064	2.46625	1.28924	28.3021	130.405	231.233	2.19893	2.7645e-06	3.01254	6.28029e-09	0.802638	0.285155
ENSMUSG00000043068.6	Fam89a	0.944372	0.939969	0.721083	0.171863	0	0	0.132082	0.158987	0.0577159	3.65395	1.78759	30.1026	-1.05118	1	3.01228	0.00462358	4.09076	1
ENSMUSG00000094634.8	Gm3468	1.04531	0.763727	0.781177	0.148948	0.0904148	0.107118	0.178862	0.114825	0.0625258	6.75555	6.89641	54.4921	0.0216415	1	2.98668	2.95212e-05	2.96351	1
ENSMUSG00000028599.10	Tnfrsf1b	74.5929	76.2586	76.378	17.5222	17.3515	19.3888	10.1722	9.81781	10.8627	785.605	1395.53	6236.28	0.829555	0.000154418	2.97217	1.51334e-42	2.13431	3.42747e-34
ENSMUSG00000020642.13	Rnf144a	5.29404	4.7737	5.99596	1.33115	1.21286	1.40635	0.934204	0.602192	0.682596	100.889	184.717	798.648	0.873169	0.0652247	2.97117	1.26702e-31	2.08892	4.85668e-22
ENSMUSG00000034675.17	Dbn1	1.08727	2.48907	1.3639	0.455099	0.654826	0.387901	0.0971551	0.0779637	0.509446	5.33153	11.0649	40.2696	1.0797	1	2.93112	0.00970704	1.83496	1
ENSMUSG00000031004.8	Mki67	17.5343	25.8994	21.3057	13.3464	7.05761	9.19761	2.46655	3.62254	3.29444	144.608	452.291	1081.02	1.64499	4.09642e-07	2.88594	3.1813e-20	1.23393	8.62754e-05
ENSMUSG00000032420.8	Nt5e	5.57667	4.75757	6.13086	0.699391	1.04721	1.60953	1.1422	0.485246	0.822057	50.5269	72.1008	372.315	0.514597	0.999841	2.8708	9.63351e-18	2.34428	1.33581e-12
ENSMUSG00000086546.1	Gm13709	1.58643	2.26986	1.49254	0.474308	0.0767774	0.272885	0	0.438774	0.318569	6.24749	6.37867	45.5576	0.0229089	1	2.85064	0.00606698	2.83592	1
ENSMUSG00000005973.6	Rcn1	15.113	17.9584	17.2902	4.08118	4.62442	4.41146	1.63955	3.88984	1.99355	75.6371	131.989	543.965	0.800943	0.811638	2.82763	1.57476e-14	2.01768	2.86897e-15
ENSMUSG00000026955.13	Sapcd2	4.65739	7.90463	6.4467	2.15111	1.08814	1.03133	1.80818	0.414573	0.902995	8.19339	11.7184	57.5078	0.517055	1	2.80599	0.000314757	2.2796	1
ENSMUSG00000057606.14	Colq	17.0558	27.0545	20.9434	3.48044	3.88161	3.57386	3.08027	3.48589	3.52027	272.861	297.826	1926.07	0.127888	0.999841	2.80316	7.80763e-22	2.66644	1.82088e-26
ENSMUSG00000020808.3	Pimreg	6.93665	22.1483	15.342	4.58442	2.721	2.63756	1.46803	2.12048	3.33572	17.252	24.0671	120.895	0.486011	1	2.80222	1.56102e-05	2.30947	0.000104245
ENSMUSG00000035498.10	Cdcp1	0.536335	0.520893	0.265038	0.244901	0.440475	0.31311	0.182987	0.0419545	0	5.43327	27.5115	38.4845	2.32647	1	2.79893	0.0202634	0.451392	1
ENSMUSG00000015312.9	Gadd45b	116.332	148.151	135.365	57.1781	58.7453	65.5925	16.554	22.5425	22.7967	88.5642	259.478	615.531	1.55286	2.06162e-06	2.78223	1.01208e-18	1.22173	6.73431e-06
ENSMUSG00000036040.14	Adamtsl2	16.2126	15.9377	16.6288	2.35518	3.16621	2.06696	2.14749	2.46184	2.8822	70.0037	70.9805	485.669	0.0258426	0.999841	2.78136	2.24439e-20	2.74401	6.57097e-25
ENSMUSG00000032501.9	Trib1	57.2974	82.711	64.5231	24.8199	18.6867	24.4636	11.7554	10.5903	10.2735	206.982	438.127	1431.89	1.08135	1.60054e-05	2.77504	1.02435e-24	1.68386	4.5257e-11
ENSMUSG00000046971.7	Pla2g4f	34.1022	39.4026	39.1501	7.05486	6.67772	5.10227	7.75376	6.31431	4.16618	219.266	234.32	1508.47	0.0949814	0.999841	2.76687	6.64279e-28	2.66095	3.42747e-34
ENSMUSG00000087060.7	Eldr	0.815446	0.96929	1.14094	0.63013	0.382502	0.805631	0.201781	0.283365	0	6.50906	25.7925	44.6742	1.9619	1	2.74492	0.00793375	0.778277	1
ENSMUSG00000020649.11	Rrm2	111.241	171.554	135.866	68.3654	44.0493	76.9974	19.4993	22.5256	25.281	224.816	632.01	1521.13	1.49173	4.09642e-07	2.74215	1.20997e-19	1.24223	6.64753e-05
ENSMUSG00000002578.18	Ikzf4	36.873	41.5729	43.1106	11.6878	11.0693	12.6963	6.80488	6.42681	6.35877	264.157	485.244	1784.21	0.877711	0.000518338	2.74032	2.44536e-31	1.85367	2.50006e-19
ENSMUSG00000026700.4	Tnfsf4	1.19849	1.32454	1.45157	0.155685	0.22401	0.132697	0.0332359	0.106683	0.464739	13.9755	11.0649	91.8178	-0.321863	1	2.71332	0.00119686	3.0181	1.44497e-08
ENSMUSG00000055148.7	Klf2	505.738	586.351	518.977	202.284	158.567	182.917	77.498	89.7774	95.9913	645.624	1333.68	4252.23	1.04712	5.98471e-06	2.70237	3.62942e-27	1.64782	9.78165e-17
ENSMUSG00000115681.1	Gm2682	0.959241	0.866829	1.58328	0.515621	0.3968	0.421475	0.24361	0.182456	0.156127	24.8793	58.6388	160.251	1.23467	1	2.67352	1.81299e-09	1.4307	0.00109086
ENSMUSG00000089929.1	Bcl2a1b	1.5441	1.64119	2.83624	0.553981	0.5231	0.531205	0.532191	0.213533	0.310068	8.1645	12.9791	52.1275	0.670997	1	2.66754	0.000611317	1.98655	1
ENSMUSG00000032218.7	Ccnb2	7.54672	9.3843	10.2413	3.41727	3.39335	3.35939	1.7104	1.54964	1.39835	59.2675	132.012	380.004	1.1556	0.0104099	2.66685	5.69928e-17	1.50193	2.92373e-07
ENSMUSG00000006398.15	Cdc20	26.5612	56.8056	38.2291	17.4372	14.7761	15.9348	6.29582	6.31523	8.64625	67.7876	153.11	426.675	1.17988	0.0140984	2.64096	8.23885e-11	1.45441	0.000143968
ENSMUSG00000018001.18	Cyth3	15.5295	15.7288	17.7274	2.70326	2.99956	3.37254	2.62485	2.96906	2.80644	427.434	466.602	2683.78	0.126863	0.999841	2.63409	7.9989e-30	2.49846	4.70659e-37
ENSMUSG00000020897.12	Aurkb	38.9462	38.9312	44.2125	16.0804	11.9402	18.9558	10.2041	7.73353	3.96345	52.7664	118.634	329.301	1.16192	0.0979274	2.62357	2.27476e-14	1.45219	1.78882e-06
ENSMUSG00000017716.15	Birc5	15.0248	30.1807	22.081	11.7763	7.28569	9.93235	3.55385	4.37283	4.14113	72.6412	174.521	446.918	1.26408	0.00357972	2.60669	9.30527e-12	1.33402	0.000649737
ENSMUSG00000039934.12	Gsap	5.09853	6.56215	5.44459	1.5609	1.40486	1.62714	1.54305	0.928686	0.685143	173.181	264.262	1061.89	0.607456	0.578676	2.60182	3.68448e-19	1.98197	3.3164e-17
ENSMUSG00000055413.12	H2-Q5	9.95863	10.7991	7.88987	5.70409	2.13077	2.10368	0	3.72079	1.10514	8.4636	16.639	52.07	0.966084	1	2.59368	0.0188848	1.62927	1
ENSMUSG00000097923.1	Gm26577	13.9811	19.2274	16.0606	6.55945	4.64968	5.50868	3.29487	2.51182	3.09548	76.1626	144.844	463.405	0.928759	0.109078	2.59255	3.15497e-16	1.65556	1.40892e-08
ENSMUSG00000027306.15	Nusap1	6.55792	9.77475	9.53337	4.10459	2.40852	3.21426	1.34724	1.60849	1.6656	100.491	210.876	611.812	1.06949	0.019705	2.59147	2.2112e-15	1.51484	1.20824e-06
ENSMUSG00000076752.2	Trgc2	6.05799	7.49644	3.49155	0.274128	0.221869	1.31429	1.58007	0.211326	1.38089	8.38211	4.97661	49.8821	-0.75816	1	2.57147	0.00587535	3.32326	1
ENSMUSG00000025221.16	Kcnip2	9.98559	11.8418	9.4416	2.56051	2.35682	2.88852	2.21864	1.9352	1.60175	83.3479	115.959	498.946	0.474452	0.999841	2.56636	7.67082e-19	2.08162	4.00114e-15
ENSMUSG00000002055.9	Spag5	13.9094	19.6132	15.8467	8.71902	4.64386	5.71754	4.53929	2.25496	2.55026	59.3676	125.49	354.285	1.07838	0.139369	2.56452	4.74731e-13	1.47664	2.41358e-05
ENSMUSG00000015880.13	Ncapg	8.78763	10.1352	11.1491	6.09775	2.49028	5.5252	1.55852	1.55255	2.3014	72.4291	186.931	430.412	1.36956	0.0166634	2.55904	4.935e-14	1.18289	0.00265729
ENSMUSG00000036223.16	Ska1	1.14011	2.29502	2.16991	1.21772	1.06548	1.07298	0.3794	0.659655	0.0552622	11.9067	37.9495	69.6532	1.65513	1	2.52271	0.00354741	0.857841	0.437009
ENSMUSG00000025880.11	Smad7	12.6064	14.2756	8.98123	5.70362	5.05967	2.93541	2.87894	1.68922	2.27253	154.227	315.399	889.165	1.03455	0.0166634	2.51306	1.25442e-17	1.46965	1.51665e-06
ENSMUSG00000040204.6	Pclaf	27.3846	42.3291	40.7406	20.5766	13.5032	23.582	4.39272	8.66962	7.57419	125.838	347.344	724.137	1.46446	0.00046877	2.50804	1.28687e-11	1.03648	0.00426458
ENSMUSG00000026605.14	Cenpf	5.53997	8.90626	9.87757	4.03846	3.41619	4.04731	2.40286	1.04445	1.39997	66.4785	164.395	378.627	1.30694	0.0035613	2.49813	1.24727e-10	1.18135	0.00138374
ENSMUSG00000025936.15	Gm4956	3.87547	4.6771	7.92629	1.83373	1.25582	0.676286	1.55834	1.14178	0.59213	33.1388	39.4418	187.592	0.248148	1	2.485	1.19722e-07	2.22818	1.66898e-06
ENSMUSG00000078521.2	Aunip	0.91907	1.052	1.1529	1.32335	0.597805	0.767267	0	0.14235	0.413408	7.26393	32.2474	40.6251	2.17054	1	2.48384	0.0480796	0.318298	1
ENSMUSG00000058773.2	H1f5	10.8751	20.5027	10.4321	4.81975	2.60061	3.08106	1.02893	3.30271	3.59688	5.69515	7.25393	31.9433	0.350908	1	2.48046	0.0352148	2.12324	1
ENSMUSG00000044199.6	S1pr4	88.4476	108.537	84.2123	31.685	29.6938	33.9003	16.3408	17.9981	19.8812	120.794	213.009	676.466	0.820131	0.111455	2.47063	9.34573e-17	1.64252	7.66558e-11
ENSMUSG00000091649.3	Phf11b	11.54	8.35241	10.7327	4.37164	3.56983	3.5182	3.11226	1.32397	1.60574	110.025	218.265	615.647	0.98835	0.0501861	2.47034	9.84383e-17	1.47227	1.73045e-11
ENSMUSG00000069272.6	H2ac8	36.4582	40.1858	60.1315	21.4774	14.6383	18.4266	4.3437	6.09993	15.1845	17.5496	35.8415	96.7935	1.0412	1	2.45996	0.000235453	1.41637	0.0103951
ENSMUSG00000028063.15	Lmna	29.0161	38.55	30.8879	13.6775	15.2997	15.3423	6.87966	7.16198	5.47075	221.113	512.99	1228.85	1.2134	1.65616e-07	2.4587	3.54748e-20	1.23433	1.10242e-06
ENSMUSG00000110291.1	Gm37419	100.064	186.124	104.602	31.4129	45.199	26.7746	26.8243	16.1442	35.1642	8.32433	11.0649	45.7671	0.424227	1	2.45807	0.00577818	2.01782	1
ENSMUSG00000030651.5	Art2b	17.9115	13.4359	15.488	7.35161	3.65255	6.83998	4.33536	3.25453	1.71109	45.4296	90.9401	252.63	0.993746	0.550853	2.45545	4.39678e-12	1.45477	3.04569e-05
ENSMUSG00000024791.10	Cdca5	9.87426	9.82444	12.0053	5.59552	2.47026	6.21907	1.46603	2.1568	2.45567	35.9791	83.4357	198.427	1.21338	0.361105	2.45164	2.44712e-09	1.23208	0.00874658
ENSMUSG00000031530.6	Dusp4	6.60253	8.07573	6.3419	2.30564	1.78941	2.05942	1.33504	1.89917	0.954608	48.511	72.4596	266.959	0.573328	0.999841	2.44136	1.33401e-10	1.85941	5.70369e-09
ENSMUSG00000020978.10	Klhdc2	17.865	21.6379	19.4787	6.73867	6.19296	5.75293	6.01419	3.35152	2.77402	99.2109	159.961	544.066	0.687704	0.601391	2.44085	3.40584e-15	1.74179	7.49848e-12
ENSMUSG00000094345.2	Igkv14-126	6.05486	28.8776	69.6238	6.75833	2.73497	29.1621	4.86937	9.11752	7.09257	9.3491	17.2156	50.9769	0.873039	1	2.43634	0.0347669	1.54385	1
ENSMUSG00000008496.19	Pou2f2	1.12658	0.970471	0.976132	0.291682	0.157384	0.27969	0.0747224	0.209868	0.293863	22.9982	27.825	124.813	0.276876	1	2.42896	2.07751e-05	2.14952	6.21897e-07
ENSMUSG00000023048.13	Prr13	51.5777	60.4867	60.1353	17.3505	12.8637	23.3683	14.505	11.2314	9.3406	95.7254	150.889	520.757	0.653093	0.849111	2.42889	1.13949e-17	1.76526	2.34011e-09
ENSMUSG00000001517.14	Foxm1	22.8877	32.4822	29.4867	14.3701	14.4597	10.0552	5.59657	7.4851	4.13023	97.2685	223.482	529.299	1.19788	0.00383569	2.42729	3.6114e-13	1.219	0.000107735
ENSMUSG00000026574.5	Dpt	0.671069	0.768132	0.345355	0.3169	0.093268	0.0276247	0.221407	0.111045	0.0483742	9.16713	11.06	49.4835	0.263412	1	2.41049	0.00597053	2.14346	1
ENSMUSG00000022661.14	Cd200	40.2542	44.9127	40.2928	12.2878	12.2701	12.7007	6.64319	9.14461	9.42317	354.525	522.374	1884.67	0.560139	0.544067	2.39329	5.37903e-18	1.82573	3.66287e-20
ENSMUSG00000029135.10	Fosl2	8.71935	16.5676	10.2815	6.09491	4.13544	3.70958	3.15548	2.86979	1.65462	75.7287	141.492	398.563	0.897749	0.265917	2.38045	1.07136e-09	1.47073	0.000151111
ENSMUSG00000075010.5	AW112010	27.2042	24.5988	18.3999	8.42412	6.93372	5.47646	5.21229	5.06325	4.1956	74.072	108.332	388.573	0.548379	0.999841	2.37455	2.2112e-15	1.81707	1.34505e-10
ENSMUSG00000028341.9	Nr4a3	14.3893	17.1304	19.5499	6.64844	5.78602	7.43762	3.8459	3.16887	3.69119	220.048	414.475	1145.6	0.914342	0.00175391	2.36544	4.8485e-19	1.44272	3.5802e-09
ENSMUSG00000062380.4	Tubb3	1.93935	2.76128	2.90744	0.197988	0.897367	0.455636	0.608642	0.549466	0.465426	14.9422	14.7912	77.579	-0.0053377	1	2.36429	7.06278e-05	2.35109	0.000559454
ENSMUSG00000000531.5	Grasp	90.0248	113.522	108.336	35.9403	37.432	41.5867	17.3079	18.8289	27.991	518.946	924.14	2698.53	0.833904	0.038866	2.36075	8.45314e-15	1.52018	6.70276e-12
ENSMUSG00000040212.12	Emp3	134.502	136.221	133.571	49.537	50.9264	57.1593	27.5722	27.2317	29.6571	226.173	426.357	1165.78	0.91599	0.00173001	2.35038	4.55876e-22	1.42612	6.21087e-12
ENSMUSG00000005233.16	Spc25	13.6869	15.7283	15.2089	9.20236	6.06066	5.70966	2.9468	2.85156	3.56001	77.0057	172.21	395.848	1.16388	0.0144439	2.34924	1.65714e-13	1.17882	0.000153404
ENSMUSG00000084860.1	2610204G07Rik	2.69202	2.0002	1.54035	0.276757	0.319995	0.0758223	0.379815	0.792451	0.132774	11.9866	6.3136	61.6578	-0.923469	1	2.33117	0.00372924	3.24197	1
ENSMUSG00000026121.13	Sema4c	2.11954	3.00837	3.5096	0.993633	0.574435	1.22501	0.681821	0.109428	1.07257	9.84209	14.6485	49.1301	0.583037	1	2.32282	0.0212605	1.73461	1
ENSMUSG00000099974.1	Bcl2a1d	10.2992	10.9693	12.5741	4.01124	4.32873	4.95159	2.56898	1.77717	2.94189	58.4452	107.681	292.897	0.886715	0.45435	2.31496	7.80198e-11	1.42041	3.84596e-06
ENSMUSG00000097915.2	A330009N23Rik	25.706	37.6558	32.438	11.0159	10.5746	8.84346	7.62933	7.70223	5.80724	60.2123	88.4276	302.378	0.553851	0.999841	2.31344	7.17073e-11	1.74957	1.07242e-07
ENSMUSG00000061510.3	Gm10101	2.77052	5.78285	5.9286	3.00145	1.54589	1.30821	1.04851	1.26209	0.916331	8.68795	15.8253	43.4436	0.861524	1	2.31068	0.0107255	1.44257	1
ENSMUSG00000060477.14	Irak2	8.94966	10.8774	10.9817	3.51447	2.99883	2.69076	3.24537	1.89022	1.7841	181.787	251.159	907.319	0.465967	0.999841	2.30534	1.10263e-16	1.82891	1.06932e-14
ENSMUSG00000082163.2	Gm14276	21.1247	18.8908	15.7339	14.3685	9.84019	8.47862	6.37077	4.26027	1.85589	7.9469	21.908	39.863	1.45311	1	2.30275	0.0104239	0.840113	1
ENSMUSG00000074896.3	Ifit3	40.1191	19.8751	31.2962	14.6888	4.95355	12.7644	11.0242	2.35908	6.55145	92.5748	156.725	460.678	0.759461	0.999841	2.30182	1.14414e-07	1.53548	8.72563e-05
ENSMUSG00000000901.17	Mmp11	40.4339	37.5151	35.1919	14.9859	10.7411	14.7272	9.88413	6.32235	8.51294	120.988	201.81	601.149	0.738936	0.293113	2.29936	1.13949e-17	1.55221	5.70925e-11
ENSMUSG00000041064.14	Pif1	6.5358	8.5863	7.1738	5.47137	2.21416	1.31161	2.03079	1.05447	1.87918	29.186	53.0415	144.315	0.864635	1	2.29805	7.97776e-07	1.42487	0.0224432
ENSMUSG00000056290.16	Ms4a4b	215.536	179.515	181.551	85.4723	71.3504	75.3248	50.0434	34.2714	42.2749	1221.69	2284.52	6013.24	0.903444	1.57964e-06	2.28326	2.52394e-29	1.37157	2.50842e-18
ENSMUSG00000032370.8	Lactb	18.3607	20.7452	19.9116	4.70039	5.36136	4.6783	4.1154	4.43387	4.59566	245.395	277.34	1189.84	0.178568	0.999841	2.26187	1.85976e-18	2.07494	5.95661e-22
ENSMUSG00000020902.12	Ntn1	0.77401	0.94767	0.75356	0.174077	0.187855	0.247289	0.272523	0.144137	0.156975	63.7116	70.6574	308.017	0.148433	0.999841	2.26027	8.23885e-11	2.10054	3.94482e-11
ENSMUSG00000001288.15	Rarg	5.26621	8.03722	4.46694	1.67945	2.51467	1.77144	1.29071	1.42416	1.3395	35.6595	53.1459	171.517	0.580082	1	2.25239	7.64753e-07	1.66121	0.000264335
ENSMUSG00000092167.8	Gm3696	1.87105	2.18724	2.14733	0.566544	0.215783	0.319559	0.896427	0.256912	0.335753	15.5879	12.1885	74.5714	-0.360843	1	2.24687	0.000681126	2.60255	1
ENSMUSG00000007097.14	Atp1a2	3.4726	5.29984	4.60401	1.13446	0.879929	0.815862	1.04442	1.16607	0.873079	47.8126	44.4604	229.203	-0.106484	0.999841	2.24663	1.08438e-08	2.3441	1.55634e-10
ENSMUSG00000025780.7	Itih5	4.8796	5.67521	5.93575	3.16512	3.03404	2.97941	1.26971	1.31087	1.16805	356.406	884.828	1708.71	1.31209	5.738e-13	2.24552	3.40757e-20	0.924569	6.67962e-05
ENSMUSG00000064352.1	mt-Ts1	179.101	118.273	190.103	213.365	46.6728	55.2954	44.3184	26.673	38.7316	6.94427	19.9553	33.1	1.52344	1	2.2437	0.0241184	0.716009	1
ENSMUSG00000019982.15	Myb	30.9268	39.6691	35.5922	9.6307	8.78607	10.5474	8.72123	7.66502	8.22673	376.392	449.618	1777.58	0.256762	0.999841	2.224	1.45331e-18	1.95808	1.59303e-18
ENSMUSG00000049630.6	C1ql3	2.21999	3.1275	1.21389	0.476523	0.38568	0.365545	0.732447	0.440823	0.400072	11.8184	9.57326	55.5973	-0.305316	1	2.21938	0.00571259	2.51348	1
ENSMUSG00000040966.10	Slc22a2	1.13063	1.07416	0.822606	0.160904	0.214496	0.217819	0.418262	0.218896	0.0953571	26.8913	23.4557	126.726	-0.200919	1	2.21724	3.01525e-05	2.40548	2.34349e-08
ENSMUSG00000020914.17	Top2a	105.958	142.668	138.687	79.3643	46.381	58.1952	25.2273	30.771	33.1197	569.286	1167.97	2673.94	1.03701	0.000518338	2.21464	7.14224e-15	1.17099	1.69325e-05
ENSMUSG00000026227.11	2810459M11Rik	2.94893	1.5922	2.86164	0.791835	0.67858	0.535962	0.805435	0.359075	0.547479	13.2274	15.9995	61.7359	0.278363	1	2.21083	0.00119008	1.9222	1
ENSMUSG00000079017.3	Ifi27l2a	1150.91	903.043	1066.45	413.928	276.523	429.923	277.722	154.383	286.4	1004.84	1585.61	4672.78	0.658463	0.277398	2.20051	8.86464e-17	1.53513	1.86427e-14
ENSMUSG00000067577.8	A430093F15Rik	15.6958	18.7357	17.713	5.70936	6.19596	7.40232	4.26423	3.69466	4.26678	279.824	448.588	1299.53	0.682001	0.0882276	2.20012	7.29113e-18	1.50906	1.40936e-10
ENSMUSG00000039232.12	Stx11	2.78023	3.49611	2.16131	1.29484	1.61842	1.25732	0.850266	0.707581	0.467866	44.478	95.005	206.706	1.09328	0.139369	2.19983	5.21057e-08	1.09431	0.0106874
ENSMUSG00000050822.11	Slc29a4	1.2586	1.09382	0.61398	0.331695	0.600089	0.187093	0.412367	0.180497	0.131049	12.9588	21.4344	59.8602	0.729581	1	2.18815	0.00371887	1.44309	1
ENSMUSG00000003418.11	St8sia6	1.89657	1.43426	1.6786	0.53303	0.461406	0.470117	0.520279	0.355979	0.320678	151.273	191.192	690.368	0.336976	0.999841	2.17471	2.30993e-19	1.82819	3.04554e-19
ENSMUSG00000104350.1	Gm38244	76.8283	92.5691	79.0827	58.9306	63.0138	38.0653	20.6939	15.1828	23.5108	142.7	386.921	647.421	1.4434	9.3358e-06	2.16788	1.45987e-12	0.717218	0.0563996
ENSMUSG00000015243.4	Abca1	12.993	10.4405	12.7712	6.00329	5.11255	5.28575	2.90915	3.07314	2.58214	531.471	1031.76	2412.51	0.95672	7.74041e-07	2.16622	1.86489e-25	1.20119	4.0188e-12
ENSMUSG00000081219.1	Bambi-ps1	39.3412	46.8695	39.2789	19.4916	6.52789	12.8898	9.0396	15.5442	5.6429	16.4394	21.3567	74.8097	0.365623	1	2.16356	0.000911283	1.79609	0.00498554
ENSMUSG00000032737.13	Inppl1	12.8333	12.591	11.7543	4.66108	4.23256	2.39824	3.27639	2.27864	3.3406	57.5665	73.7091	259.793	0.361997	0.999841	2.16271	3.18651e-10	1.79088	8.28916e-08
ENSMUSG00000087381.8	Gm16008	161.528	186.084	157.847	79.8964	78.9069	94.0925	42.1841	38.4952	42.4562	572.209	1190.73	2551.29	1.05788	2.55508e-07	2.14042	3.71926e-19	1.07359	1.60753e-06
ENSMUSG00000037419.9	Endod1	3.87608	3.4035	1.89827	0.555618	0.75549	1.02293	0.76862	0.890921	0.559773	36.4445	39.379	162.681	0.10841	1	2.1385	2.0767e-06	2.01943	5.41333e-06
ENSMUSG00000022508.5	Bcl6	32.9017	45.185	33.9054	11.062	9.49578	10.1251	11.0563	8.57079	8.30225	363.484	408.806	1616.56	0.169279	0.999841	2.13783	4.7562e-16	1.95825	7.18807e-17
ENSMUSG00000040899.14	Ccr6	1.14273	0.923306	0.885376	0.168816	0.182178	0.593544	0.432469	0.173521	0.141732	9.27593	12.6301	41.2764	0.436371	1	2.13577	0.0168012	1.69144	1
ENSMUSG00000037239.8	Spred3	4.26762	3.60551	1.91192	1.61617	1.78999	1.30503	0.163432	0.918038	1.14263	10.199	20.6382	45.2084	1.02587	1	2.13447	0.0465494	1.09969	1
ENSMUSG00000041954.18	Tnfrsf18	680.607	794.721	671.766	325.737	336.955	407.005	161.968	184.414	177.248	1048.27	2160.93	4649.4	1.0438	9.72008e-07	2.13216	2.50218e-18	1.07916	1.66452e-06
ENSMUSG00000022901.13	Cd86	5.28861	5.9812	6.89844	2.46941	1.85589	4.0254	1.66059	1.03342	1.77705	93.3842	176.873	412.079	0.922748	0.365976	2.12971	3.76552e-10	1.19792	0.00167896
ENSMUSG00000034317.14	Trim59	124.818	162.802	134.732	65.429	56.8661	58.2633	35.5578	39.3919	30.2503	471.036	820.56	2074.97	0.800073	0.000518338	2.12322	1.77647e-16	1.31322	8.8711e-09
ENSMUSG00000026580.16	Selp	7.93647	6.90626	7.33574	1.86496	1.32075	2.16084	2.986	1.67732	1.04384	51.7195	51.2471	225.596	-0.0193696	0.999841	2.10815	4.4269e-08	2.11939	8.97224e-11
ENSMUSG00000002068.16	Ccne1	25.9398	32.9768	34.4779	14.6	11.368	13.9998	6.56902	8.54824	8.06833	93.3296	160.927	406.249	0.786015	0.337852	2.1074	3.97787e-10	1.31414	1.1912e-05
ENSMUSG00000027469.16	Tpx2	5.0253	6.22693	5.96362	4.67429	2.89685	3.02223	1.56524	1.52373	1.2558	118.87	293.753	517.525	1.30373	3.10349e-05	2.10739	3.48955e-13	0.794947	0.0280224
ENSMUSG00000091366.1	Gm17040	6.74725	7.72316	11.7554	2.66729	2.53977	6.01795	0.904367	3.38671	2.10763	15.4878	26.8224	66.9559	0.787161	1	2.09588	0.00828812	1.30365	0.131185
ENSMUSG00000023940.14	Sgo1	9.50772	9.96838	8.11815	5.55143	3.57284	5.13079	2.18463	3.09369	1.68462	38.1593	79.1762	164.302	1.04644	0.409159	2.08718	9.68303e-07	1.03262	0.0183901
ENSMUSG00000027015.4	Cybrd1	2.31912	2.32818	2.33686	0.206873	0.953094	0.457772	0.733795	0.294423	0.748174	40.9384	38.3896	174.572	-0.0824067	1	2.08358	5.5909e-06	2.14768	2.80243e-05
ENSMUSG00000040016.16	Ptger3	1.27037	0.958394	1.20424	0.422973	0.528179	0.278114	0.394726	0.195643	0.28409	52.2706	75.8081	223.298	0.542002	0.999841	2.08266	8.76623e-09	1.52916	1.54949e-05
ENSMUSG00000025574.13	Tk1	20.344	23.7287	30.5269	15.3061	12.2137	10.9559	9.11236	4.32094	6.15373	65.4181	132.554	277.311	1.02107	0.115964	2.07253	4.82149e-08	1.04341	0.00478802
ENSMUSG00000086517.1	Gm12534	17.5575	20.5755	17.3049	6.99907	11.896	6.71131	2.01713	2.6978	8.81424	15.0869	27.3849	63.4265	0.877102	1	2.06807	0.0196589	1.18094	1
ENSMUSG00000071715.12	Ncf4	6.46206	8.63891	7.11606	3.30359	1.73797	4.35568	2.6976	0.636686	2.49622	51.3973	84.7245	216.68	0.723185	0.999841	2.06569	9.67732e-05	1.33531	0.00372513
ENSMUSG00000017499.15	Cdc6	10.6867	10.7961	8.68319	7.42133	4.55291	5.84895	2.66946	2.82137	2.27605	84.0023	195.07	353.852	1.2131	0.00186863	2.05859	1.58303e-11	0.836868	0.0180217
ENSMUSG00000023034.7	Nr4a1	767.446	917.263	835.597	365.633	351.087	406.253	213.123	186.987	250.899	4963.6	8616.71	20781.2	0.795914	0.000874596	2.04817	6.8307e-16	1.24398	1.21365e-09
ENSMUSG00000091192.1	Sardhos	0.2936	0.408079	0.315683	0.0877798	0.0568365	0.353518	0.101192	0.0812035	0.0884361	11.2882	21.3505	46.7573	0.914047	1	2.04067	0.0118892	1.11433	1
ENSMUSG00000043230.2	Fam124b	1.36664	0.423667	0.821454	0.45286	0.347237	0.182838	0.320561	0.183742	0.160086	9.93707	15.2565	41.4737	0.618702	1	2.03878	0.0304246	1.41155	1
ENSMUSG00000074476.6	Spc24	21.523	33.5946	25.8535	16.7073	13.4339	18.0099	7.97264	5.55596	8.06775	72.7263	164.243	300.63	1.1782	0.00906227	2.03568	1.03752e-07	0.849727	0.055312
ENSMUSG00000027380.10	Acoxl	0.270111	0.37164	0.400438	0.242108	0.188559	0.210253	0.171148	0.0669094	0.0536928	44.4983	104.326	183.991	1.22561	0.134019	2.03511	2.94163e-05	0.798463	0.126094
ENSMUSG00000068246.6	Apol9b	16.0012	17.2663	23.9403	8.372	8.58291	8.42919	4.55753	4.8405	5.50592	79.3306	135.677	327.614	0.777329	0.40458	2.03296	8.00541e-09	1.24886	0.000105061
ENSMUSG00000030867.7	Plk1	18.1715	29.714	24.2653	14.6512	4.99291	9.67961	5.25285	7.24156	6.59174	101.379	154.333	418.016	0.604272	0.999841	2.02884	4.50228e-08	1.41728	0.00103083
ENSMUSG00000038304.14	Cd160	1.62326	2.05249	1.89418	1.02707	0.562706	0.333331	0.63754	0.584691	0.291852	34.3522	44.8186	141.636	0.379421	1	2.02637	1.21255e-05	1.63933	0.00126443
ENSMUSG00000037722.8	Gnpnat1	54.3459	56.3611	56.9475	23.1789	26.6007	23.5422	15.749	13.9079	14.6198	414.383	697.748	1702.91	0.753129	0.00252678	2.02335	4.53559e-19	1.26149	6.14712e-10
ENSMUSG00000046179.17	E2f8	10.563	13.8269	10.5324	7.02878	4.91808	6.69632	3.39794	3.00639	2.96959	75.6985	152.849	309.858	1.01282	0.0367113	2.01958	2.54233e-09	0.997552	0.00667608
ENSMUSG00000030103.11	Bhlhe40	19.0477	17.5579	43.1356	7.9022	3.65471	8.11855	5.15129	8.48504	7.10829	54.961	51.7543	225.119	-0.0912908	0.999841	2.01942	4.90849e-05	2.10492	9.71448e-06
ENSMUSG00000027298.17	Tyro3	8.75355	17.5669	9.76847	5.51974	4.69854	4.19774	3.83983	2.20095	3.83518	76.1832	112.607	310.998	0.568243	0.999841	2.01712	6.59383e-06	1.44117	0.000502899
ENSMUSG00000025161.16	Slc16a3	10.5603	18.674	12.3979	3.85352	3.85275	4.99923	3.59306	4.45603	3.23527	73.2375	83.7352	299.497	0.190865	0.999841	2.01684	5.06055e-07	1.81489	1.1559e-06
ENSMUSG00000050157.6	Gm867	5.29491	7.67696	4.87082	3.84156	1.67419	1.70013	0.567762	2.05025	1.98476	11.9715	17.9844	48.8158	0.587743	1	2.01553	0.0358259	1.42402	1
ENSMUSG00000096519.1	Gm10721	9.46668	13.5449	16.3284	11.5572	3.74157	1.89977	1.9033	5.09111	3.32674	11.7828	19.0149	48.1091	0.687063	1	2.0153	0.0260091	1.32517	1
ENSMUSG00000116162.1	Gm36329	50.3201	45.703	52.259	22.8176	21.3707	23.2699	18.0346	11.5307	10.5074	188.587	329.45	769.833	0.803935	0.019705	2.01468	8.0071e-16	1.20048	1.62884e-08
ENSMUSG00000047407.17	Tgif1	35.9564	43.2995	41.3972	13.2772	13.3491	15.6572	11.8835	10.4261	10.3855	145.172	191.374	586.638	0.398878	0.999841	2.00042	6.8564e-13	1.592	6.14712e-10
ENSMUSG00000032177.17	Pde4a	2.51625	3.36373	2.327	0.676523	0.920883	0.501275	1.09303	0.640063	0.567984	53.4481	50.9308	214.963	-0.0659264	0.999841	1.99407	7.20653e-07	2.04698	1.38537e-07
ENSMUSG00000031453.16	Rasa3	44.3503	48.6408	45.8442	23.089	17.733	17.1587	14.1902	12.7507	10.8897	1730.58	2702.33	6957.87	0.642765	0.00190387	1.99165	3.60508e-21	1.33974	1.0885e-11
ENSMUSG00000109807.1	Gm45244	4.96911	5.93513	4.87827	3.25552	3.51319	4.16223	1.73748	1.39427	1.21476	8.71684	22.5804	34.9674	1.37177	1	1.99089	0.0421629	0.60931	1
ENSMUSG00000062488.9	Ifit3b	16.7127	6.20975	12.2935	6.8123	2.01573	5.7596	4.22216	1.24232	3.81291	46.0879	73.6182	183.688	0.676509	0.999841	1.98164	0.000234877	1.30008	0.0275993
ENSMUSG00000000817.10	Fasl	3.67505	4.8708	5.01444	2.05101	0.698953	1.65616	1.34813	0.748957	1.63133	25.5831	30.1814	101.155	0.238714	1	1.97749	0.00057993	1.73248	0.00265729
ENSMUSG00000060550.16	H2-Q7	284.349	183.387	217.13	158.401	95.5831	89.9599	84.3423	50.3122	52.5103	693.255	1310	2748.61	0.917948	0.00246201	1.9721	3.04628e-19	1.04626	1.88168e-05
ENSMUSG00000032578.7	Cish	77.7138	87.2246	108.453	41.8354	34.2256	38.2959	28.9922	21.7328	24.8823	305.726	470.883	1210.35	0.623757	0.0775693	1.97029	6.4906e-14	1.33835	1.75875e-08
ENSMUSG00000029275.18	Gfi1	33.0137	35.3554	44.0797	13.9232	8.38813	8.43206	8.24657	10.0071	12.1289	217.326	217.361	857.722	0.000969052	0.999841	1.96467	2.62484e-10	1.9586	9.32437e-14
ENSMUSG00000029177.9	Cenpa	56.7551	80.4274	73.2399	33.5378	24.7244	27.7963	16.359	16.8354	24.4465	332.138	491.905	1307.08	0.568102	0.655516	1.95974	1.78118e-09	1.38581	7.84112e-08
ENSMUSG00000042082.7	Arsb	0.465746	0.556982	0.579881	0.226953	0.211947	0.267843	0.206845	0.0852363	0.161228	56.3886	90.6176	220.82	0.687366	0.999841	1.95924	2.86722e-06	1.26347	0.000429256
ENSMUSG00000018168.8	Ikzf3	25.6013	26.2879	27.2209	10.9316	11.4111	9.57221	7.4115	6.87856	7.55329	653.232	964.952	2556.24	0.564045	0.0826224	1.95213	9.95881e-18	1.38012	6.65847e-13
ENSMUSG00000099954.1	Gm28112	23.0682	20.8917	32.1171	10.3984	12.7099	4.47671	7.33912	6.21659	7.48294	36.5161	48.3441	142.283	0.41188	1	1.95129	1.09467e-05	1.52913	0.00315001
ENSMUSG00000033083.16	Tbc1d4	4.16387	5.23596	4.27356	1.78677	1.58829	1.65474	1.30571	1.4775	1.06418	369.034	490.492	1438.46	0.40938	0.848693	1.94681	2.08378e-13	1.52721	1.28495e-11
ENSMUSG00000032841.15	Prr5l	1.60032	1.90565	1.29514	0.675245	0.454702	0.517987	0.518948	0.549698	0.299329	91.6379	113.194	355.972	0.30008	0.999841	1.94083	3.18741e-08	1.63039	1.61067e-07
ENSMUSG00000079499.9	6530402F18Rik	17.3504	13.5102	18.2112	8.00339	4.63831	7.20062	3.79683	6.246	3.48411	50.5233	74.5376	195.607	0.555236	0.999841	1.93413	1.90728e-06	1.37302	0.00019677
ENSMUSG00000039264.9	Gimap3	1089.98	1261.11	1170.04	709.234	543.785	616.235	335.374	303.389	349.821	4069.2	7754.92	15727.5	0.930482	5.99506e-07	1.93343	1.23461e-16	0.994907	2.11742e-06
ENSMUSG00000031015.8	Swap70	19.6298	27.4732	21.5147	7.23629	8.62482	6.47886	6.23045	6.80027	6.39047	687.467	799.299	2655.69	0.218484	0.999841	1.93329	9.85884e-13	1.7057	2.26842e-12
ENSMUSG00000002980.14	Bcam	5.75695	4.80865	6.83127	2.14917	0.632531	1.99837	1.2513	2.00825	1.53098	27.3861	27.161	105.59	-0.0194881	1	1.93129	0.000188379	1.94769	0.000462441
ENSMUSG00000027379.13	Bub1	10.2418	12.7185	16.1806	8.08849	4.84442	6.04963	4.97301	3.36713	3.05586	101.485	173.981	388.739	0.775344	0.307328	1.92423	9.88088e-09	1.1394	0.00133969
ENSMUSG00000016528.10	Mapkapk2	41.7687	45.1156	41.5612	20.1861	20.0452	17.3899	11.6916	12.1125	12.5877	1010.23	1611.71	3848.69	0.674555	0.00593984	1.91293	2.67152e-16	1.23034	1.89507e-10
ENSMUSG00000046417.14	Lrrc75a	0.958931	1.03381	0.727335	0.410713	0.181318	0.340124	0.233148	0.388578	0.156736	30.525	36.9791	116.154	0.267186	1	1.90691	0.000459508	1.63421	0.00120617
ENSMUSG00000108688.1	Gm44985	13.099	29.9872	24.6474	10.574	11.411	9.76377	3.76226	7.84963	7.89118	18.8869	30.2254	71.0974	0.68275	1	1.90229	0.0175898	1.21278	0.14581
ENSMUSG00000079339.7	Ifit1bl1	18.4567	10.3175	16.3836	10.0097	4.48695	5.02056	6.11475	2.29515	4.482	90.5644	140.182	341.697	0.631181	0.999841	1.90222	6.06684e-07	1.2649	0.000845364
ENSMUSG00000086564.9	Cd101	3.5718	4.42491	3.68768	1.67346	2.17108	1.48667	1.25301	1.29008	0.888443	101.531	161.738	381.149	0.672121	0.617686	1.89282	3.09348e-09	1.20983	0.000170171
ENSMUSG00000068101.11	Cenpm	4.33169	7.89125	6.19907	3.62622	2.56289	3.81995	2.64949	1.96863	1.02911	39.2842	72.9242	147.127	0.885089	0.844705	1.89049	0.000290377	0.99317	0.0965802
ENSMUSG00000053205.9	Styx	25.7495	29.2076	25.9281	11.8655	12.1127	14.4127	8.32687	8.3588	6.89561	531.609	883.044	1992.41	0.731619	0.00311663	1.89027	6.8307e-16	1.14829	2.70495e-07
ENSMUSG00000023990.18	Tfeb	5.22815	6.50267	6.04189	3.11882	3.09605	3.60193	2.15193	1.40804	1.73599	111.864	212.595	414.14	0.927964	0.0237594	1.87549	2.54233e-09	0.938376	0.00312456
ENSMUSG00000108291.1	Gm44292	7.23817	7.59466	7.3142	4.37619	3.54192	3.2279	1.94033	1.03804	3.39147	14.266	24.5989	52.4357	0.798357	1	1.87509	0.0322392	1.07018	1
ENSMUSG00000048327.6	Ckap2l	3.99872	6.22784	3.72093	2.3597	1.90985	2.0522	1.68698	1.35374	1.17485	111.438	171.367	412.323	0.619478	0.544067	1.87317	1.38473e-07	1.24253	0.000424773
ENSMUSG00000012443.4	Kif11	13.1211	18.1913	15.1465	9.52395	6.59213	8.18337	3.959	5.30328	4.3862	311.8	556.313	1155.06	0.834573	0.0149747	1.87296	4.41666e-10	1.02996	0.000271041
ENSMUSG00000001700.10	Gramd3	5.73728	6.22073	5.24471	3.30361	2.71147	2.84555	1.89724	1.49059	1.68412	359.088	637.397	1327.43	0.828684	0.000491585	1.87088	1.20533e-14	1.03382	2.91944e-06
ENSMUSG00000054910.5	4931415C17Rik	4.80818	3.0874	3.08929	1.86529	1.58916	1.69447	1.32037	1.05955	0.824229	11.7896	19.518	43.5259	0.724448	1	1.86408	0.025788	1.13016	1
ENSMUSG00000036944.6	Tmem71	7.7238	9.04366	8.18513	4.21936	3.78418	3.03988	3.2208	2.70766	1.64675	238.539	359.977	876.185	0.592081	0.45435	1.86195	3.92263e-11	1.25869	2.8035e-07
ENSMUSG00000107730.1	Gm44238	19.5041	21.3545	24.4663	16.3276	6.32019	8.84923	4.77381	3.28356	10.7281	20.1787	32.7035	73.5258	0.704219	1	1.86096	0.0161876	1.15416	0.141917
ENSMUSG00000027715.9	Ccna2	54.7369	66.4435	76.8306	40.926	36.6382	35.2571	14.3775	21.6505	21.7174	234.37	454.474	860.003	0.956566	0.0106395	1.85903	1.95342e-08	0.896345	0.00136239
ENSMUSG00000019872.13	Smpdl3a	8.95548	10.3779	7.33454	3.96534	3.00881	2.73291	2.26181	3.15241	2.44485	93.9769	116.281	344.353	0.306521	0.999841	1.85724	1.18148e-07	1.54246	5.79238e-07
ENSMUSG00000032348.6	Gsta4	3.9116	5.0672	4.37791	0.725499	0.698281	1.35374	1.13021	1.17904	1.64622	75.4729	53.034	273.972	-0.509708	0.999841	1.84737	2.22053e-06	2.34863	1.66074e-10
ENSMUSG00000029570.5	Lfng	315.364	397.527	292.584	161.203	157.514	159.228	94.2717	93.0098	112.054	1213.08	1946.05	4411.68	0.682502	0.0106227	1.8454	1.07828e-11	1.1547	3.54094e-07
ENSMUSG00000005803.14	Sqor	3.26648	3.22415	3.4443	0.713345	1.92451	1.71004	0.989858	0.763777	1.1978	55.2348	82.6606	199.331	0.587409	0.999841	1.8407	2.80197e-06	1.24071	0.012022
ENSMUSG00000097779.2	4833407H14Rik	41.154	33.1298	46.8023	13.4399	9.80529	9.80164	18.5486	9.92307	8.89979	70.1985	64.7921	252.424	-0.117634	0.999841	1.83204	3.93425e-07	1.94058	4.29493e-10
ENSMUSG00000040084.9	Bub1b	17.855	23.5452	21.396	14.3321	8.48349	10.2559	6.57594	7.58565	5.1633	264.394	458.249	945.314	0.791423	0.0521659	1.82245	2.19814e-10	1.02169	0.000674401
ENSMUSG00000064181.6	Rab3ip	29.4331	30.475	32.785	14.2623	11.9433	15.4569	7.59548	9.11641	10.9298	606.825	910.973	2167.43	0.586689	0.361105	1.81925	6.66302e-11	1.22593	3.73381e-09
ENSMUSG00000104354.1	Gm37126	16.3472	10.2063	9.6317	7.46445	6.71272	3.18114	6.77247	3.19687	1.39264	18.9444	31.0307	67.7449	0.708292	1	1.8167	0.0170053	1.09558	0.186279
ENSMUSG00000042121.16	Ssh1	9.90429	10.9346	11.0201	5.99237	5.04399	3.96997	3.85173	3.19167	2.79905	328.269	511.439	1168.16	0.63976	0.0851716	1.81625	2.8236e-14	1.16736	1.1018e-06
ENSMUSG00000024277.14	Mapre2	6.24249	7.38008	6.45	2.45709	2.74174	2.72853	1.85711	2.02649	2.22215	501.881	655.282	1780.18	0.385893	0.999841	1.81	1.34036e-11	1.41589	8.293e-11
ENSMUSG00000058470.10	Gm8369	3.32554	1.7108	2.76545	0.969684	0.810143	1.19976	1.26209	0.289367	0.840374	27.3403	35.526	96.5082	0.380269	1	1.80816	0.0063972	1.41891	0.00705825
ENSMUSG00000071716.5	Apol7e	38.83	34.7867	37.9911	21.2159	17.8838	18.8664	13.7849	10.5869	10.0147	567.239	979.953	2007.32	0.78853	4.98422e-05	1.80792	9.67815e-19	1.01017	3.09363e-08
ENSMUSG00000038642.10	Ctss	21.6336	21.0703	21.7222	9.67318	9.78638	10.2288	7.35672	5.15781	7.21889	539.419	824.215	1904.98	0.612974	0.0920308	1.80447	1.55415e-13	1.18353	3.89362e-10
ENSMUSG00000025743.14	Sdc3	23.6594	19.8885	26.0921	15.8081	10.1334	12.5604	8.74288	5.15038	7.59659	298.051	543.098	1046.23	0.866513	0.0147973	1.7968	1.55904e-11	0.923296	0.00020558
ENSMUSG00000090030.1	A430072P03Rik	6.77137	7.50074	9.59015	3.47428	3.55194	2.45475	3.51329	2.25544	1.84224	14.8912	19.2927	52.1788	0.374138	1	1.79635	0.0206775	1.41181	1
ENSMUSG00000061436.15	Hipk2	2.82513	3.87167	2.75876	1.49294	1.54527	0.695135	1.13772	0.984917	0.861728	302.802	386.319	1062.28	0.352632	0.999841	1.79556	1.55548e-10	1.43336	2.16558e-05
ENSMUSG00000015314.10	Slamf6	41.7057	40.2312	38.6052	15.7812	19.5822	16.7732	11.3246	13.9979	11.6929	575.517	819.419	2013.18	0.510264	0.40458	1.78994	6.34301e-14	1.2706	2.16634e-10
ENSMUSG00000027634.14	Ndrg3	53.5535	61.919	58.4316	22.1623	22.426	23.5893	17.6419	19.8465	16.7043	1848.82	2356.89	6450.85	0.350248	0.730665	1.78643	3.52448e-14	1.42676	3.34485e-13
ENSMUSG00000078763.2	Slfn1	239.939	199.324	224.688	139.968	100.009	140.767	85.8773	45.7317	75.5106	1105.31	2072.4	3832.49	0.907209	0.00262175	1.77769	3.72336e-12	0.862633	3.47776e-05
ENSMUSG00000028362.2	Tnfsf8	2.92715	3.16942	4.26731	1.78815	1.60807	2.36239	1.29791	0.980259	1.02309	90.7563	162.294	312.623	0.837857	0.187569	1.7715	1.48944e-07	0.92409	0.018148
ENSMUSG00000054717.7	Hmgb2	299.755	405.52	336.296	199.115	175.836	201.822	84.2486	111.858	128.849	611.454	1078.02	2105.74	0.818765	0.0197014	1.76638	2.26288e-08	0.940514	0.000270397
ENSMUSG00000019256.17	Ahr	4.37481	4.32754	6.84287	4.3556	2.07368	4.59563	2.40343	1.62659	1.03757	119.617	271.632	410.912	1.17927	0.0207419	1.76623	8.82637e-07	0.576214	0.443123
ENSMUSG00000032220.10	Myo1e	0.93818	1.28728	1.0109	0.458142	0.354504	0.458616	0.46914	0.314371	0.274742	151.113	187.952	518.382	0.312472	0.999841	1.76441	2.31126e-08	1.44056	7.46589e-07
ENSMUSG00000045394.9	Epcam	9.0795	8.26411	8.98809	4.57879	3.85413	5.97114	3.25503	2.96503	2.15274	66.3067	117.378	227.796	0.819884	0.473018	1.76439	1.72028e-07	0.934786	0.014202
ENSMUSG00000020424.3	Castor1	20.2161	25.0902	20.658	11.0289	5.38661	10.3932	8.03767	8.64881	4.62974	81.1484	104.601	278.502	0.359967	0.999841	1.7626	1.93884e-06	1.39326	0.000259568
ENSMUSG00000074211.4	Sdhaf1	86.4714	96.138	99.6116	46.8208	41.387	52.404	29.4744	24.145	35.1501	205.925	328.04	705.821	0.673781	0.283377	1.76244	4.17177e-09	1.08184	2.17053e-05
ENSMUSG00000049932.3	H2ax	219.108	333.351	277.869	142.024	127.514	136.736	63.5235	83.7771	113.928	342.863	526.305	1169.54	0.619829	0.578676	1.75275	1.71557e-06	1.12694	5.57205e-05
ENSMUSG00000109799.1	Gm45515	50.7535	65.0657	50.2962	18.1635	18.3975	14.8704	16.7347	21.29	15.3386	184.932	180.309	628.652	-0.036352	0.999841	1.74929	1.61265e-08	1.77604	1.39999e-11
ENSMUSG00000053528.6	A530021J07Rik	1.37021	1.46023	1.19725	0.514197	0.525017	0.409617	0.683961	0.402494	0.252379	59.7463	68.1945	202.928	0.189043	0.999841	1.74837	2.73262e-05	1.54708	7.13737e-06
ENSMUSG00000046169.10	Adamts6	2.27672	2.5459	2.30255	0.9057	0.846909	0.961212	0.777154	0.732099	0.786232	384.783	460.218	1295.16	0.25888	0.999841	1.73527	4.44424e-12	1.46791	5.26554e-12
ENSMUSG00000001156.9	Mxd1	77.3044	72.7212	75.958	32.87	30.7311	26.4692	24.5481	21.8783	25.8746	962.509	1209.3	3234.09	0.330182	0.999841	1.7319	1.26726e-14	1.39427	2.71992e-15
ENSMUSG00000039031.16	Arhgap18	4.68477	4.85664	4.96173	2.23683	2.39487	2.48827	1.62433	2.03667	1.06467	293.156	452.661	984.12	0.624855	0.345033	1.7311	1.58883e-09	1.09536	8.45403e-07
ENSMUSG00000030263.13	Lrmp	58.3634	75.2717	73.7908	29.1365	29.9625	29.5986	19.6752	21.9276	25.1327	1865.53	2483.98	6264.32	0.413469	0.718843	1.72999	4.9819e-10	1.3086	2.05412e-09
ENSMUSG00000024670.17	Cd6	437.042	534.248	457.526	265.934	254.767	265.161	155.258	157.151	154.474	9562.7	16281.3	31863	0.767771	5.4401e-06	1.71954	5.42261e-13	0.942628	1.25796e-05
ENSMUSG00000024669.8	Cd5	531.969	676.769	568.681	318.716	315.817	318.714	183.895	182.369	212.094	6352.16	10533.3	21172.2	0.729765	0.000824747	1.71937	3.93772e-11	0.981063	1.07464e-05
ENSMUSG00000033470.12	Cysltr2	1.68509	1.84496	1.24072	1.56399	1.04245	1.23504	0.707044	0.472816	0.411943	18.6539	46.4873	62.0501	1.31405	1	1.71893	0.0142629	0.395062	0.910689
ENSMUSG00000022034.10	Esco2	22.1077	18.1226	22.525	16.9717	7.19517	11.0043	8.69552	5.358	6.51374	92.2808	160.742	306.362	0.79954	0.574141	1.71779	4.09431e-08	0.910713	0.0322309
ENSMUSG00000070501.14	Ifi214	15.2772	8.85243	13.0468	11.3539	5.42072	7.64544	4.47322	4.08134	3.3738	136.252	283.127	453.102	1.05294	0.0123516	1.71665	6.99856e-10	0.656716	0.157892
ENSMUSG00000068220.6	Lgals1	64.8954	72.772	59.069	27.8257	31.1005	28.5876	19.7302	22.8129	21.8782	216.049	295.766	711.842	0.454544	0.972385	1.70436	2.58351e-09	1.24124	4.61105e-07
ENSMUSG00000032051.9	Fdx1	13.4332	14.6739	14.1369	4.83877	5.81978	5.28786	4.98604	5.12645	3.94898	190.095	220.337	623.903	0.213208	0.999841	1.69914	2.84144e-10	1.47575	1.39098e-09
ENSMUSG00000006369.14	Fbln1	1.87552	2.6041	2.39445	0.864004	0.91735	1.10464	0.553346	1.05997	0.655188	90.9057	116.049	298.477	0.350295	0.999841	1.69879	5.46951e-05	1.33961	9.55598e-05
ENSMUSG00000073491.11	Ifi213	35.6657	22.2779	36.6825	20.5622	10.3222	15.6491	14.8994	6.20728	10.2536	417.653	637.707	1368.11	0.610571	0.735512	1.69698	4.50228e-08	1.07917	0.00020558
ENSMUSG00000028551.14	Cdkn2c	9.23266	16.5063	15.4422	10.0109	7.14922	7.48183	3.25286	6.8095	3.708	69.6073	124.245	227.884	0.832472	0.700285	1.69493	0.00085649	0.854349	0.114586
ENSMUSG00000020077.14	Srgn	26.7995	26.4252	30.4254	11.1522	12.1053	14.0915	8.81311	9.15032	9.63678	469.578	641.858	1530.27	0.451518	0.703803	1.68817	8.69818e-12	1.22829	1.62884e-08
ENSMUSG00000054426.11	A930005H10Rik	53.6726	55.0759	52.8308	23.4424	28.159	23.7275	19.8394	12.9084	20.931	212.498	302.321	691.453	0.512155	0.937843	1.68764	1.55014e-08	1.16752	1.07418e-06
ENSMUSG00000067203.8	H2-K2	56.1879	59.4843	57.0218	31.6945	31.0442	29.0364	19.5874	18.8308	19.1521	209.924	338.73	682.07	0.691685	0.0633268	1.68501	1.63366e-10	0.985178	3.87186e-05
ENSMUSG00000030677.8	Kif22	20.0566	39.4635	29.3831	20.6506	16.7634	14.5721	9.65426	10.2981	10.3922	183.076	315.054	593.637	0.784358	0.0542249	1.68213	8.2174e-06	0.889719	0.0388883
ENSMUSG00000073409.12	H2-Q6	18.5944	8.76396	9.19287	6.22644	6.96629	7.02406	5.10189	3.10587	3.68999	47.0411	82.4429	152.821	0.811721	0.718112	1.6817	0.000216719	0.860104	0.115382
ENSMUSG00000079071.2	Slc28a2b	5.82414	4.22054	5.9919	2.15719	1.27752	1.07629	1.92071	2.16323	1.2663	110.946	95.0413	359.108	-0.226155	0.999841	1.6772	1.22713e-07	1.89633	6.8618e-10
ENSMUSG00000106418.1	Gm44397	277.613	394.8	274.373	59.8606	113.997	148.563	81.185	92.2933	141.902	33.763	34.4444	108.59	0.0336596	1	1.67526	0.00520543	1.63082	0.00439711
ENSMUSG00000029468.17	P2rx7	15.3783	19.2185	18.7006	8.16474	7.15892	6.52422	6.43312	6.18379	5.5019	370.562	453.793	1195.49	0.292469	0.999841	1.67447	1.53132e-10	1.37304	5.35123e-09
ENSMUSG00000028678.13	Kif2c	8.52084	10.9007	10.8773	7.80447	5.36575	5.71329	4.91771	2.45835	3.17049	90.3551	166.955	290.306	0.886262	0.176523	1.67194	7.52323e-06	0.777047	0.0657609
ENSMUSG00000026483.13	Fam129a	1.15475	0.643025	1.19686	0.306055	0.380626	0.407998	0.437439	0.414331	0.162946	97.0063	109.704	312.274	0.173825	0.999841	1.66934	5.1285e-05	1.48378	5.55029e-06
ENSMUSG00000097224.1	Gm26716	23.7653	18.7019	22.0482	12.8488	6.37376	9.14102	10.7507	5.11233	6.26362	38.1933	50.6453	122.535	0.404634	1	1.66855	0.000393586	1.25626	0.00860103
ENSMUSG00000100113.1	Gm28592	83.4407	89.5089	58.0889	28.16	30.1915	34.3665	26.701	20.2989	30.704	78.6102	94.6874	251.691	0.272128	0.999841	1.66541	2.56884e-05	1.38479	7.22447e-05
ENSMUSG00000040093.16	Bmf	3.42675	2.80171	2.88147	1.92295	2.55141	1.51139	1.93816	0.437431	0.846919	35.7953	70.8539	113.839	0.988738	0.950582	1.65713	0.00778666	0.654854	0.407575
ENSMUSG00000038777.19	Sema6c	5.1101	4.69297	3.50325	1.84047	2.81818	3.05264	0.573431	2.07072	1.67048	33.1545	58.1309	105.788	0.811572	0.999841	1.65597	0.017664	0.835779	0.239667
ENSMUSG00000038943.16	Prc1	15.1812	25.5492	20.4707	12.9387	10.3126	8.50207	6.87737	7.64539	6.72724	238.452	358.861	757.812	0.590033	0.37344	1.65281	8.22826e-07	1.05417	0.00216432
ENSMUSG00000116504.1	I730030J21Rik	205.796	288.453	232.706	126.992	143.865	140.77	81.5732	77.9698	90.3007	489.704	814.523	1554.77	0.735405	0.0103056	1.65049	1.35721e-08	0.90654	0.00131865
ENSMUSG00000046668.9	Cxxc5	2.16021	3.2374	1.75998	0.894876	1.20713	1.07261	0.465658	0.776095	1.15826	49.1558	63.6875	155.456	0.379953	0.999841	1.64745	0.00722477	1.26053	0.0120287
ENSMUSG00000039497.8	Dse	3.25785	2.84731	2.6775	1.12853	1.52231	1.36554	1.0067	0.932125	1.03771	81.6912	111.818	258.211	0.45646	0.999841	1.64592	5.91273e-07	1.17983	0.000230815
ENSMUSG00000025969.15	Nrp2	1.42519	1.32615	1.08848	0.263776	0.43355	0.233475	0.717319	0.412948	0.238492	118.643	85.7913	374.622	-0.465729	0.999841	1.64365	1.02171e-05	2.09454	2.45058e-11
ENSMUSG00000025026.15	Add3	24.7947	27.4233	26.9466	15.3492	12.5477	13.03	9.2142	8.69003	9.268	2143.75	3259.11	6772.54	0.604531	0.0070821	1.64285	9.51572e-13	1.03024	2.37252e-07
ENSMUSG00000044469.8	Tnfaip8l1	30.0788	32.6727	34.2663	13.7206	15.1393	12.713	9.67586	12.2807	11.2173	239.586	301.686	753.767	0.333878	0.999841	1.63765	1.34518e-08	1.2958	4.06727e-08
ENSMUSG00000030747.5	Dgat2	0.850918	1.36359	1.34188	0.468106	0.724789	0.351282	0.508349	0.313795	0.444266	22.7142	28.3448	70.8817	0.32865	1	1.63459	0.0205852	1.29432	0.0974561
ENSMUSG00000090570.1	Gm17041	68.4128	77.5622	80.9144	26.4537	23.3972	27.1967	19.9114	31.1155	26.5599	106.217	105.258	332.779	-0.0134903	0.999841	1.63204	8.84902e-06	1.63846	1.10618e-08
ENSMUSG00000079019.2	Insl3	15.704	18.7743	21.0126	13.4385	9.45793	12.3258	5.61301	7.2068	6.37706	24.3712	44.8124	76.1615	0.877338	1	1.63179	0.0105368	0.747742	0.442666
ENSMUSG00000041515.10	Irf8	5.87443	7.78135	5.6542	2.50525	2.55334	2.84711	2.02044	1.71671	2.96022	80.9999	95.3885	251.333	0.2404	0.999841	1.62087	0.000194762	1.37371	9.40744e-05
ENSMUSG00000037313.16	Tacc3	18.9711	28.7308	25.4453	15.9222	11.5355	12.8857	8.05871	9.35495	8.41036	234.319	367.948	727.196	0.650638	0.181858	1.61846	6.1097e-07	0.95942	0.00312456
ENSMUSG00000026039.9	Sgo2a	3.76088	3.1547	4.10549	2.76384	2.60653	2.16626	1.47764	1.33397	1.04923	58.3887	116.677	181.181	0.998025	0.0979274	1.61832	1.51023e-05	0.611257	0.251212
ENSMUSG00000027994.14	Mcub	0.955547	1.18841	1.15255	0.353813	0.485571	0.501524	0.428564	0.379485	0.361624	55.6135	65.2722	172.094	0.232574	0.999841	1.6171	7.19313e-05	1.37394	0.000768953
ENSMUSG00000061232.16	H2-K1	3210.96	3124.57	3266.89	1957.09	1671.69	1727.56	1197.64	999.724	1150.52	8094.14	13115.2	25103.2	0.696369	0.000130521	1.61613	2.26236e-14	0.911611	2.49774e-07
ENSMUSG00000072082.7	Ccnf	12.2612	15.7042	14.18	10.3025	7.47371	11.6352	5.1319	5.76545	4.10054	143.83	287.03	444.033	0.993888	0.00931604	1.61104	4.75658e-07	0.60679	0.197246
ENSMUSG00000028223.8	Decr1	5.89451	5.28718	5.14566	2.85682	1.77503	2.10295	2.66129	1.69068	1.50208	72.7632	86.5204	223.817	0.246913	0.999841	1.60602	4.42287e-06	1.35021	4.92706e-05
ENSMUSG00000024056.10	Ndc80	6.83487	7.3535	6.39247	4.40755	3.40367	3.87738	3.18535	2.33793	1.90113	132.263	214.947	405.982	0.698312	0.230392	1.60322	8.09231e-08	0.894508	0.00260201
ENSMUSG00000023505.13	Cdca3	34.1517	38.499	45.6533	27.8677	21.5033	23.8144	10.5422	15.1385	15.517	106.87	188.406	327.766	0.819165	0.273809	1.60206	2.46163e-05	0.777435	0.0363344
ENSMUSG00000069893.10	9930111J21Rik1	18.8124	13.1655	18.6466	14.0146	8.51956	10.7194	7.09423	4.87512	5.85739	318.517	604.399	972.998	0.924272	0.00175391	1.59586	8.46494e-11	0.664335	0.0285088
ENSMUSG00000055799.13	Tcf7l1	0.644147	0.629678	0.583905	0.456583	0.528825	0.400069	0.196624	0.145647	0.304021	61.5539	131.271	187.43	1.10083	0.154441	1.59474	0.000624752	0.487816	0.493288
ENSMUSG00000032053.8	Pou2af1	4.28075	3.72394	6.44383	2.29349	2.04963	2.51992	1.97377	1.80489	1.40403	78.8662	107.087	239.831	0.438777	0.999841	1.59021	3.27743e-05	1.14206	0.00292991
ENSMUSG00000058290.4	Espl1	19.2837	23.5443	24.9961	17.8112	11.5848	10.2164	10.9591	5.97347	7.86082	166.553	272.493	505.785	0.711078	0.37344	1.58944	9.03394e-07	0.8702	0.0156809
ENSMUSG00000104713.4	Gbp6	12.5289	8.266	13.1789	7.62957	4.59815	5.5524	4.19826	3.67779	4.03593	240.439	361.873	730.455	0.589714	0.427617	1.58753	2.86532e-09	0.991292	0.000462699
ENSMUSG00000105504.4	Gbp5	8.61168	8.87991	9.39494	5.67747	3.86784	5.99238	5.17948	2.83388	1.98894	172.868	283.05	524.416	0.708448	0.520539	1.5872	2.12774e-06	0.867441	0.00500838
ENSMUSG00000078695.8	Cisd3	14.3438	28.2192	16.3063	14.0716	8.20007	16.9113	3.9653	5.78549	11.0264	42.4869	77.721	128.537	0.875474	0.999841	1.5852	0.0301847	0.705873	0.528639
ENSMUSG00000039997.16	Ifi203	44.1965	34.5217	42.394	25.9639	18.7316	21.8059	16.3417	10.5255	15.9729	702.382	1103.74	2129.78	0.652796	0.0905247	1.58418	2.79781e-10	0.924628	2.94526e-06
ENSMUSG00000025283.15	Sat1	300.739	353.567	340.025	151.336	148.115	183.867	116.979	117.879	121.621	751.99	1031.14	2276.49	0.455656	0.473018	1.58167	3.73076e-10	1.11705	1.1559e-06
ENSMUSG00000046295.13	Ankle1	26.0785	33.7293	25.6901	19.4878	23.5592	13.9558	12.0859	9.88869	9.31971	92.3912	172.235	278.755	0.901145	0.118142	1.57941	7.85815e-06	0.668424	0.219817
ENSMUSG00000070000.13	Fcho1	108.613	145.968	134.605	69.3905	60.4822	65.794	45.4049	46.4945	48.5673	1137.71	1596.84	3436.57	0.489376	0.16307	1.57814	5.8558e-09	1.08035	5.49826e-06
ENSMUSG00000027333.18	Smox	24.3144	29.1943	26.7548	11.2634	12.187	11.9275	10.5774	9.65797	8.91922	716.781	887.27	2162.55	0.308211	0.999841	1.57744	7.09541e-11	1.2595	7.10717e-09
ENSMUSG00000035455.12	Fignl1	14.8516	13.8997	14.3013	15.797	8.10931	8.34516	6.1124	5.91982	3.62265	154.821	325.648	466.83	1.06993	0.0147268	1.57607	4.83541e-08	0.497877	0.412514
ENSMUSG00000054404.13	Slfn5	185.721	140.005	220.601	119.348	80.093	108.491	86.1234	37.6737	72.6617	1288.82	2064.87	3883.28	0.680291	0.230392	1.57511	4.90242e-07	0.887617	0.000306176
ENSMUSG00000029178.14	Klf3	45.3271	62.0701	55.5484	24.7337	26.0729	23.1383	19.82	20.1369	19.4487	725.303	913.93	2177.95	0.334237	0.972385	1.57016	8.40894e-09	1.22703	3.96046e-07
ENSMUSG00000015597.17	Zfp318	9.52454	10.1408	6.94171	5.59025	3.64126	3.11801	2.95263	3.53691	3.06659	158.547	205.212	475.849	0.371938	0.999841	1.56936	1.01251e-06	1.18973	0.000246187
ENSMUSG00000024538.8	Ppic	4.07382	3.46266	5.61625	1.82336	3.11548	3.88532	1.42726	1.82211	1.47413	51.7063	98.1823	154.248	0.925045	0.601391	1.56227	0.000582902	0.627325	0.508368
ENSMUSG00000042035.11	Igsf3	3.13234	3.55664	2.9522	0.91146	1.32786	1.10257	1.34709	1.26476	0.941821	184.218	178.376	549.744	-0.0455283	0.999841	1.562	4.30312e-08	1.59627	5.70369e-09
ENSMUSG00000095547.1	Gm10719	57.9374	29.8585	47.5333	11.7231	11.1627	12.3432	17.2243	17.366	13.5091	76.4258	57.1381	227.77	-0.421186	0.999841	1.55729	1.90495e-05	1.96998	2.27445e-09
ENSMUSG00000022500.15	Litaf	7.53512	7.2958	8.22212	3.68323	3.67169	3.0243	3.23744	3.16415	2.10386	285.655	357.794	848.002	0.324042	0.999841	1.55427	1.48558e-09	1.22014	3.12585e-08
ENSMUSG00000029217.16	Tec	1.12694	1.28346	1.51311	0.744297	0.636938	0.590959	0.455427	0.475104	0.5015	111.758	154.678	331.219	0.470629	0.999841	1.55374	6.24338e-06	1.07618	0.000757586
ENSMUSG00000105072.1	Gm44335	465.193	605.791	541.261	285.018	223.831	292.242	157.236	134.878	289.045	77.8033	105.68	229.842	0.446317	0.999841	1.55007	0.0017921	1.09989	0.00359502
ENSMUSG00000033209.17	Ttc28	1.38645	1.40457	1.65922	0.741746	0.73423	0.793121	0.487008	0.563586	0.568981	225.223	317.177	664.187	0.49491	0.774936	1.54471	1.09812e-07	1.0424	2.41244e-05
ENSMUSG00000032446.14	Eomes	3.40568	3.46513	5.12657	1.07705	0.512779	0.97202	1.33901	2.14902	0.957446	25.7086	14.992	75.5	-0.788979	1	1.53667	0.0327573	2.3218	1
ENSMUSG00000021108.18	Prkch	21.9542	26.5166	24.1547	13.0289	12.2712	12.4367	8.21653	9.36171	9.20004	3530.19	5003.44	10364.5	0.503288	0.115964	1.53667	2.03706e-09	1.02493	1.00336e-06
ENSMUSG00000074210.3	E130208F15Rik	83.3775	104.227	99.7736	43.8536	54.2622	64.7272	32.2031	37.5238	36.6251	171.702	265.447	502.687	0.629333	0.547224	1.53475	1.8077e-06	0.89619	0.00900224
ENSMUSG00000000627.15	Sema4f	6.13856	9.00531	8.45464	5.0759	4.2101	4.06271	3.22396	2.94285	2.74711	155.523	236.584	454.863	0.605349	0.356115	1.53431	4.31647e-06	0.920046	0.00840872
ENSMUSG00000090958.2	Lrrc32	12.3622	9.71425	10.3998	4.06562	3.12437	3.70158	5.83883	4.30556	2.20661	106.753	98.6292	311.007	-0.118575	0.999841	1.52596	2.40923e-05	1.63422	1.05991e-09
ENSMUSG00000100815.1	Gm29112	41.7103	35.2613	41.8919	18.7138	14.038	8.97222	17.1008	18.1211	9.38855	141.267	135.369	411.432	-0.0631702	0.999841	1.52546	1.71557e-06	1.57989	1.2351e-07
ENSMUSG00000049907.8	Rasl11b	96.8695	109.156	117.734	47.034	48.7148	46.3099	36.0087	33.0634	50.5326	247.853	293.94	718.51	0.248853	0.999841	1.51985	4.56167e-06	1.26495	1.74619e-07
ENSMUSG00000104985.1	Gm42917	2.41272	2.7617	2.77435	1.3886	0.817367	1.21046	0.970167	1.03804	0.989179	26.2815	30.1303	75.5842	0.194346	1	1.51203	0.0166203	1.31047	0.0383464
ENSMUSG00000045328.11	Cenpe	9.98171	12.9988	7.96433	6.41089	5.18873	4.25583	5.36914	2.87237	3.77224	158.338	214.828	454.296	0.441715	0.999841	1.50682	3.31496e-05	1.05574	0.00246791
ENSMUSG00000041762.16	Gpr155	5.4351	6.2964	4.86109	2.0619	2.33635	2.66253	2.27131	2.0134	2.03115	168.409	191.981	482.947	0.189679	0.999841	1.50514	5.02786e-07	1.30549	4.27728e-06
ENSMUSG00000040272.14	Accs	12.0774	9.75043	14.711	9.18242	6.56221	6.93152	5.63058	3.61468	4.67475	103.838	172.322	295.408	0.73216	0.363601	1.49536	1.4208e-05	0.756214	0.0511299
ENSMUSG00000025010.14	Ccnj	10.3182	14.6272	14.8725	6.60118	5.26696	5.16259	5.1272	5.59414	4.63808	241.067	270.337	686.719	0.164735	0.999841	1.49524	2.54548e-06	1.32161	3.7638e-06
ENSMUSG00000108861.1	5930435M05Rik	1.49309	2.64902	2.1539	0.812449	0.404656	0.419487	1.32083	1.1081	0.157408	28.8609	19.3298	82.0924	-0.586678	1	1.49241	0.14803	2.07059	0.000698495
ENSMUSG00000015217.11	Hmgb3	22.692	25.1318	25.0803	13.7595	11.3027	11.6184	6.90509	8.23249	12.0693	99.8801	132.835	283.665	0.414874	0.999841	1.49183	0.000357522	1.07232	0.000708302
ENSMUSG00000023830.14	Igf2r	59.7692	69.4413	69.7158	27.0575	27.0885	26.2059	26.3292	26.7998	23.3146	2165.22	2312.36	6149.22	0.094922	0.999841	1.48969	2.6304e-10	1.38542	2.19601e-12
ENSMUSG00000029366.10	Dck	55.0813	62.8204	65.1628	37.6133	31.2182	27.9588	22.8087	24.597	22.5912	619.373	863.389	1758.38	0.479459	0.351477	1.48926	5.46761e-09	1.00186	1.59855e-05
ENSMUSG00000019214.14	Chtf18	12.0139	26.183	31.226	25.7467	14.1962	13.2699	7.11101	10.1722	9.59209	124.718	244.289	353.237	0.970122	0.115964	1.48718	0.00345784	0.511033	0.710496
ENSMUSG00000034449.7	Dhrs11	3.45975	4.39218	3.47198	2.00107	1.44911	1.71682	1.21412	1.13667	1.94529	30.6393	36.4579	86.4046	0.255498	1	1.48666	0.0268964	1.22518	0.0397098
ENSMUSG00000092187.1	Gm20457	6.89095	4.26709	4.46378	2.26964	1.1481	2.44837	2.63461	2.4058	0.952755	45.1543	46.0907	128.332	0.020447	0.999841	1.4856	0.00553167	1.45754	0.00232455
ENSMUSG00000070291.4	Ddx43	1.12798	1.05638	0.728917	0.500751	0.509506	1.12495	0.632243	0.286765	0.240236	28.4889	55.9642	80.5764	0.969086	1	1.48394	0.0300683	0.501915	0.836891
ENSMUSG00000027368.6	Dusp2	937.176	961.226	1068.35	516.64	534.22	531.923	332.025	377.192	418.085	1640.76	2309.3	4622.73	0.493499	0.330084	1.47693	1.4774e-08	0.975888	7.47357e-07
ENSMUSG00000027220.2	Syt13	0.661421	0.903192	1.03348	0.524558	0.157244	0.577509	0.391942	0.329497	0.309911	38.71	48.07	107.815	0.306462	1	1.46677	0.00754659	1.15055	0.151608
ENSMUSG00000024402.5	Lta	126.27	162.196	155.942	76.4137	82.7563	84.0884	59.076	52.1752	62.6267	352.674	499.06	982.157	0.502544	0.470826	1.46218	6.09291e-07	0.951561	0.000424773
ENSMUSG00000000386.16	Mx1	11.2351	3.39509	5.9193	5.83132	1.76606	5.19476	4.62613	0.812068	2.46368	74.0958	125.781	206.029	0.763235	0.999841	1.46039	0.0401952	0.689976	0.555467
ENSMUSG00000086327.2	Slfn5os	26.3045	17.6877	29.233	16.7038	11.7913	16.3783	13.9152	5.61552	9.41954	248.581	398.624	685.666	0.681763	0.470826	1.44957	3.28924e-05	0.759858	0.0157981
ENSMUSG00000018451.7	6330403K07Rik	25.6841	26.9779	27.6701	11.13	9.82711	10.6724	9.23417	13.2602	8.91959	45.8446	46.5629	126.592	0.0199794	0.999841	1.44942	0.00349259	1.42129	0.000747933
ENSMUSG00000022637.11	Cblb	9.81851	10.8044	11.9215	5.78982	4.83258	4.93965	4.72914	4.20141	3.95167	1482.85	1822.41	4094.16	0.29744	0.857372	1.44932	2.8878e-10	1.14302	2.10745e-08
ENSMUSG00000034311.3	Kif4	2.40206	3.57715	3.68962	2.54435	1.95966	1.47565	0.985593	1.39199	1.41261	138.236	216.076	381.196	0.646013	0.781596	1.44843	0.000409077	0.796474	0.0825141
ENSMUSG00000044026.3	Slc35g1	22.8177	28.0998	26.994	11.2332	11.2284	15.4869	8.65294	10.7747	11.1259	219.87	273.907	604.084	0.317322	0.999841	1.44245	1.1001e-05	1.11686	0.000163152
ENSMUSG00000074207.10	Adh1	2.73973	3.43265	4.69073	1.76664	1.80613	2.02092	1.90557	1.43359	1.09289	51.4512	67.3557	140.843	0.386268	0.999841	1.44039	0.00431871	1.04361	0.0462292
ENSMUSG00000000028.15	Cdc45	4.33754	6.5461	7.52049	4.48686	4.23051	5.01207	2.44403	2.21086	2.71846	117.895	221.391	321.974	0.911386	0.0314041	1.4364	0.000416155	0.518061	0.476796
ENSMUSG00000026779.6	Mastl	3.2998	2.06188	2.19964	1.548	1.83614	1.61232	1.38455	0.802431	0.806678	80.4553	139.794	220.243	0.798038	0.351072	1.43616	0.000100739	0.627039	0.182945
ENSMUSG00000018102.5	H2bc4	3.16507	3.12316	2.94352	1.09639	0.66553	1.22653	0.614402	1.12694	1.76427	29.4412	24.3344	80.2929	-0.273803	1	1.43566	0.0710406	1.70598	0.00220939
ENSMUSG00000030522.14	Mtmr10	13.1388	12.7458	12.2757	5.14578	5.67004	5.6016	6.55464	4.996	3.85083	486.19	537.105	1327.93	0.143186	0.999841	1.43464	1.3376e-09	1.28029	1.27199e-10
ENSMUSG00000107846.1	Gm43963	15.4742	11.5896	12.7011	7.19669	7.24855	9.50778	6.75998	5.67123	3.49098	35.7612	55.9473	97.5722	0.640644	0.999841	1.42929	0.00780244	0.778066	0.254233
ENSMUSG00000087543.1	Gm16576	2.55489	2.48021	1.58217	1.40781	1.05178	0.830729	0.83227	0.918319	0.863732	35.6595	45.0488	96.8696	0.338318	1	1.42589	0.0143543	1.07929	0.0836618
ENSMUSG00000030346.16	Rad51ap1	11.5112	10.7971	8.49011	8.25346	5.92176	6.58798	6.42877	2.61383	3.59575	100.967	172.82	273.371	0.775565	0.498326	1.42338	0.000404176	0.638047	0.143201
ENSMUSG00000006930.15	Hap1	39.4438	53.4983	45.8641	26.9134	18.1828	17.2046	19.1195	15.8077	21.0132	274.127	306.231	742.012	0.16096	0.999841	1.42148	9.85225e-06	1.25362	1.60411e-05
ENSMUSG00000064267.13	Hvcn1	16.2624	19.8298	18.7856	11.8768	9.76521	9.50333	7.63229	7.07969	7.41632	604.513	859.758	1634.96	0.508686	0.16307	1.41953	5.96648e-08	0.902799	0.000236992
ENSMUSG00000033952.14	Aspm	4.66732	2.44968	4.59814	3.83095	1.94368	2.66828	1.6845	2.05702	0.896092	88.0721	163.913	238.597	0.890464	0.409159	1.41934	0.00140094	0.520529	0.536933
ENSMUSG00000048490.14	Nrip1	42.2701	43.8352	45.5109	21.6619	20.5014	20.4242	17.8764	16.7466	18.0317	2839.86	3413.04	7676.05	0.265473	0.999841	1.41776	4.9622e-10	1.14401	2.61557e-10
ENSMUSG00000018983.9	E2f2	9.98993	13.8171	12.3307	9.40832	7.72321	6.01434	5.665	4.75261	4.41077	201.577	320.503	543.774	0.669472	0.162757	1.41751	5.98258e-06	0.739036	0.0569419
ENSMUSG00000020205.8	Phlda1	72.8915	111.118	69.5254	35.9935	45.9736	48.5349	41.6013	23.8455	38.7179	135.529	173.631	365.297	0.360631	0.999841	1.41703	0.000682041	1.04693	0.00840447
ENSMUSG00000000325.16	Arvcf	3.73641	6.58695	4.31069	2.23747	2.62399	2.62712	1.35986	2.85131	1.72515	97.0444	122.542	261.284	0.335487	0.999841	1.41269	0.00777077	1.06736	0.016672
ENSMUSG00000026826.13	Nr4a2	7.43472	9.31759	12.7981	7.67764	7.8686	7.40555	3.57871	5.18324	3.28014	97.6969	188.342	261.387	0.945116	0.065359	1.40481	0.00136728	0.45078	0.613278
ENSMUSG00000028175.15	Depdc1a	1.86139	1.92391	1.65538	1.11635	0.752942	0.892043	0.871356	0.699234	0.663883	69.9235	88.1387	186.237	0.332268	0.999841	1.39916	0.000265528	1.05802	0.00672123
ENSMUSG00000019302.16	Atp6v0a1	3.95373	4.8475	3.92205	1.41256	1.72611	1.91221	2.26166	1.81491	1.25569	138.526	136.419	368.584	-0.0236754	0.999841	1.39715	3.74113e-05	1.40861	4.9439e-06
ENSMUSG00000090086.7	AI480526	25.457	32.7673	29.8214	14.2626	19.5973	17.0158	13.5423	10.7394	12.1136	160.716	229.493	426.948	0.516721	0.885503	1.3959	1.66868e-05	0.869739	0.0145075
ENSMUSG00000049858.8	Suox	164.879	175.451	159.899	86.6235	81.6663	79.5936	63.4638	66.4847	72.7259	788.97	969.887	2095.1	0.298576	0.999841	1.39222	6.61389e-08	1.08598	4.47244e-08
ENSMUSG00000026358.13	Rgs1	10.0015	5.26348	8.79664	5.87045	5.45234	2.95297	3.51316	1.63216	4.36304	36.6165	55.0467	96.8985	0.596977	0.999841	1.39212	0.0462641	0.788338	0.351396
ENSMUSG00000098318.7	Lockd	4.18888	3.28915	2.38615	2.08367	1.28883	1.68937	1.98544	1.17535	0.93869	86.1433	110.855	228.333	0.360151	0.999841	1.38964	0.000624752	1.01884	0.0102388
ENSMUSG00000094016.2	Trav15-1-dv6-1	68.8154	81.5165	75.2819	56.2682	52.0473	47.5317	25.7405	45.4429	21.3708	50.8869	86.5925	134.943	0.76266	0.999841	1.3895	0.0128438	0.617735	0.376914
ENSMUSG00000027635.15	Dsn1	11.7303	14.2558	12.6256	8.30446	9.91026	6.74243	5.35736	5.51407	5.08914	96.8593	153.519	255.481	0.667158	0.628588	1.38531	0.000151168	0.709232	0.13668
ENSMUSG00000032783.9	Troap	6.8885	7.59281	8.48104	6.72772	3.28439	3.89116	3.6932	3.95156	1.97244	32.5219	48.0867	85.9218	0.556938	1	1.38515	0.0298119	0.820531	0.349603
ENSMUSG00000028943.18	Espn	6.18505	6.68079	7.28511	4.10816	2.91182	4.38213	1.82149	2.58606	3.67356	126.002	174.563	330.928	0.471974	0.999841	1.37763	0.00188297	0.901657	0.0101422
ENSMUSG00000006476.19	Nsmf	33.3624	38.8664	45.2495	22.4707	21.8014	25.2853	16.2072	17.1588	15.3544	252.871	366.048	663.864	0.533432	0.409159	1.37745	4.02165e-06	0.835102	0.00533104
ENSMUSG00000027654.2	Fam83d	4.11832	4.85129	4.66454	3.31372	2.43818	2.11832	2.57242	0.980534	2.19194	62.3592	87.1899	163.172	0.487562	0.999841	1.37724	0.0102211	0.882815	0.0699932
ENSMUSG00000028860.13	Sytl1	3.57328	2.94489	3.46638	1.11676	1.80773	0.764893	0.842943	1.59884	1.54033	37.6939	34.5597	98.7514	-0.117589	1	1.37429	0.0292072	1.48135	0.00740618
ENSMUSG00000044408.7	Sptssa	44.1639	43.1722	46.5976	24.1947	22.9995	23.2352	16.6475	18.4536	19.604	552.897	714.728	1449.75	0.371184	0.999841	1.37416	1.52364e-07	0.995697	6.35795e-07
ENSMUSG00000040498.7	Igsf23	19.3537	21.6414	25.5673	12.6845	13.9913	13.2035	8.48317	9.5189	9.48712	272.091	397.727	711.396	0.549063	0.409159	1.3711	6.47103e-06	0.814363	0.0047323
ENSMUSG00000034765.6	Dusp5	111.95	144.395	118.817	69.1683	66.0377	62.0289	54.914	46.5531	56.0151	1942.27	2459.54	5051.19	0.341127	0.797223	1.36211	4.37753e-07	1.01245	1.03229e-05
ENSMUSG00000044583.13	Tlr7	13.4926	13.9291	15.7471	8.3463	10.0966	9.18564	6.38693	5.78663	5.88189	370.785	577.462	962.471	0.640462	0.0473494	1.36092	1.03389e-07	0.711678	0.00977774
ENSMUSG00000039556.16	Ppp1r3f	2.37735	2.66888	2.92485	1.56917	1.30101	0.954175	1.02948	1.00315	1.28529	32.2231	37.0798	83.284	0.207265	1	1.36	0.0351137	1.14537	0.0697821
ENSMUSG00000069892.9	9930111J21Rik2	21.846	18.2497	23.3038	17.6582	13.1925	14.7614	8.92624	8.98411	8.39598	491.299	860.931	1272.01	0.809127	0.000518338	1.35648	8.88094e-09	0.539718	0.050841
ENSMUSG00000035778.17	Ggta1	7.16476	7.9886	8.64611	2.99377	2.93448	3.35741	3.92092	3.17835	3.00919	355.233	334.398	918.406	-0.0875136	0.999841	1.35564	1.88013e-07	1.43326	5.3637e-10
ENSMUSG00000051378.10	Kif18b	9.43904	12.9266	11.3753	7.28092	6.98926	5.08735	5.31368	4.78618	4.31213	186.519	255.076	482.028	0.452742	0.999841	1.35555	2.59436e-05	0.893742	0.0100798
ENSMUSG00000037849.8	Ifi206	136.837	121.76	152.473	104.008	64.9791	84.7186	70.1705	42.5503	60.3115	1987.15	2964.07	5126.39	0.576983	0.191644	1.35108	6.47013e-08	0.766554	0.00155706
ENSMUSG00000007080.14	Pole	15.9854	14.9259	15.9838	12.3014	11.8399	11.3706	9.10272	5.93768	5.1174	261.024	477.478	671.201	0.870566	0.00167331	1.34806	4.89648e-07	0.466998	0.152859
ENSMUSG00000039115.13	Itga9	0.811415	0.628566	0.827649	0.418538	0.372068	0.263168	0.514129	0.275047	0.195856	101.274	114.077	260.223	0.170732	0.999841	1.34675	0.00077345	1.16501	0.000381478
ENSMUSG00000029910.14	Mad2l1	31.4333	30.1074	32.5863	17.929	16.6628	18.5646	16.3724	12.4025	11.4468	213.852	290.625	548.216	0.441926	0.849111	1.34357	3.84188e-07	0.891897	0.000371425
ENSMUSG00000022385.11	Gtse1	2.44666	5.308	4.96058	3.52479	1.85049	2.14668	2.19642	1.76255	1.6796	86.1658	116.764	218.901	0.436508	0.999841	1.33312	0.0100652	0.886992	0.185109
ENSMUSG00000051727.14	Kctd14	6.82188	6.04535	6.99322	4.60552	2.98203	3.29741	5.19126	1.7042	1.95909	50.4178	65.7185	128.001	0.380351	0.999841	1.33147	0.0257588	0.941504	0.0596042
ENSMUSG00000020272.8	Stk10	32.4582	38.8406	35.1082	21.6369	18.2884	18.0032	15.5894	15.3223	14.7991	2137.84	2740.11	5424.63	0.358182	0.534135	1.32692	6.98443e-08	0.960103	1.03621e-05
ENSMUSG00000027808.8	Serp1	388.787	478.241	394.774	203.271	202.999	192.276	172.753	183.559	184.184	3050.16	3406.27	7731.42	0.159514	0.999841	1.32486	4.54845e-07	1.15658	4.42099e-08
ENSMUSG00000033713.12	Foxn3	14.3894	16.1394	17.1971	8.83531	8.76158	9.60186	6.74483	6.21573	7.40509	2485.42	3349.46	6300.11	0.430722	0.387621	1.32479	2.67957e-07	0.885819	4.6818e-05
ENSMUSG00000087612.1	A230005M16Rik	38.6936	54.5408	44.5108	19.3786	22.6678	23.329	19.024	18.5374	21.8511	155.595	172.699	393.097	0.152904	0.999841	1.32287	0.000352361	1.16163	0.000424773
ENSMUSG00000087047.8	1700110K17Rik	3.42829	3.49214	3.55088	2.42235	1.87531	2.27226	1.82118	1.25846	1.45897	62.7533	92.8193	158.303	0.565005	0.999841	1.32262	0.00177675	0.749239	0.131456
ENSMUSG00000090009.1	Gm16282	17.2562	20.333	16.2349	14.0209	11.6919	14.2593	7.75512	9.49861	6.06409	40.1783	70.0696	101.457	0.798037	0.935251	1.32044	0.02282	0.512731	0.672801
ENSMUSG00000026980.15	Ly75	4.17238	4.66746	3.74228	2.4842	2.44554	2.5679	1.93796	1.77925	1.71585	452.085	634.688	1141.11	0.489808	0.199483	1.32011	3.7912e-07	0.82096	0.00100289
ENSMUSG00000032185.15	Carm1	42.7891	56.6758	45.8651	27.6231	25.3114	17.4111	22.1089	19.6016	21.3994	1500.28	1689.64	3782.81	0.172021	0.999841	1.31778	1.12088e-06	1.13745	1.38952e-05
ENSMUSG00000042726.14	Trafd1	84.4448	98.4101	79.0584	53.4306	46.5029	42.344	41.7194	30.5632	40.9666	682.113	867.415	1718.66	0.347823	0.999841	1.31714	2.25186e-06	0.961473	4.39079e-05
ENSMUSG00000001281.10	Itgb7	292.744	321.166	306.571	204.223	171.048	186.888	133.15	117.628	144.066	2377.83	3411.01	5993.26	0.520821	0.0979274	1.31664	1.53448e-07	0.787996	0.000202648
ENSMUSG00000039521.13	Foxp3	13.951	14.7891	18.4239	7.27236	5.68645	6.02783	6.57187	6.65152	7.03698	242.939	229.004	610.814	-0.0848048	0.999841	1.31515	1.63131e-05	1.39288	4.47716e-08
ENSMUSG00000027718.8	Il21	24.9595	23.4438	25.416	15.7323	19.995	19.6819	7.67483	10.2331	13.0019	189.374	337.168	476.502	0.834869	0.163321	1.31499	0.000380222	0.473582	0.283152
ENSMUSG00000048922.18	Cdca2	4.14131	4.19855	4.08173	3.08714	2.75248	1.99459	2.03001	1.67992	1.69094	119.5	176.273	299.379	0.562539	0.862619	1.31095	4.09711e-05	0.739925	0.0539833
ENSMUSG00000035615.12	Frmpd1	0.482491	0.514622	0.584612	0.229495	0.274902	0.246467	0.370386	0.191072	0.154141	55.1186	61.0953	137.515	0.147935	0.999841	1.3059	0.0125013	1.14621	0.00985847
ENSMUSG00000028718.16	Stil	4.7849	4.77644	5.93247	3.67958	2.94042	3.51342	2.50572	2.22619	2.03343	159.126	242.875	397.236	0.609028	0.3317	1.30563	1.89508e-05	0.687835	0.049846
ENSMUSG00000082292.3	Gm12250	103.717	74.3056	83.3041	53.0946	29.8281	70.6774	58.8071	25.5215	30.9412	131.308	183.171	327.684	0.478069	0.999841	1.30495	0.00035802	0.816807	0.0808177
ENSMUSG00000043391.10	2510009E07Rik	12.3197	11.1234	10.8139	9.00114	6.69047	6.31603	5.72271	4.63274	4.53862	413.744	622.407	1033.09	0.589139	0.0979274	1.30472	1.10476e-08	0.707182	0.00460657
ENSMUSG00000062248.5	Cks2	9.0176	14.13	11.9708	5.86328	4.86415	5.48167	4.50612	4.29401	6.52244	78.182	82.3057	194.263	0.077429	0.999841	1.30101	0.0124551	1.21771	0.00373185
ENSMUSG00000037295.7	Ldlrap1	26.8964	31.7212	28.6756	17.3521	15.55	16.1654	13.4232	11.6498	13.1337	370.072	481.178	920.892	0.379781	0.935251	1.29991	3.19517e-06	0.912069	0.000259563
ENSMUSG00000047945.6	Marcksl1	287.16	372.807	286.341	152.541	186.664	187.2	120.157	137.236	153.626	924.911	1189.39	2300.52	0.363537	0.999841	1.29732	2.55508e-05	0.925091	0.000601326
ENSMUSG00000034459.8	Ifit1	129.657	81.9147	119.325	86.859	36.5773	67.2983	63.4916	29.1334	51.7594	1203.87	1620.76	2966.26	0.428973	0.999841	1.28495	2.68069e-05	0.849473	0.0125743
ENSMUSG00000036478.8	Btg1	1351.52	1565.56	1422.55	866.873	869.268	900.384	612.124	633.606	660.491	6126.65	8548.45	15101.3	0.480659	0.115876	1.28436	3.53403e-07	0.79497	0.000272448
ENSMUSG00000022876.18	Samsn1	7.35731	8.82096	8.06456	4.36512	4.40792	4.16884	3.33453	3.86511	3.48327	675.512	825.504	1663.03	0.289692	0.999841	1.28343	3.47857e-06	0.98513	1.90133e-05
ENSMUSG00000032113.16	Chek1	4.88825	8.76428	7.81411	4.59913	3.22409	5.97266	4.38343	2.01003	3.46601	98.6933	142.003	241.529	0.525164	0.999841	1.2798	0.0141666	0.745057	0.266687
ENSMUSG00000028873.16	Cdca8	10.8312	14.0675	11.2121	8.26182	5.71953	7.02531	5.84032	5.84832	4.62422	229.386	300.314	559.057	0.38672	0.999841	1.27022	5.71332e-05	0.873494	0.00718746
ENSMUSG00000019942.13	Cdk1	13.763	15.9998	17.1296	8.77614	8.8151	7.94062	7.17711	7.56353	6.27236	171.266	211.37	417.242	0.303824	0.999841	1.27004	8.07182e-05	0.957319	0.00142513
ENSMUSG00000028496.17	Mllt3	7.75117	7.39217	8.22129	4.1912	4.66271	4.74341	3.75673	3.11926	3.52137	1237.32	1646.26	3007.83	0.412548	0.40978	1.2653	2.64352e-08	0.844006	3.81385e-05
ENSMUSG00000038593.18	Tctn1	30.8153	35.4192	29.7658	18.5757	18.3369	17.2972	15.7305	13.244	14.1532	588.748	752.474	1430.6	0.35492	0.781111	1.26523	1.04214e-06	0.901557	0.000116423
ENSMUSG00000000915.15	Hip1r	88.8318	94.5369	99.5229	53.578	49.1219	52.6543	40.792	38.0471	47.5952	843.045	1041.34	2030.34	0.305529	0.999841	1.25128	4.56167e-06	0.9385	7.61461e-06
ENSMUSG00000009621.18	Vav2	4.99632	5.93079	5.91928	3.22497	2.4278	1.97156	3.15224	2.55128	2.05728	398.811	401.473	958.789	0.00911732	0.999841	1.25091	4.8478e-06	1.23227	2.8441e-06
ENSMUSG00000038070.15	Cntln	0.337373	0.418652	0.185895	0.2138	0.153815	0.12655	0.167355	0.150575	0.115234	59.5801	69.3748	143.146	0.218037	0.999841	1.24879	0.0333369	1.02033	0.104793
ENSMUSG00000085936.7	2610307P16Rik	1.3288	1.41138	1.51295	0.571229	0.750274	0.744739	0.553573	0.710759	0.639444	281.994	308.546	677.148	0.13077	0.999841	1.24784	5.24378e-05	1.10828	3.0416e-05
ENSMUSG00000118210.1	Gm50394	211.096	243.707	253.983	133.012	109.501	146.493	100.034	95.5082	123.159	311.502	381.385	746.6	0.292823	0.999841	1.24548	9.98374e-05	0.94564	0.000571986
ENSMUSG00000032946.16	Rasgrp2	207.141	236.598	216.571	141.582	135.459	141.554	95.5349	95.6307	106.869	1497.41	2117.86	3585.44	0.500553	0.15345	1.24271	2.49803e-06	0.734032	0.00136239
ENSMUSG00000066026.14	Dhrs3	1.57874	2.08208	2.58313	0.933756	1.34872	0.936691	0.938428	0.952396	0.964858	73.338	83.7764	174.983	0.196551	0.999841	1.24256	0.0105359	1.03739	0.037728
ENSMUSG00000024795.11	Kif20b	7.75294	10.5382	9.88539	7.94205	6.60079	6.1825	6.39907	3.55503	3.36978	222.814	360.811	531.916	0.694839	0.155067	1.2422	0.000475404	0.536679	0.248918
ENSMUSG00000009614.16	Sardh	2.62164	4.01101	4.13522	1.89046	1.93457	1.25017	2.46322	1.2731	1.38649	84.3047	86.8765	200.644	0.0456547	0.999841	1.23972	0.0125389	1.18377	0.00840447
ENSMUSG00000043964.14	Orai3	10.0869	13.2252	11.5029	6.37147	5.46748	6.03591	5.30965	5.9178	4.76921	76.5567	86.6855	182.506	0.177849	0.999841	1.23948	0.00569531	1.05248	0.0111687
ENSMUSG00000060429.12	Sntb1	0.313267	0.277083	0.182194	0.233639	0.142789	0.105159	0.187804	0.0845428	0.0880696	53.5637	74.6109	127.81	0.477281	0.999841	1.23941	0.0334634	0.752208	0.34406
ENSMUSG00000030699.16	Tbx6	19.3588	22.9795	21.5858	13.505	11.821	13.2375	14.0309	7.55763	8.39874	107.52	143.565	256.052	0.416833	0.999841	1.23927	0.00170608	0.812523	0.0341833
ENSMUSG00000078153.3	Psme2b	231.691	227.502	251.458	157.828	154.673	161.367	124.219	87.954	111.752	249.327	371.629	594.275	0.577594	0.273809	1.23875	1.58677e-05	0.653286	0.0216214
ENSMUSG00000044250.8	Pced1b	2.97887	3.8055	3.38086	2.10779	1.69395	2.02113	1.61135	1.28161	1.75716	231.335	291.969	550.549	0.337266	0.999841	1.23629	0.00029586	0.891842	0.00333255
ENSMUSG00000024186.15	Rgs11	26.0334	37.4968	34.1535	19.5234	24.4004	18.9819	11.515	20.1608	12.9604	182.617	258.652	434.601	0.502214	0.999841	1.23486	0.00411014	0.723396	0.0869792
ENSMUSG00000032422.18	Snx14	5.51812	8.26703	6.84381	4.25405	3.83032	4.18759	3.56021	3.23251	2.83386	403.897	525.472	959.653	0.379117	0.755697	1.23357	8.91315e-05	0.84407	0.00764741
ENSMUSG00000021366.8	Hivep1	7.09569	6.36533	5.86603	4.88204	3.9391	3.95666	3.49936	2.14396	3.15974	425.802	628.46	1011.31	0.562914	0.312745	1.23247	1.07423e-05	0.661982	0.00575942
ENSMUSG00000026748.13	Plxdc2	0.521274	0.568257	0.608104	0.328811	0.348241	0.337563	0.300612	0.292116	0.194985	233.738	309.638	554.619	0.404316	0.999841	1.23161	4.26433e-05	0.816603	0.00373809
ENSMUSG00000031642.9	Sh3rf1	1.22065	2.04988	1.39346	1.05721	0.967278	0.650969	0.760873	0.73051	0.688706	226.261	281.055	536.569	0.314269	0.999841	1.23105	0.00117601	0.907936	0.0288408
ENSMUSG00000004043.14	Stat5a	97.3528	96.0305	109.492	60.8213	54.4788	59.4252	45.3938	45.0897	47.266	1809.58	2316.59	4287.45	0.356547	0.676116	1.22772	3.1575e-07	0.863225	1.1912e-05
ENSMUSG00000020330.16	Hmmr	10.8925	10.6285	9.3332	7.37457	5.80738	4.73018	5.07403	4.26381	4.76907	207.852	266.76	491.631	0.361416	0.999841	1.22706	2.25562e-05	0.857919	0.00377643
ENSMUSG00000045136.6	Tubb2b	28.6217	37.6079	30.1675	13.8941	14.9173	12.7791	14.7096	16.613	13.3314	115.761	109.367	273.623	-0.0811471	0.999841	1.22644	0.00172577	1.29806	0.000119224
ENSMUSG00000047534.17	Mis18bp1	5.83619	4.69501	5.35111	4.53251	2.89029	3.12322	3.6191	2.1479	1.68028	135.03	199.188	318.856	0.558344	0.999841	1.22464	0.000416155	0.656618	0.0895545
ENSMUSG00000099474.1	1700097N02Rik	11.071	11.5756	9.88158	4.90131	5.91433	7.34877	2.91072	5.90808	5.68613	61.5859	76.284	145.371	0.310077	0.999841	1.22333	0.0420421	0.90593	0.0756541
ENSMUSG00000074071.11	Fam169b	13.8622	14.309	13.6301	7.2268	7.4576	7.75592	6.07472	6.26755	6.73244	1015.77	1204.78	2395.32	0.246742	0.999841	1.22089	1.62875e-06	0.965948	1.52695e-06
ENSMUSG00000007872.3	Id3	1172.31	1513.37	1289.22	650.428	786.364	778.636	589.12	631.722	615.896	2006.51	2449.19	4728.28	0.287887	0.999841	1.21985	9.91909e-06	0.922413	0.000269332
ENSMUSG00000097262.2	4933416M07Rik	15.8202	16.5059	12.8203	10.0793	11.1932	9.88965	7.65618	7.58943	5.70706	65.1664	99.191	153.344	0.605655	0.999841	1.2188	0.00749783	0.602746	0.353617
ENSMUSG00000023015.14	Racgap1	15.4105	16.4286	18.4346	14.265	8.32985	9.68513	9.33521	6.90075	7.23406	356.749	499.431	838.126	0.484846	0.728656	1.21773	5.84868e-06	0.724562	0.0290162
ENSMUSG00000024677.13	Ms4a6b	163.15	145.455	150.886	117.215	92.7687	103.112	81.2178	59.0763	71.3253	1877.94	2825.93	4412.08	0.589787	0.0144689	1.2161	3.38941e-08	0.61818	0.00220453
ENSMUSG00000031431.13	Tsc22d3	48.9202	51.1099	52.4419	28.4175	24.6986	37.8551	22.4501	18.6713	28.4776	912.19	1197.26	2142.53	0.392755	0.999841	1.21466	4.95957e-05	0.814332	0.00231718
ENSMUSG00000078921.3	Tgtp2	82.6547	90.8599	70.4922	53.8639	38.7009	51.5145	43.6389	34.3683	35.7763	590.396	761.922	1384.87	0.367496	0.927932	1.21448	2.81482e-06	0.837516	0.00150134
ENSMUSG00000037997.12	Parp11	53.7494	64.0318	60.6603	37.874	30.712	32.2817	29.681	26.2581	27.2983	1698.3	2085.6	3976.6	0.296491	0.95634	1.2112	1.3609e-06	0.906119	5.51426e-05
ENSMUSG00000024691.13	Fam111a	7.38298	6.9346	7.77074	7.24057	3.37888	4.72241	4.44918	3.06746	2.87516	230	347.72	537.404	0.594671	0.708264	1.21004	1.23043e-05	0.606756	0.198236
ENSMUSG00000021959.16	Lats2	4.40375	5.0407	3.76918	2.60853	2.41285	2.01634	2.63378	2.03144	1.609	170.066	196.703	396.975	0.209448	0.999841	1.20821	0.000296907	0.98809	0.00153513
ENSMUSG00000038776.13	Ephx1	54.5369	59.725	60.9554	28.8305	33.9595	34.4467	24.1908	29.3742	27.4015	1900.03	2299.95	4429.48	0.275788	0.999841	1.20409	6.65243e-06	0.91947	3.51649e-05
ENSMUSG00000050075.8	Gpr171	107.108	104.377	119.158	69.3765	65.679	70.997	52.2085	48.745	52.4649	763.29	1037.29	1774.94	0.44306	0.334247	1.20132	1.12078e-06	0.750286	0.000601629
ENSMUSG00000027496.15	Aurka	6.19883	8.53507	7.83227	6.05415	2.8	4.97593	2.74545	3.88447	3.8516	104.219	136.218	241.996	0.384788	0.999841	1.20107	0.0105031	0.809644	0.14581
ENSMUSG00000048905.5	Bnip5	10.4629	7.15326	6.41398	5.39011	3.97762	4.86447	4.7212	3.66639	2.79506	101.682	133.497	236.39	0.3895	0.999841	1.19914	0.00124564	0.799336	0.0417596
ENSMUSG00000097636.8	Mirt1	20.4333	17.8996	19.4419	13.6146	7.53445	7.92217	12.1848	6.72789	8.40177	169.437	184.732	392.627	0.124247	0.999841	1.19854	0.000172625	1.06631	0.000820945
ENSMUSG00000032609.12	Klhdc8b	37.9368	42.9951	40.5385	27.5239	31.4795	24.2117	14.0116	20.3115	21.4622	266.862	395.728	619.439	0.570317	0.744084	1.19828	0.00110896	0.621114	0.0710915
ENSMUSG00000059323.14	Tonsl	40.5174	55.5423	52.0432	33.1062	25.8086	35.835	27.3163	24.5822	19.0983	253.952	347.466	587.988	0.450091	0.862619	1.19686	0.000236071	0.735647	0.0489039
ENSMUSG00000028383.17	Hsdl2	22.492	27.1097	23.0245	11.9167	14.1347	13.5376	11.1096	11.6755	11.3108	857.023	1007.72	1983.97	0.234303	0.999841	1.19463	1.18051e-05	0.951075	9.89339e-05
ENSMUSG00000095668.1	Trbd1	4198.54	3944.39	3726.46	2088.96	2200.62	2289.23	1210.45	2607.29	1614.62	61.2457	74.0408	141.895	0.272189	0.999841	1.19434	0.0425959	0.913877	0.0445751
ENSMUSG00000021706.14	Zfyve16	16.9723	20.4052	19.4655	10.2454	12.454	8.86026	9.54524	9.92487	7.49803	509.746	609.046	1178.98	0.257353	0.999841	1.1943	1.60666e-05	0.927019	0.000657159
ENSMUSG00000038058.14	Nod1	8.33262	7.76793	7.30065	4.11701	4.59808	3.20647	4.28322	3.29855	3.4414	223.484	247.061	515.757	0.147122	0.999841	1.19165	1.26263e-05	1.03542	0.000101997
ENSMUSG00000049086.8	Bmyc	173.586	194.819	159.521	76.0983	100.249	121.875	67.661	88.6206	89.0373	226.008	275.979	521.109	0.28901	0.999841	1.18906	0.000727481	0.890992	0.0091068
ENSMUSG00000040943.12	Tet2	32.2082	37.9516	37.8787	19.9193	18.2512	18.9535	16.02	20.5817	14.5849	1353.44	1528.5	3109.44	0.175155	0.999841	1.18384	2.66169e-05	0.999369	4.03927e-06
ENSMUSG00000031805.17	Jak3	109.815	149.632	120.605	78.5037	78.2192	76.3879	55.5469	54.4351	69.3943	1782.78	2323.23	4095.95	0.382508	0.885503	1.18254	0.000184502	0.792034	0.00292991
ENSMUSG00000020185.16	E2f7	4.39959	2.96991	4.4576	3.42336	1.75799	2.71665	2.5856	1.38324	1.66501	85.8446	123.936	196.2	0.528037	0.999841	1.17859	0.0057407	0.642591	0.300493
ENSMUSG00000045382.6	Cxcr4	9.91445	7.76473	11.7823	6.44323	3.18198	5.44531	5.03576	5.05129	3.85083	46.5703	51.1435	106.392	0.129497	0.999841	1.17686	0.0358259	1.03987	0.0883676
ENSMUSG00000036768.6	Kif15	9.03455	8.52018	8.98095	7.13506	3.96539	5.15409	4.43251	5.13373	3.07504	193.686	253.124	442.605	0.382902	0.999841	1.17617	0.000235715	0.784738	0.022588
ENSMUSG00000060260.13	Pwwp2b	1.48414	3.24317	2.28485	0.762399	1.32553	0.866435	2.00735	0.74011	0.853443	44.8757	39.1928	102.028	-0.19126	1	1.17551	0.188955	1.35278	0.0458359
ENSMUSG00000033088.19	Triobp	22.1028	25.9719	26.9601	14.6294	13.6866	13.6132	11.145	12.0964	12.3154	669.276	794.222	1528.73	0.247531	0.999841	1.17532	4.20166e-05	0.920004	9.95951e-05
ENSMUSG00000008604.11	Ubqln4	67.8151	99.178	77.0639	50.8526	43.5743	39.9737	35.9223	42.3111	38.6928	825.988	954.13	1884.17	0.208303	0.999841	1.17323	0.000284928	0.956429	0.000628687
ENSMUSG00000027660.16	Skil	89.3675	114.729	107.475	78.5935	63.191	61.7731	48.6053	45.8323	54.0135	2541.67	3501.46	5798.75	0.462427	0.293197	1.17283	3.83689e-05	0.702717	0.00925968
ENSMUSG00000022969.13	Il10rb	8.66946	7.74841	6.62936	4.52353	4.10373	4.71888	4.67988	3.02735	3.33872	160.911	200.114	366.466	0.314674	0.999841	1.17262	0.000214755	0.848215	0.00413451
ENSMUSG00000068923.14	Syt11	10.5569	10.5774	10.1923	6.84972	7.09465	5.28204	5.56794	5.53895	3.94109	228.631	298.888	520.127	0.38647	0.999841	1.17032	4.98558e-05	0.773997	0.00806115
ENSMUSG00000024065.8	Ehd3	53.1481	58.6791	55.7843	37.2277	29.1263	34.3585	27.6669	26.3871	26.1761	1140.7	1449.05	2589.57	0.345113	0.779595	1.1666	2.18537e-06	0.812923	0.000338058
ENSMUSG00000030342.8	Cd9	13.6022	13.4199	12.5868	6.76026	8.76166	6.63307	7.29266	6.12913	5.65681	309.492	368.434	700.693	0.253125	0.999841	1.16376	6.17715e-06	0.90083	0.000667464
ENSMUSG00000051517.14	Arhgef39	20.16	29.7423	22.7602	21.1897	16.9983	16.1829	13.6909	13.0103	9.13119	69.3506	107.724	156.732	0.632766	0.957664	1.16265	0.0246654	0.519482	0.585691
ENSMUSG00000037349.9	Nudt22	17.6767	20.8465	12.5428	11.8084	11.3719	12.8995	9.47717	7.83557	7.52952	60.5965	90.0208	136.741	0.570891	0.999841	1.15979	0.0310653	0.578638	0.515812
ENSMUSG00000091575.2	2010016I18Rik	200.477	240.177	209.712	157.899	148.968	142.802	108.951	99.7934	105.155	604.571	877.09	1365.3	0.537627	0.0761359	1.1594	2.46163e-05	0.613402	0.0338622
ENSMUSG00000035208.16	Slfn8	58.821	43.9214	58.5016	39.3978	27.7881	33.6514	32.6174	19.4292	25.3517	1181.84	1575.47	2665.49	0.414842	0.730665	1.15772	3.33515e-06	0.734967	0.00085223
ENSMUSG00000043336.14	Filip1l	2.37764	2.5125	2.82395	1.65525	1.83226	1.88884	1.33877	1.13778	1.24899	465.063	682.819	1046.55	0.555125	0.118382	1.15483	1.676e-05	0.591113	0.050841
ENSMUSG00000116505.1	Gm10865	4.16598	5.88459	4.74407	3.63591	2.48233	2.46659	2.80382	2.24997	2.24271	107.551	128.681	241.476	0.258333	0.999841	1.15395	0.00591886	0.886619	0.0471527
ENSMUSG00000070691.10	Runx3	14.8798	14.9351	15.521	12.4564	10.9745	9.02916	7.65026	8.08865	6.23412	298.861	448.442	670.371	0.585133	0.202796	1.14998	2.9047e-05	0.556041	0.0919423
ENSMUSG00000042029.7	Ncapg2	17.0426	20.0338	16.8029	17.4745	11.0487	12.1549	11.5365	7.3191	7.79864	375.19	587.501	840.811	0.646579	0.134019	1.14978	8.62798e-05	0.493883	0.276119
ENSMUSG00000041966.18	Dcaf17	20.907	21.5746	19.6008	12.3461	10.2211	10.0505	12.7561	9.43051	8.32547	780.627	858.468	1749.64	0.136736	0.999841	1.14939	1.66147e-06	1.00267	1.1559e-06
ENSMUSG00000025507.13	Pidd1	19.372	27.8758	31.6602	16.9584	18.4507	17.7718	10.5048	12.1446	15.4047	153.714	214.145	343.936	0.481388	0.999841	1.14743	0.0141508	0.660254	0.185896
ENSMUSG00000019810.15	Fuca2	8.45943	6.47286	7.03599	2.57866	3.30194	3.5429	4.0671	3.61975	2.90815	100.063	91.616	224.21	-0.127479	0.999841	1.14742	0.00112904	1.26457	0.0001334
ENSMUSG00000026285.7	Pdcd1	35.8256	42.0765	46.1956	22.1442	17.8548	19.3326	19.1539	20.623	20.3029	795.003	790.167	1780.51	-0.00874842	0.999841	1.14694	5.91631e-05	1.14786	5.5893e-07
ENSMUSG00000002107.18	Celf2	4.76978	4.95069	5.12052	3.11189	2.75273	2.90434	2.48009	2.31844	2.38554	1972.99	2438.22	4415.86	0.305612	0.862619	1.14584	1.1436e-06	0.831856	2.97718e-05
ENSMUSG00000078922.9	Tgtp1	22.4626	17.1411	17.2516	15.0307	9.52513	16.314	11.9202	8.48082	7.30303	156.089	237.686	348.902	0.603865	0.696663	1.14444	0.000192275	0.530771	0.304073
ENSMUSG00000042675.15	Ypel3	589.343	808.884	612.645	376.754	391.345	376.421	279.508	349.374	345.828	2248.12	2646.36	5027.23	0.235526	0.999841	1.14363	0.000376514	0.899433	0.000480506
ENSMUSG00000020432.12	Tcn2	9.38745	10.966	10.4853	5.86703	6.36044	6.3484	4.44695	5.10383	5.37765	206.075	257.603	458.847	0.323658	0.999841	1.13969	0.00113957	0.808431	0.00936662
ENSMUSG00000051220.2	Ercc6l	4.42045	6.19208	4.26545	3.36411	3.14167	2.48139	2.43627	2.27421	2.60713	104.428	129.158	232.034	0.309735	0.999841	1.13835	0.0128438	0.820934	0.0847248
ENSMUSG00000097354.7	2310001H17Rik	20.1425	17.9027	22.4225	10.3573	10.6198	10.6543	9.86949	8.99601	10.3129	385.545	422.568	857.785	0.133684	0.999841	1.13811	3.26126e-05	0.996977	7.29138e-06
ENSMUSG00000029475.17	Kdm2b	12.0065	16.3136	12.3453	8.97262	7.80767	9.39372	6.72019	7.72535	5.64667	983.589	1302.05	2188.25	0.403989	0.605192	1.13779	0.00018524	0.723319	0.016104
ENSMUSG00000104156.2	Gm38102	30.2589	45.4417	26.7219	17.6303	21.978	28.37	15.1847	17.4967	17.694	92.2249	125.622	204.654	0.446749	0.999841	1.13575	0.0302203	0.678947	0.353617
ENSMUSG00000024074.8	Crim1	0.891077	1.13445	0.901071	0.795431	0.388123	0.649596	0.672739	0.457699	0.351482	139.418	178.438	309.018	0.352285	0.999841	1.13449	0.00397816	0.771385	0.120915
ENSMUSG00000101162.2	Gm26728	8.89002	7.82174	5.24301	4.72078	6.02341	3.94089	3.9482	3.1683	3.54374	70.3009	98.6613	155.89	0.493597	0.999841	1.13319	0.0203647	0.630437	0.389924
ENSMUSG00000005043.13	Sgsh	9.18553	11.8748	11.7258	6.51351	5.78432	5.29151	4.9537	4.95154	6.15207	131.936	144.648	291.531	0.13545	0.999841	1.13024	0.00749783	0.988436	0.00507831
ENSMUSG00000035517.17	Tdrd7	3.49169	2.94579	3.96123	2.44556	1.45152	1.76434	2.41649	1.45436	1.32969	159.894	180.134	352.975	0.169727	0.999841	1.12849	0.00098774	0.949744	0.00417531
ENSMUSG00000000125.5	Wnt3	0.44484	0.583696	0.666897	0.299731	0.235239	0.191605	0.453725	0.224061	0.198264	34.1331	29.6797	75.1302	-0.202835	1	1.12754	0.196802	1.32003	0.0447049
ENSMUSG00000054027.8	Nt5dc3	0.904815	1.09942	0.768319	0.349595	0.471581	0.312874	0.335844	0.521039	0.489178	43.2581	36.3417	95.3904	-0.246127	1	1.12655	0.129322	1.36327	0.0149033
ENSMUSG00000019866.15	Crybg1	19.0942	23.8046	21.4489	14.9253	13.224	13.1579	9.83066	11.2748	10.5791	3009.71	3948.11	6635.59	0.391618	0.533867	1.12366	5.9965e-05	0.723583	0.00336721
ENSMUSG00000056394.17	Lig1	11.5181	13.9708	13.6908	8.85762	7.08435	7.28966	6.53266	6.42511	6.4411	409.693	495.262	901.314	0.27393	0.999841	1.12206	0.000149223	0.840135	0.00195904
ENSMUSG00000018570.17	2810408A11Rik	25.4756	39.8117	31.0002	24.2637	18.3978	22.0416	17.9114	15.9484	14.7957	139.23	188.4	305.7	0.435193	0.999841	1.12116	0.00737418	0.676081	0.190577
ENSMUSG00000021384.14	Susd3	8.56249	10.501	7.05833	4.43732	4.08867	3.66575	4.06604	4.57853	4.29856	140.146	132.916	306.947	-0.0752652	0.999841	1.11584	0.00618221	1.1826	0.000440064
ENSMUSG00000045679.14	Pqlc3	24.0767	29.9467	31.7722	16.1144	17.5245	16.6479	13.228	14.538	14.8276	316.184	376.087	690.612	0.251661	0.999841	1.11167	0.000900959	0.852201	0.00398361
ENSMUSG00000021725.9	Parp8	5.09166	5.52509	5.35208	3.32794	3.35418	3.32216	2.5406	2.64239	2.72269	791.035	1009.84	1725.58	0.352944	0.920561	1.10885	3.60522e-05	0.747767	0.00113494
ENSMUSG00000071064.15	Zfp827	2.25871	2.70262	2.76537	1.51773	1.38755	1.16039	1.33693	1.48487	1.0668	282.154	299.883	614.348	0.0874746	0.999841	1.10745	0.000534584	1.01068	0.00026821
ENSMUSG00000035929.11	H2-Q4	21.3472	27.0709	19.2226	18.3896	15.724	14.0784	13.8196	9.7178	10.8324	168.618	241.586	366.472	0.520034	0.709961	1.10604	0.00300574	0.577076	0.237765
ENSMUSG00000024910.5	Ctsw	311.728	349.471	349.08	169.469	189.207	183.888	157.955	182.726	161.825	1139.74	1244.14	2480.79	0.126724	0.999841	1.10561	4.21518e-05	0.969923	1.02886e-05
ENSMUSG00000048497.11	Mmgt2	12.5717	14.3901	13.71	5.94958	7.20281	7.1432	6.86828	7.90119	5.66666	299.552	303.433	650.907	0.0182795	0.999841	1.10417	0.00035802	1.07559	5.14981e-05
ENSMUSG00000044934.13	Zfp367	7.23011	7.9058	6.2676	5.53591	4.61995	5.00161	3.92362	3.45205	3.3877	160.114	229.22	347.114	0.517669	0.677522	1.10164	0.00117018	0.57503	0.173621
ENSMUSG00000090019.5	Gimap1	465.521	532.319	486.144	287.63	302.467	260.842	246.586	245.993	249.562	2104.06	2439.15	4565.1	0.213603	0.999841	1.1008	1.90264e-05	0.878572	5.66202e-05
ENSMUSG00000022217.14	Emc9	51.5703	56.4058	48.6379	24.9435	29.2472	34.3438	25.4984	24.6526	27.9222	180.526	207.077	390.938	0.199378	0.999841	1.09998	0.00142109	0.891707	0.00678697
ENSMUSG00000001123.15	Lgals9	123.845	130.815	124.262	78.3465	67.1363	77.9423	62.354	58.953	67.1946	3010.52	3597.01	6529.67	0.256921	0.999841	1.09994	1.3163e-05	0.834908	3.80466e-05
ENSMUSG00000032020.15	Ubash3b	3.52128	3.81402	2.63052	2.24825	2.22203	1.57784	1.77519	1.77727	1.46276	417.032	511.334	903.034	0.294698	0.999841	1.09874	0.000226337	0.794751	0.0107303
ENSMUSG00000029516.19	Cit	1.66348	1.48977	2.58906	1.41835	1.23145	1.05094	1.30063	0.844909	0.790257	163.839	213.356	353.635	0.380965	0.999841	1.09665	0.00627151	0.706794	0.117624
ENSMUSG00000022322.8	Shcbp1	5.51388	5.82768	4.84675	3.3861	2.61787	2.71382	3.17199	2.41555	2.60241	177.328	192.273	382.868	0.116953	0.999841	1.09606	0.000730097	0.970385	0.00103635
ENSMUSG00000050107.2	Haspin	34.3371	37.3674	37.132	32.1433	26.1301	33.9447	22.8531	18.3389	14.5037	142.165	242.554	306.842	0.768184	0.0890804	1.09574	0.0016237	0.317034	0.762507
ENSMUSG00000037921.15	Ddx60	13.7617	9.67277	13.3249	10.6444	7.75902	7.19547	7.74868	5.03306	5.63398	807.474	1148.97	1743.83	0.509025	0.277398	1.09538	5.81377e-06	0.57853	0.0373513
ENSMUSG00000095315.2	Gm10130	1.76449	1.68309	2.21341	1.69435	1.68781	1.36085	1.30773	0.692162	0.89971	72.2247	121.932	155.343	0.758375	0.578676	1.0933	0.0304367	0.326741	0.848281
ENSMUSG00000106475.1	Gm43011	11.687	9.45007	14.9294	7.53967	7.40996	5.8526	6.89819	5.67395	5.57646	73.7661	86.2545	158.743	0.227645	0.999841	1.09235	0.0206435	0.856647	0.0822964
ENSMUSG00000029149.14	Krtcap3	117.979	192.509	144.322	64.4424	72.5666	81.9429	63.2534	72.3582	93.505	244.95	233.623	527.487	-0.0665027	0.999841	1.09074	0.0169324	1.14962	0.000818632
ENSMUSG00000066456.14	Hmgn3	2.60163	3.1869	2.94863	2.1015	2.2266	1.86855	1.65178	1.29604	1.50771	85.4607	120.888	183.504	0.503662	0.999841	1.09035	0.0166424	0.578597	0.356371
ENSMUSG00000036225.15	Kctd1	0.685365	0.510241	0.705961	0.242559	0.166115	0.366771	0.349527	0.345211	0.258471	74.4645	62.042	160.263	-0.26912	0.999841	1.08977	0.0144002	1.34997	0.00276838
ENSMUSG00000042842.11	Serpinb6b	5.34574	6.58564	6.42165	3.8304	4.35867	3.56382	2.69604	3.39141	3.18402	90.787	115.596	194.24	0.351013	0.999841	1.08354	0.0234807	0.724742	0.149082
ENSMUSG00000024660.9	Incenp	28.3274	31.91	34.914	22.0201	18.0355	17.8303	15.2598	16.7722	16.0539	471.977	571.671	1010.99	0.276746	0.999841	1.08312	0.000275679	0.798827	0.0023709
ENSMUSG00000039168.15	Dap	8.74164	14.1572	9.469	5.40935	6.45113	6.96019	4.99708	5.7634	5.81179	621.675	711.523	1329.44	0.195356	0.999841	1.08001	0.00462031	0.875019	0.0126108
ENSMUSG00000024066.9	Xdh	6.02434	4.66188	5.85405	2.73469	3.90931	3.64392	2.52477	3.42237	2.32577	171.624	216.893	366.524	0.337667	0.999841	1.07782	0.00206463	0.730428	0.0408856
ENSMUSG00000054499.9	Dedd2	31.828	34.0506	35.1627	19.3199	23.1309	22.5806	15.3472	17.3867	18.1463	683.267	879.147	1458.48	0.364489	0.999841	1.07731	0.000211928	0.704605	0.00705825
ENSMUSG00000025225.15	Nfkb2	170.039	201.702	200.723	123.075	115.209	127.351	92.3686	92.3428	105.979	1603.93	2029.72	3416.65	0.340018	0.982769	1.07393	0.000195878	0.725903	0.00316179
ENSMUSG00000026581.14	Sell	113.59	121.45	118.271	57.6467	63.0642	65.9534	56.2835	62.4036	60.4832	2885.87	3035.83	6138.43	0.0732319	0.999841	1.0719	3.07292e-05	0.98982	1.02055e-06
ENSMUSG00000062866.16	Phactr2	2.18579	1.78392	1.88201	1.21536	1.09978	0.866905	1.27417	0.843021	0.890836	402.132	436.988	851.692	0.120777	0.999841	1.06755	1.96753e-05	0.937822	2.97372e-05
ENSMUSG00000021061.15	Sptb	1.26394	1.28674	1.32247	0.760654	0.852431	0.617169	0.852523	0.714193	0.458495	149.379	170.459	316.19	0.190035	0.999841	1.06688	0.00330246	0.865872	0.00969743
ENSMUSG00000041143.16	Tmco4	3.53905	4.0338	4.41129	2.95641	1.96697	2.54657	2.10602	1.89281	2.15606	362.147	442.883	765.59	0.290294	0.999841	1.06483	0.000570328	0.767009	0.0131395
ENSMUSG00000002897.5	Il17ra	93.8236	128.516	102.681	67.8254	66.8701	60.3228	57.4354	54.7835	56.1809	2660.04	3117.79	5624.06	0.229365	0.999841	1.06355	0.000276014	0.825106	0.00162491
ENSMUSG00000038079.14	Tmem237	5.25649	4.95259	4.48561	2.96354	2.32589	2.98522	3.33584	2.53844	1.80951	92.1954	102.891	194.571	0.154512	0.999841	1.06191	0.0121989	0.89685	0.0219848
ENSMUSG00000020638.8	Cmpk2	30.558	16.004	24.7715	19.3066	13.4774	15.8516	17.2721	6.04642	12.9673	217.011	299.345	457.599	0.465217	0.999841	1.06115	0.0258768	0.588593	0.145143
ENSMUSG00000020641.16	Rsad2	25.0415	10.0193	22.017	16.7705	5.62502	16.5156	15.1674	5.64891	8.43527	275.667	381.666	580.613	0.469019	0.999841	1.05995	0.0287031	0.583186	0.884316
ENSMUSG00000031785.16	Adgrg1	7.22541	7.74745	8.06059	4.15995	5.30191	5.04346	3.58291	4.60764	3.65312	183.035	226.847	384.419	0.310125	0.999841	1.05512	0.00345282	0.735805	0.0371788
ENSMUSG00000034266.6	Batf	14.124	15.7401	15.6391	9.08448	9.70997	12.9002	6.92843	7.80514	8.55855	249.746	341.738	524.457	0.453135	0.999841	1.0549	0.00249279	0.593506	0.149107
ENSMUSG00000060224.4	Pyroxd2	15.9952	16.1432	16.736	12.0738	10.7543	9.74318	8.57568	7.92822	8.63436	450.21	589.028	945.508	0.388833	0.857372	1.05486	0.0001057	0.658569	0.0102287
ENSMUSG00000033031.13	Cip2a	7.6416	8.52402	9.46365	7.78243	5.80413	3.82891	3.3663	4.08342	5.54179	119.907	158.251	251.469	0.403429	0.999841	1.05416	0.0346652	0.645899	0.270332
ENSMUSG00000048234.13	Rnf149	23.693	19.7087	21.0598	14.3421	13.7432	11.4067	9.99938	10.7975	11.8397	504.983	612.798	1059.96	0.280449	0.999841	1.053	0.000137604	0.765541	0.000418213
ENSMUSG00000032009.8	Sesn3	19.0548	26.9695	20.6892	15.2234	15.0212	12.5158	11.3436	10.0621	13.2478	969.915	1202.65	2034.76	0.311328	0.999841	1.05201	0.00220869	0.732935	0.0180217
ENSMUSG00000036853.5	Mcoln3	20.7934	21.2188	23.2538	11.9878	13.3575	8.97551	11.4374	11.2037	11.0986	302.439	311.399	633.057	0.0442943	0.999841	1.05056	0.000316502	0.99813	0.000277796
ENSMUSG00000024299.17	Adamts10	57.2885	77.2833	70.8842	50.0719	42.6426	47.3865	35.7523	31.9488	39.2214	1813.5	2393.52	3799.11	0.400686	0.578676	1.04992	0.000720852	0.641102	0.0325758
ENSMUSG00000033730.4	Egr3	29.7089	49.7886	40.6553	25.7034	21.7665	22.1363	23.5492	19.0809	21.18	196.433	217.592	410.484	0.148531	0.999841	1.04959	0.013611	0.892373	0.0246605
ENSMUSG00000018169.12	Mfng	73.7275	89.5991	72.3638	54.3469	55.4868	53.3767	38.6526	40.2775	43.209	925.971	1246.17	1935.66	0.429157	0.505475	1.04708	0.000486225	0.609618	0.0361293
ENSMUSG00000085201.1	Nr6a1os	2.01374	1.8391	2.68731	1.59611	1.71276	1.85722	1.30936	1.02306	1.08407	69.5309	107.554	144.742	0.630619	0.937416	1.04549	0.0405195	0.406504	0.755291
ENSMUSG00000029602.11	Rasal1	11.7107	18.129	14.3289	11.6249	10.9696	11.0956	7.97686	6.89673	8.41053	320.669	468.581	668.289	0.548892	0.275088	1.04426	0.00683218	0.487532	0.377462
ENSMUSG00000055862.7	Izumo4	68.0489	102.267	78.9135	62.294	60.0377	53.4453	37.4023	47.7067	45.4183	236.81	319.401	492.328	0.432795	0.999841	1.04036	0.0136957	0.599822	0.20105
ENSMUSG00000020042.15	Btbd11	2.19188	2.38817	1.4924	1.19711	1.20714	1.17612	0.961492	0.930416	1.23571	237.227	272.055	493.451	0.200083	0.999841	1.04036	0.0110907	0.833044	0.0134412
ENSMUSG00000021585.10	Cast	39.8302	47.276	44.3879	26.793	26.7309	26.2589	22.9121	21.761	23.985	3125.23	3668.52	6499.46	0.23149	0.999841	1.03944	0.000129105	0.799382	0.000401752
ENSMUSG00000050957.4	Insl6	21.4379	23.9964	20.8006	16.3601	10.4325	12.7401	10.4777	11.9241	11.9872	128.574	147.901	266.914	0.201462	0.999841	1.03914	0.0110907	0.830477	0.0345767
ENSMUSG00000026664.7	Phyh	19.9109	17.3873	17.7064	10.5643	13.8073	12.5312	13.0807	8.687	7.42404	267.83	352.651	555.526	0.397123	0.999841	1.03771	0.00032476	0.629258	0.0459206
ENSMUSG00000024177.9	Nme4	18.88	15.3367	16.2346	9.43211	13.2047	11.4887	11.0203	8.64688	6.84875	75.1102	100.17	155.906	0.415902	0.999841	1.03755	0.020379	0.610631	0.327211
ENSMUSG00000044167.6	Foxo1	23.2765	24.7589	25.532	15.7169	13.0583	12.5582	12.8157	11.52	13.9156	3014.65	3278.02	6259.87	0.121078	0.999841	1.03704	8.62798e-05	0.908519	7.2321e-06
ENSMUSG00000053819.16	Camk2d	5.82404	5.84202	6.24216	4.10268	3.38488	3.67384	3.53848	2.98318	2.89454	1254.37	1515.1	2599.77	0.272352	0.999841	1.03572	7.47099e-06	0.754481	0.000351955
ENSMUSG00000037138.18	Aff3	2.082	2.03794	2.20266	1.43407	1.36294	1.06175	1.18929	0.99191	1.12329	946.658	1119.97	1960.75	0.243441	0.999841	1.03446	2.89687e-05	0.78323	0.000588293
ENSMUSG00000023571.4	C1qtnf12	60.4895	75.8087	59.8172	45.2786	57.4382	52.8093	27.6964	34.7629	39.4107	206.133	314.565	426.137	0.612144	0.596056	1.03198	0.0146798	0.412284	0.559342
ENSMUSG00000040483.15	Xaf1	47.508	43.479	46.7041	34.9514	25.372	35.7603	30.3748	17.9859	24.2768	586.189	793.758	1211.16	0.437418	0.857372	1.03178	0.000193615	0.585806	0.0401221
ENSMUSG00000019773.7	Fbxo5	19.9971	27.5657	23.736	18.5403	23.7471	13.6356	11.9317	12.0725	13.6012	154.768	231.714	319.474	0.585955	0.862619	1.03162	0.0154611	0.437732	0.648634
ENSMUSG00000107128.1	Gm42867	161.138	200.685	169.081	117.078	104.372	110.638	101.063	85.0237	95.4457	121.839	145.757	251.243	0.259894	0.999841	1.03089	0.0134182	0.762748	0.0660623
ENSMUSG00000060675.13	Plaat3	9.09086	7.25125	6.15084	4.61412	3.51625	4.16585	5.20978	3.23367	3.42106	285.647	305.202	589.891	0.0947883	0.999841	1.03076	0.000577708	0.926236	0.000306176
ENSMUSG00000046591.10	Ticrr	5.30213	4.14152	6.25145	4.74341	3.45368	4.12826	3.87971	2.70214	1.82327	157.477	240.438	324.867	0.607363	0.604174	1.03014	0.00889885	0.412508	0.537772
ENSMUSG00000004187.11	Kifc2	12.6782	15.473	11.3749	10.4025	8.07809	10.1096	6.75227	6.50216	7.55338	109.541	151.354	225.526	0.46737	0.999841	1.02794	0.0256307	0.552918	0.375423
ENSMUSG00000025500.12	Lmntd2	12.5204	15.001	14.9719	10.2854	13.6365	10.1443	7.15182	7.70247	7.5661	84.5684	129.917	173.916	0.622821	0.935251	1.02718	0.0356445	0.396018	0.755295
ENSMUSG00000031360.14	Ctps2	12.7944	15.356	13.8941	8.34029	8.48298	8.65143	8.30417	7.82999	6.3275	1212.59	1406.85	2495.75	0.214156	0.999841	1.02588	0.000105654	0.801374	0.000814276
ENSMUSG00000027074.14	Slc43a3	8.36651	11.8982	10.9722	8.11818	6.61349	10.0739	6.42259	6.21742	4.27654	115.732	174.337	237.715	0.587355	0.864169	1.02478	0.0259891	0.425867	0.696211
ENSMUSG00000036155.13	Mgat5	1.70542	2.20162	1.90003	1.19575	1.34168	1.29059	1.12497	1.08447	0.903355	598.249	751.703	1228.41	0.329519	0.999342	1.02266	0.000564646	0.682848	0.0261502
ENSMUSG00000025359.10	Pmel	29.9679	34.2565	36.3359	24.2823	20.5218	19.5534	16.7543	18.771	17.5144	584.215	713.464	1199.79	0.288616	0.999841	1.02217	0.000632879	0.725831	0.00667608
ENSMUSG00000038967.13	Pdk2	22.3095	36.9911	19.5898	12.2729	18.4844	13.9173	13.9431	13.9038	14.515	292.988	313.285	601.448	0.0991401	0.999841	1.02199	0.0235653	0.913186	0.0399576
ENSMUSG00000052566.8	Hook2	8.1676	10.0458	8.65466	6.37026	6.53074	7.57436	4.24298	3.92868	5.91872	123.872	179.985	253.872	0.542388	0.999841	1.02149	0.0368384	0.47291	0.494948
ENSMUSG00000000538.18	Tom1l2	5.63871	6.77597	5.51312	4.07464	3.44371	4.55031	2.79873	2.85559	3.73191	698.972	898.548	1435.52	0.36292	0.999841	1.02112	0.00303765	0.650789	0.0345542
ENSMUSG00000017830.15	Dhx58	130.331	97.1193	121.963	89.8921	59.3728	86.4197	74.2754	43.2664	65.6943	574.485	752.303	1178.69	0.389283	0.999841	1.02111	0.000517388	0.624437	0.0283523
ENSMUSG00000022377.16	Asap1	7.6685	9.07186	8.7211	5.09514	5.51533	4.97581	4.21039	4.68315	4.55306	2380.78	2782.78	4883.35	0.225372	0.999841	1.01953	0.000296808	0.785532	0.000800505
ENSMUSG00000037104.9	Socs5	5.21973	5.49764	6.47304	4.15364	3.81901	3.1863	3.57528	3.20205	2.45502	201.709	249.81	412.708	0.308059	0.999841	1.0185	0.00222543	0.700993	0.0442751
ENSMUSG00000040111.17	Gramd1b	5.26278	6.09011	5.13907	4.68267	3.71525	3.57526	3.13416	2.96248	2.70953	733.591	1011.62	1500.9	0.463578	0.230392	1.01706	0.0001761	0.544664	0.0887505
ENSMUSG00000006715.11	Gmnn	9.92606	10.2024	11.1174	7.12241	7.27439	7.80524	6.19061	5.35995	5.12547	143.712	195.388	293.573	0.443509	0.999841	1.01671	0.00404223	0.564127	0.201178
ENSMUSG00000023032.12	Slc4a8	4.68729	4.06721	5.69015	4.07158	2.97097	2.18473	3.28317	3.18758	1.34609	132.601	161.995	271.078	0.285932	0.999841	1.01623	0.0379742	0.720613	0.125634
ENSMUSG00000027326.13	Knl1	5.6797	5.37812	5.47788	4.33822	3.98871	2.39608	4.44542	2.81817	1.80654	278.03	344.096	567.032	0.307096	0.999841	1.01411	0.00477315	0.695921	0.0573436
ENSMUSG00000008683.16	Rps15a	130.183	108.145	144.807	61.8341	76.9657	87.3487	53.3629	64.6735	79.5498	1295.17	1480.71	2648.24	0.193606	0.999841	1.01387	0.00197341	0.813074	0.00111217
ENSMUSG00000052605.12	Isoc2b	4.27279	6.50792	5.74889	2.71153	3.92228	2.87665	2.82657	3.11325	2.95461	113.894	123.293	232.036	0.117852	0.999841	1.01336	0.0398383	0.886446	0.0711771
ENSMUSG00000042364.11	Snx18	14.3217	13.6447	17.2723	9.97914	8.14873	9.92706	7.51892	8.09062	8.21385	495.446	587.155	1010.37	0.245049	0.999841	1.01203	0.000611317	0.759603	0.00309563
ENSMUSG00000027215.13	Cd82	44.3002	58.2072	45.5358	43.0742	42.9931	44.261	26.2646	27.7565	25.3921	2436.2	4049.13	4964.01	0.733061	6.90465e-05	1.01035	0.000580042	0.26773	0.759353
ENSMUSG00000042105.18	Inpp5f	16.8923	16.6775	16.4467	8.87694	9.38461	8.11608	10.8746	7.7716	8.31936	569.757	571.545	1155.44	0.005607	0.999841	1.00496	7.24515e-05	0.990162	2.8441e-06
ENSMUSG00000010307.7	Tmem86a	18.1463	17.3092	14.776	10.1273	6.68675	12.522	11.2651	9.24533	6.71252	73.7013	82.0022	149.459	0.148578	0.999841	1.00411	0.0414649	0.845147	0.129505
ENSMUSG00000097194.2	9330175E14Rik	50.4008	55.1282	53.4305	36.8583	29.9484	27.7398	27.8836	24.228	32.4377	651.709	730.965	1320.74	0.166624	0.999841	1.00258	0.00120524	0.829307	0.000573499
ENSMUSG00000021611.9	Tert	12.4865	13.7339	10.1021	8.37596	8.87356	7.901	6.6727	7.13949	5.7172	210.282	275.401	425.696	0.389407	0.999841	1.00181	0.00462901	0.602664	0.12804
ENSMUSG00000045211.5	Nudt18	37.4144	32.7333	33.4811	19.1517	20.829	22.1902	15.1404	19.2241	19.9314	202.966	232.726	410.59	0.198737	0.999841	1.00022	0.00618831	0.793962	0.00507831
ENSMUSG00000040322.10	Slc25a24	2.66258	2.06326	1.8769	1.47939	1.26122	1.28617	0.985365	1.33815	1.12612	129.796	151.897	262.766	0.226655	0.999841	1.00007	0.0154014	0.765339	0.0281254
ENSMUSG00000031144.15	Syp	4.02508	3.8668	3.24587	1.14324	1.75319	1.61551	2.42775	2.59759	1.31344	38.0572	28.0943	73.4108	-0.439059	1	0.929772	0.352946	1.35703	0.0305872
ENSMUSG00000038400.15	Pmepa1	3.31323	4.72527	3.36852	2.00194	2.17246	1.3727	1.65459	2.1382	2.64789	216.346	184.621	411.958	-0.225535	0.999841	0.913082	0.086233	1.13193	0.00155297
ENSMUSG00000021636.15	Marveld2	2.51457	1.37312	1.76527	0.90768	0.875318	0.814807	1.63264	0.893275	0.745841	60.1527	50.101	113.239	-0.264785	0.999841	0.894722	0.22072	1.1484	0.0172953
ENSMUSG00000030134.11	Rasgef1a	1.24434	1.34801	1.101	0.678952	0.526935	0.552936	0.947097	0.587935	0.6403	84.4578	70.2725	158.396	-0.265713	0.999841	0.894092	0.0992107	1.15019	0.0047323
ENSMUSG00000043541.16	Casc1	7.37859	7.64145	6.83169	3.12521	4.28515	2.78519	4.55641	3.91146	4.32158	255.519	207.132	473.26	-0.29926	0.999841	0.874329	0.00949515	1.16456	7.35082e-05
ENSMUSG00000028088.14	Fmo5	6.05653	5.81438	6.54709	3.71499	2.57183	1.79233	3.6362	3.67443	3.49168	170.117	127.921	313.079	-0.4106	0.999841	0.865427	0.021462	1.26859	0.000202968
ENSMUSG00000030638.13	Sh3gl3	0.387825	0.355136	0.522982	0.125807	0.229924	0.225704	0.265109	0.306597	0.204432	69.925	53.7987	123.829	-0.377563	0.999841	0.810031	0.286608	1.17678	0.0320898
ENSMUSG00000022686.14	B3gnt5	8.31878	4.61128	6.89119	2.8469	3.47399	2.68786	4.54418	4.11925	3.97134	105.663	76.7708	175.56	-0.457491	0.999841	0.715277	0.232137	1.16458	0.00303219
ENSMUSG00000063146.11	Clip2	1.49721	1.75185	2.01725	1.16981	0.706344	0.765616	1.10596	1.15947	1.18479	137.349	105.366	227.252	-0.38329	0.999841	0.713156	0.242588	1.08927	0.0064498
ENSMUSG00000037966.15	Ninj1	7.96035	7.92019	7.4508	3.58826	4.48077	3.83396	4.5305	5.53239	5.25048	110.843	86.7436	180.912	-0.350906	0.999841	0.691836	0.307782	1.03411	0.00786115
ENSMUSG00000046387.5	Pcdhb17	4.48787	1.6345	12.155	3.75697	2.34967	3.43876	8.36676	9.87359	8.17228	114.04	41.5191	83.9373	-1.46292	0.00366196	-0.455234	0.999926	0.998408	0.511745
ENSMUSG00000103697.1	Gm38020	8.0302	4.53766	3.31524	3.57392	3.58131	2.77423	8.82861	7.34705	7.4299	101.377	43.4354	71.8763	-1.2196	0.0306984	-0.519108	0.838417	0.694155	0.58057
ENSMUSG00000008999.7	Bmp7	0.473899	0.62155	0.359158	1.09098	0.869617	1.41068	1.07982	1.05767	0.527362	115.951	152.142	70.8099	0.386897	0.999841	-0.724732	0.564714	-1.12513	0.0277654
ENSMUSG00000070576.4	Mn1	1.81613	2.32179	1.27223	4.06743	2.97241	5.11191	4.40061	3.31824	3.11648	198.99	229.393	110.1	0.202873	0.999841	-0.867241	0.1358	-1.08215	0.0189746
ENSMUSG00000026814.16	Eng	3.61824	4.60478	4.03116	6.53618	7.8707	6.99357	7.88715	9.43231	9.10129	491.809	401.078	247.14	-0.29298	0.999841	-1.00718	0.00747291	-0.722098	0.0532901
ENSMUSG00000026879.14	Gsn	42.7202	56.0215	48.5395	91.0679	92.1745	93.5247	98.4857	105.961	113.366	9928.45	8698.33	4994.98	-0.190759	0.999841	-1.00837	0.000978653	-0.826278	0.000768953
ENSMUSG00000021200.14	Asb2	10.9804	14.6369	11.2982	23.6435	23.5812	25.1707	24.8597	27.5197	27.5481	1271.5	1160.27	638.786	-0.131795	0.999841	-1.00907	0.0024945	-0.885845	0.00129301
ENSMUSG00000117757.1	Gm50169	42.7343	44.9938	49.9877	73.8132	78.4337	85.6868	93.3863	98.9107	104.172	727.082	588.481	363.83	-0.304586	0.999841	-1.01392	0.00120442	-0.717018	0.0157628
ENSMUSG00000073771.11	Btbd19	25.5205	18.5343	23.8444	34.4773	37.9217	33.9075	41.8969	39.3	61.108	361.287	269.149	180.832	-0.422322	0.999841	-1.0156	0.01654	-0.599068	0.135421
ENSMUSG00000035840.7	Lysmd3	13.6866	20.9061	23.0284	40.1602	37.663	35.1719	39.0689	41.9025	44.9123	1193.19	1075.84	596.52	-0.148829	0.999841	-1.0157	0.00831825	-0.874213	0.00759494
ENSMUSG00000103779.1	Gm36931	11.0882	8.72571	9.81096	18.2331	18.7819	15.0994	21.1784	18.7839	23.2402	281.821	234.207	140.642	-0.264331	0.999841	-1.01856	0.00606698	-0.761011	0.0373513
ENSMUSG00000040339.10	Fam102b	5.1704	4.35675	3.34856	8.9034	7.72528	4.71819	9.12883	9.6515	9.20908	1464.19	1123.27	719.193	-0.381938	0.999841	-1.04278	0.000150023	-0.668093	0.0723313
ENSMUSG00000028069.16	Gpatch4	8.97208	10.2698	8.66854	14.6382	16.5039	18.0205	20.326	19.7111	21.6277	712.522	574.708	349.261	-0.309427	0.999841	-1.0438	0.000839609	-0.742995	0.0182065
ENSMUSG00000113669.1	Gm36723	0.779756	0.30329	0.474826	0.792189	1.10794	0.899389	1.13241	1.31911	0.851319	190.409	165.208	93.7349	-0.204283	0.999841	-1.04544	0.0427695	-0.850527	0.130192
ENSMUSG00000032374.14	Plod2	0.664097	0.742875	0.643725	1.81944	1.57485	1.16309	1.52939	1.6169	1.42146	132.911	133.938	64.8481	0.0121903	0.999841	-1.04745	0.0454621	-1.06747	0.0246605
ENSMUSG00000040724.5	Kcna2	11.6172	6.08885	5.90583	17.147	13.5053	9.91433	22.029	15.3889	14.0093	362.48	293.872	177.444	-0.302501	0.999841	-1.05063	0.00437549	-0.756213	0.102471
ENSMUSG00000040151.9	Hs2st1	1.54323	1.76644	1.6109	2.82371	3.72685	3.06155	3.21794	3.82719	3.96663	887.468	778.625	426.614	-0.187735	0.999841	-1.07272	0.000910771	-0.892963	0.00136239
ENSMUSG00000031808.7	Slc27a1	57.1331	64.6114	58.7581	117.101	120.873	107.954	123.016	128.177	152.582	3919.4	3366.93	1884.55	-0.218926	0.999841	-1.0738	0.000229355	-0.862472	7.08161e-05
ENSMUSG00000100150.2	Gm19585	0.928214	0.950284	0.665354	1.02319	1.43751	1.01814	1.50223	2.29192	1.87204	437.254	269.403	209.543	-0.696969	0.324955	-1.07806	0.00781883	-0.38974	0.708622
ENSMUSG00000002602.16	Axl	5.43149	2.79769	4.21577	8.80963	6.07215	8.93793	10.7563	9.02594	7.82571	353.091	311.756	169.284	-0.181769	0.999841	-1.07912	0.00112741	-0.906488	0.0118879
ENSMUSG00000025597.13	Klhl4	0.776575	1.09063	1.15378	1.13422	1.86584	2.02486	1.62998	2.82927	2.39998	557.5	408.996	264.419	-0.44643	0.999841	-1.09131	0.0158722	-0.653839	0.261751
ENSMUSG00000097078.1	Gm26566	25.6427	42.9792	40.2084	80.116	63.9121	86.7466	78.806	87.471	86.8942	244.458	224.235	115.373	-0.125269	0.999841	-1.09368	0.0242678	-0.97667	0.0329534
ENSMUSG00000022952.17	Runx1	6.94088	6.29828	7.21041	12.7223	11.9808	11.5187	14.9259	16.0229	15.5019	3503.6	2755.69	1655.07	-0.346286	0.704143	-1.09855	4.50959e-06	-0.760008	7.51835e-05
ENSMUSG00000107458.1	Gm44040	3.49752	1.87915	3.58152	7.58866	5.80344	4.01076	7.9216	7.00171	5.61867	124.913	107.904	58.2722	-0.211157	0.999841	-1.11659	0.0382599	-0.912803	0.175263
ENSMUSG00000066595.9	Flvcr1	30.9877	23.1512	28.8992	60.0761	60.3853	49.3147	67.7596	58.144	64.7671	1547.35	1396.42	720.514	-0.147364	0.999841	-1.11909	1.71557e-06	-0.979265	7.79639e-07
ENSMUSG00000072966.11	Gprasp2	13.7516	15.9655	23.904	30.589	29.017	26.1775	41.709	40.5697	43.6309	282.557	194.195	130.67	-0.539444	0.560596	-1.12359	0.00939516	-0.590627	0.395149
ENSMUSG00000076441.9	Ass1	3.10685	3.69406	3.05137	7.39936	6.82098	6.53449	7.59253	8.70392	7.0078	425.163	383.241	195.775	-0.149924	0.999841	-1.13265	0.000828787	-0.991327	0.000807528
ENSMUSG00000053977.13	Cd8a	7.3034	8.46557	5.68246	14.2401	18.7914	17.2167	14.126	17.0632	18.8428	241.131	242.81	110.868	0.0122437	0.999841	-1.13612	0.0137448	-1.156	0.00181887
ENSMUSG00000030775.11	Trat1	10.6776	13.0678	12.5445	22.6094	21.2615	22.8168	25.3153	29.8998	30.9529	3106.79	2410.62	1412.39	-0.365904	0.910703	-1.15426	0.000101664	-0.796159	0.00110204
ENSMUSG00000025612.5	Bach1	1.50413	0.603479	1.7312	2.27169	2.41648	2.68864	3.96562	2.3817	2.72462	252.428	212.186	114.225	-0.25007	0.999841	-1.15955	0.0211488	-0.917807	0.0889911
ENSMUSG00000030123.15	Plxnd1	22.1114	28.1546	18.7728	53.2332	49.5407	34.0021	64.4656	53.4024	50.8798	1418.96	1172.38	639.912	-0.274905	0.999841	-1.16388	6.62129e-05	-0.898301	0.00442769
ENSMUSG00000031133.12	Arhgef6	45.7349	53.3899	45.1214	96.1267	101.508	91.1438	114.93	121.375	111.171	12614.5	10615.9	5693.49	-0.248791	0.999841	-1.16428	3.76548e-06	-0.924714	1.60411e-05
ENSMUSG00000015023.7	Ddx19a	18.3495	28.0047	15.854	39.2654	45.7466	36.0235	49.0807	48.6759	54.7688	1995.19	1596.09	891.111	-0.321319	0.999841	-1.17943	0.000927409	-0.86716	0.0127035
ENSMUSG00000001053.15	N4bp3	3.27869	3.3955	5.8755	12.874	10.4726	8.52226	7.53359	10.1765	12.3997	173.284	181.028	76.673	0.0652908	0.999841	-1.18793	0.04539	-1.25561	0.00407687
ENSMUSG00000017897.18	Eya2	0.81984	0.504697	0.50989	1.43608	1.54974	1.13924	1.47378	1.45832	1.42357	277.901	266.433	123.466	-0.0587372	0.999841	-1.19077	0.000603348	-1.13981	0.00042611
ENSMUSG00000054006.14	D630008O14Rik	12.7941	16.3152	15.3359	30.7826	27.8423	30.3386	35.3337	36.2316	38.2864	2559.5	2088.6	1125.9	-0.293202	0.999841	-1.20108	2.24029e-05	-0.916069	0.000163152
ENSMUSG00000020689.4	Itgb3	32.5445	35.0159	33.7754	79.0075	73.678	64.8882	80.7493	85.8853	82.6649	10970.2	9655.95	4821.42	-0.184038	0.999841	-1.20285	5.91273e-07	-1.02705	9.87224e-08
ENSMUSG00000052512.17	Nav2	1.56231	1.0274	1.6206	2.53086	2.72269	2.29718	3.44914	3.28648	3.44722	1193.04	895.332	524.156	-0.413255	0.498326	-1.20304	4.72007e-06	-0.796934	0.00182275
ENSMUSG00000060470.7	Adgrg3	19.6325	22.1783	22.3202	52.1339	51.8166	53.5612	48.8449	57.8009	51.3453	1631.01	1640.24	716.232	0.00822726	0.999841	-1.20307	1.26068e-05	-1.2195	5.98467e-09
ENSMUSG00000103216.1	Gm37248	252.329	179.294	305.443	506.334	542.825	437.555	610.1	576.755	604.339	5260.89	4419.7	2311.3	-0.251116	0.999841	-1.20327	3.30046e-06	-0.959467	3.81385e-05
ENSMUSG00000041538.16	H2-Ob	24.7121	33.5781	26.0437	55.1666	65.6078	48.7152	68.8145	73.1221	68.5286	1102.51	898.515	483.035	-0.294256	0.999841	-1.20568	8.0287e-05	-0.920274	0.0022942
ENSMUSG00000032875.8	Arhgef17	2.15597	2.1013	1.57985	3.69904	3.73148	4.31804	4.05138	4.73889	5.40101	296.17	245.379	129.575	-0.270459	0.999841	-1.20918	0.00235234	-0.946221	0.00805456
ENSMUSG00000028051.10	Hcn3	4.49544	1.82077	2.51593	6.60025	5.52943	5.44063	7.67551	4.99888	8.16618	132.609	112.847	58.1696	-0.230014	0.999841	-1.21296	0.0379621	-0.989716	0.0833187
ENSMUSG00000026478.14	Lamc1	4.92283	2.40077	2.78323	6.55891	4.11059	5.20394	7.86222	8.77019	7.48024	611.733	405.796	267.492	-0.593451	0.222042	-1.21353	0.000110153	-0.627477	0.166446
ENSMUSG00000025557.10	Slc15a1	3.35447	4.38818	3.00565	8.69584	8.63288	7.53505	9.52129	9.205	8.45972	844.993	784.867	366.495	-0.105949	0.999841	-1.21981	7.37432e-05	-1.12294	4.49206e-05
ENSMUSG00000100039.1	Gm28959	22.5416	12.5324	16.1581	36.1234	37.528	49.631	22.7897	51.5389	47.0762	85.3403	85.4521	36.7958	0.00213606	0.999841	-1.23569	0.141284	-1.2457	0.0298866
ENSMUSG00000039153.17	Runx2	0.175929	0.111875	0.10509	0.238448	0.192991	0.134497	0.354832	0.31718	0.298326	151.79	89.7737	65.3023	-0.756255	0.40978	-1.23819	0.00456649	-0.48833	0.756977
ENSMUSG00000032089.16	Il10ra	7.02827	6.06068	6.52334	14.6959	14.3073	12.1436	12.7745	17.0038	18.7398	688.585	580.596	293.674	-0.245154	0.999841	-1.2466	0.000142933	-1.00742	1.1912e-05
ENSMUSG00000033578.7	Tmem35a	6.45833	7.69625	3.99523	10.85	14.0866	14.6295	14.0163	18.8411	13.8039	465.185	399.785	196.229	-0.218578	0.999841	-1.26125	0.00164673	-1.05332	0.00611968
ENSMUSG00000030630.16	Fah	2.68838	2.01203	2.14015	3.80862	4.90406	2.73903	5.23875	6.33925	5.66844	147.476	98.6669	62.005	-0.575614	0.999841	-1.26756	0.00505925	-0.698934	0.407768
ENSMUSG00000057329.7	Bcl2	19.8901	23.9649	27.1363	45.3493	46.3902	46.4913	55.8401	60.1006	66.5439	15230.4	11591.6	6402.72	-0.393826	0.601391	-1.26767	7.61042e-06	-0.881922	0.000192998
ENSMUSG00000023927.15	Satb1	274.703	308.796	295.347	642.15	611.72	553.541	753.364	748.629	778.14	100750	80595.7	42076.1	-0.321994	0.75367	-1.27676	1.12797e-07	-0.963202	1.14679e-06
ENSMUSG00000052160.7	Pld4	3.70447	1.98763	4.2113	7.36523	11.1379	9.47851	7.26172	9.71215	7.97357	95.3858	108.116	39.7808	0.182713	0.999841	-1.27792	0.0484301	-1.46815	0.00464496
ENSMUSG00000105252.1	Gm42753	16.1184	9.01036	9.87452	26.6729	16.7625	18.6556	37.3805	26.1261	25.8185	103.025	73.3299	43.1192	-0.492624	0.999841	-1.27909	0.017664	-0.794861	0.381988
ENSMUSG00000118423.1	Lrrc70	2.5409	3.7264	3.68537	5.51711	5.59513	5.73646	7.27966	9.12122	9.71039	146.539	94.5328	60.5298	-0.630799	0.885503	-1.2845	0.0172784	-0.660511	0.491418
ENSMUSG00000028150.14	Rorc	1.01443	0.555337	1.38318	1.69844	1.79303	1.48699	2.30557	3.6149	1.79794	153.495	100.494	62.4734	-0.612081	0.999841	-1.31157	0.0271034	-0.708028	0.455314
ENSMUSG00000051934.5	Spats2	0.80418	0.64873	0.624482	1.42977	1.59829	1.4755	1.83548	1.86832	2.0132	329.795	262.135	127.488	-0.329467	0.999841	-1.38808	1.29433e-05	-1.06642	0.000429256
ENSMUSG00000028613.15	Lrp8	2.43986	2.29492	2.12911	5.46146	5.26123	3.98517	6.92727	5.95596	6.36715	795.184	616.066	306.372	-0.36707	0.935251	-1.39129	2.11932e-08	-1.03212	3.17241e-05
ENSMUSG00000048440.16	Cyp4f16	1.17684	1.06642	1.47625	2.50399	3.98683	2.67658	2.2872	2.78474	5.03164	93.6396	83.5791	35.9391	-0.157392	0.999841	-1.39413	0.0616416	-1.24005	0.0461051
ENSMUSG00000090608.1	Gm17200	6.99985	7.13521	5.79321	15.4644	14.7614	14.0307	18.5868	20.9028	16.8551	1194.49	950.779	457.142	-0.329234	0.951266	-1.40138	4.97725e-08	-1.0811	1.00336e-06
ENSMUSG00000047749.2	Zc3hav1l	2.64415	2.93488	2.61329	6.57348	6.08037	5.08117	8.57025	6.61879	8.16566	255.597	196.703	97.5701	-0.375634	0.999841	-1.40139	8.51609e-05	-1.03293	0.00558842
ENSMUSG00000020023.18	Tmcc3	2.62627	2.62942	1.98162	5.11342	5.68167	4.61788	8.01423	6.49062	6.1435	1364.1	1043	521.733	-0.386513	0.467128	-1.40194	8.75244e-09	-1.02504	1.97037e-05
ENSMUSG00000095105.2	Edaradd	1.25272	1.3201	1.322	2.81317	3.16606	2.15482	2.99036	4.52984	3.43794	489.013	364.112	186.549	-0.424524	0.999841	-1.40518	2.87744e-05	-0.988193	0.00164663
ENSMUSG00000020723.3	Cacng4	0.302725	0.661521	0.3107	1.1404	0.988261	0.486008	1.54926	0.870259	1.3733	120.18	84.1016	45.5781	-0.510899	0.999841	-1.40581	0.0372325	-0.9033	0.437009
ENSMUSG00000000253.13	Gmpr	0.692295	0.343385	0.607899	1.31364	1.501	0.815054	1.70737	1.39989	1.4597	86.4344	69.9366	32.9069	-0.300743	0.999841	-1.41262	0.0168012	-1.11745	0.14742
ENSMUSG00000025810.9	Nrp1	1.6188	0.869195	0.996863	2.32101	2.47281	2.15471	2.83093	3.66972	3.06155	718.469	525.691	272.938	-0.45018	0.704143	-1.41604	2.27695e-06	-0.974281	0.000325785
ENSMUSG00000037579.7	Kcnh3	25.5434	29.3293	26.635	62.2121	62.1965	64.7163	79.7295	73.4588	80.5626	1288.74	1055.44	487.998	-0.287669	0.999841	-1.41627	5.49991e-08	-1.13678	4.55035e-07
ENSMUSG00000039474.13	Wfs1	2.67434	2.58097	3.09162	4.80681	5.93338	6.18767	6.70521	8.90016	8.1081	401.678	288.402	151.123	-0.477257	0.95765	-1.42456	2.05229e-05	-0.955038	0.00453566
ENSMUSG00000034164.17	Emid1	3.09963	3.1119	3.08452	5.65351	6.66415	7.25591	9.07975	7.912	9.63902	677.905	504.765	255.06	-0.424539	0.857372	-1.4251	2.6572e-07	-1.00884	0.00019677
ENSMUSG00000002489.16	Tiam1	1.62077	1.44445	1.85307	3.19425	3.04726	2.54444	4.71354	4.73193	4.64898	1036.84	653.053	389.148	-0.666174	0.00977858	-1.42887	1.10476e-08	-0.769962	0.00363812
ENSMUSG00000021696.9	Elovl7	0.337231	0.131242	0.617621	0.705771	0.868261	0.84459	1.30178	0.887939	0.929103	200.122	160.111	74.9393	-0.320379	0.999841	-1.42939	0.0190609	-1.11629	0.116096
ENSMUSG00000031239.5	Itm2a	1375.19	1744.47	1448.23	3041.46	3478.55	3452.8	3874.82	4626.6	4646.08	77057.4	58765.5	28959.5	-0.390953	0.735494	-1.42945	1.87548e-07	-1.04753	4.01458e-06
ENSMUSG00000062545.4	Tlr12	28.064	37.477	35.4834	88.5665	69.1169	87.2496	92.7851	98.0301	103.317	583.929	488.859	218.211	-0.256577	0.999841	-1.4334	7.61042e-06	-1.18431	4.93e-05
ENSMUSG00000104835.4	Gm5547	8.20437	10.8936	11.5267	16.4836	25.7931	17.3865	22.6972	31.3446	35.059	121.688	81.2598	44.8858	-0.577369	0.999841	-1.44775	0.0110931	-0.876874	0.302985
ENSMUSG00000025245.14	Lztfl1	40.4952	40.893	36.1856	85.0381	88.5579	81.5051	109.981	120.812	112.685	3302.14	2477.3	1217.8	-0.414435	0.356115	-1.45563	6.24804e-10	-1.0497	6.07067e-08
ENSMUSG00000031129.9	Slc9a9	2.27982	2.04714	2.50054	5.02961	5.07743	4.60599	6.14272	7.00626	6.74974	3778.28	2812.34	1387.41	-0.425772	0.388584	-1.46205	8.26557e-10	-1.0438	2.09978e-08
ENSMUSG00000020890.11	Gucy2e	1.09784	0.33963	0.856068	1.11776	1.20623	1.47671	2.33848	2.18293	1.96027	95.4571	57.1801	35.14	-0.740226	0.75367	-1.46612	0.0182697	-0.73338	0.644358
ENSMUSG00000032966.14	Fkbp1a	96.9012	105.162	99.2753	207.07	228.763	232.556	260.441	320.622	323.917	13360.3	9902.55	4772.3	-0.432033	0.577558	-1.50274	5.90213e-09	-1.07905	4.42099e-08
ENSMUSG00000032850.16	Rnft2	0.492697	0.216908	0.380337	0.65041	0.359504	0.456344	1.34109	0.929429	0.958936	73.7729	34.2232	26.4151	-1.11222	0.279059	-1.50422	0.0198793	-0.399431	1
ENSMUSG00000024084.8	Qpct	1.48973	1.20367	0.901396	2.90503	3.39621	3.60158	3.35456	3.98133	3.4244	270.814	252.249	96.2451	-0.102099	0.999841	-1.51137	2.08244e-05	-1.41882	1.1912e-05
ENSMUSG00000029816.10	Gpnmb	6.52571	3.31515	4.59886	9.60614	9.58815	11.0652	16.8645	12.3029	14.0171	513.301	367.925	181.532	-0.480082	0.45435	-1.51894	1.22713e-07	-1.04748	0.000462699
ENSMUSG00000097004.1	4731419I09Rik	3.99977	5.45035	5.37577	9.64647	12.3887	10.9317	14.8579	17.024	14.2566	426.339	309.118	149.919	-0.462756	0.781111	-1.51925	4.77993e-06	-1.06545	0.00260323
ENSMUSG00000034028.16	Cd226	3.51	3.05129	3.7558	8.0363	8.91954	7.36704	8.61292	11.7043	10.9556	1780.11	1385.97	623.646	-0.360656	0.999841	-1.53006	1.68192e-08	-1.17638	5.59421e-09
ENSMUSG00000025014.13	Dntt	4.48923	3.70149	5.03482	9.53857	10.1045	8.94791	12.177	14.6329	13.9309	948.744	669.385	327.996	-0.502498	0.356154	-1.54819	1.1544e-08	-1.0526	7.13737e-06
ENSMUSG00000028041.17	Adam15	22.1815	27.9585	21.2206	53.7562	52.5139	47.5277	81.9049	82.6587	72.3079	1202.5	792.811	396.7	-0.600676	0.0106227	-1.61449	1.59707e-09	-1.02291	0.000112108
ENSMUSG00000047898.7	Ccr4	56.3429	67.6082	57.495	163.918	185.47	169.629	190.614	217.104	205.295	4278.36	3655.19	1372.32	-0.226937	0.999841	-1.65698	6.82035e-11	-1.43889	5.85619e-12
ENSMUSG00000004105.8	Angptl2	1.38237	1.17047	0.950172	2.42543	2.87401	2.37131	4.08135	4.00839	3.69995	272.991	180.6	87.0621	-0.59397	0.363601	-1.66599	2.8054e-07	-1.08051	0.00453566
ENSMUSG00000049410.8	Zfp683	2.21116	1.79277	1.27129	4.24197	5.36842	3.54988	6.96474	4.9944	5.95726	84.8284	63.665	26.8629	-0.408644	0.999841	-1.67823	0.00325504	-1.27667	1
ENSMUSG00000025190.13	Got1	19.6371	23.5387	17.8622	49.8991	56.0474	53.0577	65.2467	73.0452	76.0134	2867.53	2140.98	882.319	-0.421238	0.562533	-1.71718	1.43821e-10	-1.30447	5.79949e-09
ENSMUSG00000003882.5	Il7r	52.9165	55.6842	59.7086	169.927	183.258	160.529	182.306	218.133	199.315	11122	9595.58	3361.61	-0.212908	0.999841	-1.7431	2.24868e-13	-1.53848	3.964e-17
ENSMUSG00000030406.7	Gipr	1.00038	2.20836	1.16526	4.48638	4.55098	5.85062	5.51668	4.33473	6.52878	101.455	92.9649	30.1046	-0.123834	0.999841	-1.75706	0.00578196	-1.64054	0.00611968
ENSMUSG00000032387.15	Rbpms2	0.673299	0.292328	0.669854	1.36052	1.69892	1.52823	1.86715	1.85792	1.99077	108.634	88.2017	32.4817	-0.297424	0.999841	-1.76083	0.000845094	-1.46951	0.00955493
ENSMUSG00000015970.19	Chdh	13.4378	13.3523	16.3625	45.4736	36.508	36.1551	52.3797	47.9932	57.2823	3180.2	2396.31	937.292	-0.408129	0.544067	-1.77893	2.75915e-13	-1.37754	6.58166e-12
ENSMUSG00000061718.12	Ppp1r1b	1.64895	0.656504	1.349	3.66105	4.08035	3.79828	4.03595	3.79393	5.44193	82.4461	71.7551	23.3603	-0.195808	0.999841	-1.84266	0.00338767	-1.65202	0.00585141
ENSMUSG00000032204.13	Aqp9	2.73126	2.55581	2.27576	9.04561	7.40222	8.48168	9.1708	10.3699	10.6209	670.25	555.86	179.537	-0.269929	0.999841	-1.91646	2.87754e-12	-1.65379	4.06545e-13
ENSMUSG00000018906.14	P4ha2	0.309954	0.630729	0.864027	1.15322	1.44673	1.27168	3.15739	3.28937	1.35548	97.1083	50.1766	25.5542	-0.953955	0.53369	-1.92454	0.00354134	-0.984338	1
ENSMUSG00000021587.5	Pcsk1	0.222371	0.190901	0.162719	0.605005	0.125556	0.178502	0.506694	1.21981	0.573061	55.1953	21.3993	14.6435	-1.37555	1	-1.93318	0.020547	-0.564225	1
ENSMUSG00000074607.11	Tox2	0.595796	0.612382	0.518588	1.64388	1.84539	1.5519	2.16104	2.41684	2.58937	522.933	369.466	135.009	-0.499575	0.596358	-1.9686	3.22461e-11	-1.47622	4.01136e-08
ENSMUSG00000015966.17	Il17rb	19.7807	20.1325	18.8018	68.2853	60.1034	65.3142	79.2932	79.5541	88.288	2142.8	1690.06	547.402	-0.342253	0.910703	-1.98509	7.62892e-17	-1.65022	8.95889e-19
ENSMUSG00000050271.12	Prag1	2.45533	1.88863	2.36545	9.32352	7.82559	7.25308	9.13056	8.08755	10.8787	633.607	551.609	160.51	-0.198838	0.999841	-1.99713	1.23194e-12	-1.80406	8.16905e-16
ENSMUSG00000117687.1	Gm50182	0.486802	0.128588	0.187893	0.752346	0.355203	0.781532	1.50574	0.966641	0.789553	37.2279	22.3726	9.56723	-0.743552	1	-2.00541	0.0487351	-1.26915	1
ENSMUSG00000052684.4	Jun	1.93759	4.09448	2.80448	13.6001	8.28081	14.357	11.2672	15.0051	13.8275	119.553	107.984	29.0672	-0.149346	0.999841	-2.04276	0.000165839	-1.90261	0.000400825
ENSMUSG00000032254.10	Kif23	17.8724	23.6687	23.397	75.852	70.0514	61.8068	105.793	105.683	100.636	2639.28	1777.03	601.12	-0.570443	0.0130077	-2.14925	1.54002e-17	-1.58705	4.28349e-12
ENSMUSG00000107804.1	Gm44439	2.11718	1.36316	3.48577	6.86793	11.2966	6.58557	9.57743	11.1014	11.9041	109.397	83.5987	24.7346	-0.382153	0.999841	-2.15341	7.68259e-05	-1.77658	0.00417531
ENSMUSG00000016179.11	Camk1g	0.40941	0.175735	0.641965	1.17814	1.28295	1.39673	1.6051	2.14673	1.94229	98.836	67.2571	22.294	-0.55469	0.999841	-2.16037	0.000388473	-1.61227	1
ENSMUSG00000017737.2	Mmp9	6.09538	5.75297	11.5363	49.3259	30.4309	38.7998	33.5398	32.8495	44.7943	462.934	491.196	104.019	0.0859127	0.999841	-2.16567	7.3362e-09	-2.25522	2.41147e-12
ENSMUSG00000018341.12	Il12rb2	0.659809	0.599269	0.593768	1.99927	1.77849	1.88829	2.52624	3.25836	3.07476	548.667	351.414	122.165	-0.642637	0.154441	-2.1827	6.08066e-14	-1.54708	9.69475e-10
ENSMUSG00000114329.1	Gm30489	1.50726	0.862636	0.709027	3.46992	3.57435	2.87354	5.00014	5.28914	4.36982	136.377	93.6827	30.1253	-0.540338	0.999841	-2.20785	5.84916e-07	-1.67491	0.000850635
ENSMUSG00000039109.16	F13a1	1.49365	1.25235	1.27409	4.37637	4.9589	4.54415	6.19224	7.10899	6.33545	2319.21	1657.19	507.186	-0.48461	0.198925	-2.20962	9.23089e-24	-1.73349	5.42596e-22
ENSMUSG00000091661.2	Gm17021	3.78604	3.19185	4.43645	14.2719	15.2377	15.4686	18.852	21.4778	16.2843	1094.66	884.422	237.795	-0.307813	0.999841	-2.21677	3.37464e-19	-1.91744	2.92981e-19
ENSMUSG00000070643.11	Sox13	2.4464	1.0295	2.48212	9.30623	6.48395	4.90943	9.1427	9.00837	11.0244	359.583	254.421	76.324	-0.498031	0.999841	-2.25506	7.37027e-10	-1.76112	6.20526e-06
ENSMUSG00000005474.9	Myl10	3.49871	1.42391	3.12096	9.04705	10.1143	12.2325	12.1302	12.5439	14.754	224.989	180.314	47.5197	-0.318206	0.999841	-2.26483	1.65707e-08	-1.95348	7.60127e-07
ENSMUSG00000094689.1	Ighv1-81	1.09518	5.01432	12.3643	25.6708	34.1335	40.4395	24.661	40.9928	33.8678	40.5779	40.9553	8.29345	0.0137462	1	-2.27327	0.041867	-2.29212	1
ENSMUSG00000029530.16	Ccr9	59.9241	59.0177	62.1424	222.466	237.327	217.838	292.064	328.021	313.981	23680.7	17324.8	4934.56	-0.450838	0.207125	-2.27972	8.40396e-26	-1.83722	2.07071e-28
ENSMUSG00000044258.10	Ctla2a	6.05572	8.31793	4.17802	21.0383	22.5667	34.0273	24.8373	33.6093	39.5821	145.274	114.608	29.513	-0.341689	0.999841	-2.31168	5.274e-06	-1.97837	9.85365e-05
ENSMUSG00000000552.10	Zfp385a	0.35499	0.348287	0.190845	0.955207	1.4775	0.814165	1.46822	1.63638	1.88906	87.5972	57.1737	16.6938	-0.608288	0.999841	-2.41013	2.64022e-05	-1.80736	1
ENSMUSG00000049515.12	Espnl	0.113989	0.0434921	0.14299	0.174945	0.205955	0.0305005	0.427799	0.465899	0.747741	38.9058	9.59283	7.30123	-2.00281	1	-2.42937	0.0136842	-0.422622	1
ENSMUSG00000097494.7	4933406C10Rik	0.586306	0.894811	0.754331	3.15886	2.77057	2.77557	4.27989	5.1808	4.03621	394.974	257.405	71.9377	-0.618247	0.187569	-2.46441	1.5576e-13	-1.85473	1.52442e-08
ENSMUSG00000089849.1	Runx2os2	1.66819	0	0.64388	1.39651	4.17334	3.09021	4.95351	5.13441	2.52529	42.3213	30.3766	7.73064	-0.47597	1	-2.50969	0.0353789	-2.03584	1
ENSMUSG00000020644.9	Id2	215.662	273.1	227.658	942.349	1140.83	1031.06	1317.22	1615.97	1579.59	9258.76	6424.01	1589.59	-0.527242	0.197674	-2.55919	1.77878e-23	-2.04074	2.81227e-22
ENSMUSG00000067235.14	H2-Q10	0.638233	0.487031	0.133435	1.69191	0.864866	0.853871	3.93509	1.09836	2.84094	31.7931	14.1363	5.50571	-1.16932	1	-2.56155	0.0314915	-1.39729	1
ENSMUSG00000030410.16	Dmwd	2.46923	3.99592	2.77703	12.4738	14.1919	10.2523	17.5297	21.9796	19.9876	309.576	193.059	52.6595	-0.679039	0.277398	-2.56283	4.39678e-12	-1.89158	9.86463e-07
ENSMUSG00000055629.5	B4galnt4	0.37276	0.533344	0	0.780129	2.27306	0.748055	1.79866	2.28533	2.22689	30.0952	18.3153	4.69628	-0.702895	1	-2.70119	0.0405195	-2.00118	1
ENSMUSG00000112124.1	Gm19056	10.7346	1.36525	8.97716	35.9455	17.779	25.8508	50.8382	49.2631	41.0764	103.346	58.9858	15.831	-0.81404	0.628588	-2.73858	8.49091e-06	-1.93017	1
ENSMUSG00000104557.1	Gm36520	5.3904	1.08883	2.78428	9.5559	17.6167	10.6902	16.32	24.1463	21.8398	87.6277	53.4523	13.0145	-0.70705	0.999841	-2.79733	9.24289e-06	-2.09045	1
ENSMUSG00000112916.1	Gm18622	2.3965	4.57188	10.0207	22.0682	18.4024	12.8248	33.4064	56.7081	46.0385	76.1218	29.567	10.3273	-1.36241	0.122014	-2.86726	4.01162e-05	-1.5176	1
ENSMUSG00000105928.1	Gm9256	3.68195	0	0.419882	7.00523	4.98939	2.68689	12.921	9.07258	6.11659	35.819	19.3634	5.10104	-0.887659	1	-2.9049	0.025788	-2.00534	1
ENSMUSG00000106095.2	2010110G14Rik	0.019227	0.011004	0.0301484	0.120717	0.123759	0.0926035	0.1237	0.229551	0.16216	47.828	31.1853	5.8796	-0.615527	1	-3.03045	0.000302447	-2.42162	1
ENSMUSG00000097240.1	Gm26614	0.35387	0.135018	0	0.641849	0.319685	0.75749	1.04348	2.05533	0.746132	28.6147	12.9456	3.67734	-1.15714	1	-3.03611	0.0253354	-1.88113	1
ENSMUSG00000096452.2	Ighv1-77	7.28439	2.77933	9.13767	34.5555	51.0004	46.7786	54.6763	57.9789	68.2625	66.1899	48.7605	7.30123	-0.436282	0.999841	-3.19595	3.67909e-06	-2.7649	1
ENSMUSG00000018916.5	Csf2	1.78463	0.453946	1.49245	4.97994	9.94207	6.68527	7.65449	16.124	11.428	79.5514	48.8417	8.5277	-0.699609	0.999841	-3.25552	1.85719e-06	-2.5604	1
ENSMUSG00000085585.1	Gm12223	0.13785	0.236682	0.259382	1.21169	2.5218	1.2172	1.55204	4.35912	1.64705	48.7523	32.1697	4.46619	-0.596828	1	-3.43799	0.000147321	-2.85138	1
ENSMUSG00000033577.18	Myo6	1.14284	0.774202	1.18003	4.39957	4.509	6.87721	10.3662	12.2621	19.3647	2438.78	907.195	186.44	-1.42668	0.156089	-3.72828	1.242e-33	-2.3072	1.61384e-19

## Sheet: Table 3b
Table 3b. Overlap of GFPhi SP4 transcriptomes from Nur77-eGFP reporter and OTII/RIPmOVA model. Shown is overlap between SP4 GFPhi/lo DEG (see Table 3a, padj < 0.05; |log2fc|≥ 1; N= 737) with DEG from OTII-RIPmOVA/OTII-WT (fdr<0.05; |log2fc|≥ 1, N=350). Overlap of sig DEG from both set N=165 (nearly half of RIPmOVA-induced genes). Green highlighting denotes N=59 genes in this data set that we iden…
	GSE279344	SP4 GFP hi v lo (Nur77-EGFP reporter)							GSE235101 RNAseq	OT2_RIPmOVA.v.OT2_WT
symbol	log2FoldChange	padj	baseMean	LO_baseMean	HI_baseMean			SYMBOL	log2FC OTII (RIPmOVA / WT)	p value	fdr
Lad1	7.48792	3.39e-140	1998.59	22.2423	3974.93			Lad1	7.778	-5.21e-38	2.26e-34
Tnfrsf9	6.56164	3.71e-126	4588.09	96.2059	9079.98			Tnfrsf9	4.452	-1.93e-50	1.68e-46
Arhgap20os	6.08389	3.05e-46	299.5	8.50957	590.49			Arhgap20os	4.035	-1.6e-07	2.81e-05
1110032F04Rik	5.99979	9.7e-06	295.305	9.11824	581.493			1110032F04Rik	1.914	-0.00017	0.00997187
Arhgap20	5.87865	2.15e-115	3922.7	130.788	7714.6			Arhgap20	5.254	-3.26e-15	2.46e-12
Tmem121b	5.51571	6.2e-05	98.0505	4.1349	191.966			Tmem121b	4.076	-0.000229	0.0127452
Slc45a3	5.45662	1.74e-22	99.5959	4.50994	194.682			Slc45a3	4.74	-0.000569	0.0272751
Neurl3	5.05684	3.23e-34	194.237	11.3071	377.167			Neurl3	1.401	-3.33e-05	0.00283523
Rln3	4.72423	5.88e-26	137.841	10.0344	265.648			Rln3	5.148	-6.52e-20	8.08e-17
Tagap	4.25942	2.32e-50	953.822	94.9454	1812.7			Tagap	2.056	-9.84e-23	1.31e-19
Cd83	4.14326	0.00109202	134.655	14.4152	254.896			Cd83	4.696	-2.78e-19	3.22e-16
Rem2	4.10781	5.92e-05	22.3497	2.37334	42.3261			Rem2	3.431	-0.000325	0.0168629
Nrgn	4.10114	1.83e-32	743.902	82.2456	1405.56			Nrgn	2.524	-5.12e-05	0.00389464
Chchd10	4.07823	1.58e-39	341.525	38.0809	644.968			Chchd10	1.478	-1.31e-05	0.00126668
Rgs16	4.03792	4.87e-32	381.802	44.1402	719.464			Rgs16	5.336	-5.2e-38	2.26e-34
Eno3	4.03645	3.91e-43	989.174	113.895	1864.45			Eno3	2.162	-2.47e-14	1.59e-11
Il2rb	3.98947	9.13e-59	1934.93	229.352	3640.52			Il2rb	2.513	-3.42e-05	0.0028913
Cyth4	3.97732	7.57e-60	2083.57	248.674	3918.46			Cyth4	1.007	-0.000681	0.0311088
Il2ra	3.97215	6.58e-35	296.68	35.7045	557.655			Il2ra	2.079	-6.6e-12	3.09e-09
Xcl1	3.76308	2.93e-05	34.0459	4.8358	63.2561			Xcl1	4.865	-0.000604	0.0285029
Ctla4	3.61023	7.56e-36	271.724	41.2351	502.213			Ctla4	1.242	-0.000931	0.0394004
Gm3636	3.58091	1.83e-13	105.689	16.2997	195.078			Gm3636	2.537	-0.00011	0.00730631
Fibcd1	3.57692	9.78e-24	164.555	25.6086	303.502			Fibcd1	2.928	-0.000432	0.0218462
Gsto1	3.54578	9.78e-24	479.862	75.9465	883.778			Gsto1	1.975	-8.37e-10	2.46e-07
Tnfrsf4	3.52359	4.75e-64	2545.39	407.401	4683.38			Tnfrsf4	2.531	-3.02e-26	5.25e-23
Mir155hg	3.4969	5.47e-20	164.85	27.035	302.665			Mir155hg	5.005	-1.11e-10	3.94e-08
Pbk	3.45419	9.16e-14	135.928	22.7803	249.075			Pbk	3.085	-0.00058	0.0276715
Tnfrsf25	3.44293	4.56e-27	412.16	69.6228	754.698			Tnfrsf25	1.047	-0.000279	0.0150329
Kit	3.42113	1.13e-05	463.115	78.9841	847.247			Kit	6.034	-3.98e-14	2.33e-11
Ikzf2	3.42096	1.24e-66	2833.52	484.089	5182.94			Ikzf2	4.352	-4.02e-14	2.33e-11
Trpm1	3.35891	7.15e-30	484.895	86.0179	883.771			Trpm1	3.062	-9.14e-11	3.31e-08
Slc35d3	3.2769	1.93e-06	36.9082	6.90787	66.9086			Slc35d3	7.615	-4.78e-05	0.00370034
Bcl2l11	3.22216	1.33e-46	4246.28	822.291	7670.26			Bcl2l11	2.393	-9.13e-32	2.26e-28
Pdzk1ip1	3.14037	5.47e-09	55.2225	11.2088	99.2361			Pdzk1ip1	4.676	-5.64e-08	1.11e-05
Ift80	3.11799	3.36e-38	2708.36	559.62	4857.1			Ift80	1.093	-4.93e-06	0.000535
Tnfrsf1b	2.97217	1.51e-42	3515.67	795.059	6236.28			Tnfrsf1b	1.814	-1.38e-16	1.33e-13
Nt5e	2.8708	9.63e-18	211.698	51.0819	372.315			Nt5e	3.986	-1.45e-05	0.0013621
Rcn1	2.82763	1.57e-14	310.246	76.5277	543.965			Rcn1	1.709	-1.54e-09	4.19e-07
Colq	2.80316	7.81e-22	1101.12	276.176	1926.07			Colq	3.358	-2.93e-27	5.65e-24
Gadd45b	2.78223	1.01e-18	352.605	89.6793	615.531			Gadd45b	4.618	-2.25e-69	3.91e-65
Trib1	2.77504	1.02e-24	820.617	209.348	1431.89			Trib1	3.154	-7.5e-18	8.13e-15
Pla2g4f	2.76687	6.64e-28	864.966	221.467	1508.47			Pla2g4f	3.855	-6.8e-14	3.81e-11
Ikzf4	2.74032	2.45e-31	1025.72	267.227	1784.21			Ikzf4	1.609	-7.72e-14	4.06e-11
Bcl2a1b	2.66754	0.000611317	30.1879	8.24824	52.1275			Bcl2a1b	2.159	-7.83e-10	2.34e-07
Cyth3	2.63409	8e-30	1558.16	432.539	2683.78			Cyth3	2.618	-5.47e-16	4.52e-13
Gsap	2.60182	3.68e-19	618.354	174.821	1061.89			Gsap	2.147	-1.52e-14	1.05e-11
Nusap1	2.59147	2.21e-15	356.773	101.733	611.812			Nusap1	2.196	-0.000163	0.00972751
Ncapg	2.55904	4.94e-14	251.894	73.3764	430.412			Ncapg	1.942	-0.000311	0.0163218
Pclaf	2.50804	1.29e-11	425.799	127.462	724.137			Pclaf	2.158	-4.98e-05	0.00382146
Gm4956	2.485	1.2e-07	110.517	33.4418	187.592			Gm4956	2.78	-2.29e-07	3.77e-05
Lmna	2.4587	3.55e-20	726.208	223.567	1228.85			Lmna	1.423	-7.28e-14	3.95e-11
Dusp4	2.44136	1.33e-10	157.995	49.0314	266.959			Dusp4	3.127	-0.000164	0.00972751
Klhdc2	2.44085	3.41e-15	322.113	100.159	544.066			Klhdc2	1.836	-1.48e-05	0.00138079
Pou2f2	2.42896	2.08e-05	74.0764	23.3398	124.813			Pou2f2	2.4	-2.22e-06	0.000268
Prr13	2.42889	1.14e-17	308.746	96.7347	520.757			Prr13	1.275	-1.49e-05	0.00138079
Fosl2	2.38045	1.07e-09	237.524	76.4846	398.563			Fosl2	3.095	-1.39e-14	1e-11
Nr4a3	2.36544	4.85e-19	684.121	222.638	1145.6			Nr4a3	4.708	-6.62e-38	2.3e-34
Grasp	2.36075	8.45e-15	1612.19	525.852	2698.53			Grasp	1.846	-1.65e-05	0.00150683
Bcl2a1d	2.31496	7.8e-11	176.035	59.1733	292.897			Bcl2a1d	2.502	-2.07e-16	1.89e-13
Ms4a4b	2.28326	2.52e-29	3624.44	1235.65	6013.24			Ms4a4b	-1.28	-6.02e-07	8.78e-05
Lactb	2.26187	1.86e-18	719.102	248.366	1189.84			Lactb	1.259	-4.2e-06	0.000467
Ntn1	2.26027	8.24e-11	186.19	64.3627	308.017			Ntn1	2.923	-1.37e-08	3.21e-06
Gm3696	2.24687	0.000681126	45.1481	15.7248	74.5714			Gm3696	3.565	-0.000204	0.0115063
Atp1a2	2.24663	1.08e-08	138.776	48.3489	229.203			Atp1a2	4.904	-1.16e-08	2.76e-06
Itih5	2.24552	3.41e-20	1034.61	360.516	1708.71			Itih5	1.022	-5e-05	0.00382588
C1ql3	2.21938	0.00571259	33.7673	11.9374	55.5973			C1ql3	3.283	-0.000131	0.00833269
Top2a	2.21464	7.14e-15	1625.18	576.421	2673.94			Top2a	1.464	-7.31e-05	0.00526431
2810459M11Rik	2.21083	0.00119008	37.5529	13.37	61.7359			2810459M11Rik	4.357	-2.55e-08	5.54e-06
Stx11	2.19983	5.21e-08	125.817	44.9273	206.706			Stx11	3.117	-5.47e-11	2.16e-08
Endod1	2.1385	2.08e-06	99.7601	36.8389	162.681			Endod1	3.75	-1.51e-06	0.000189
Bcl6	2.13783	4.76e-16	992.02	367.485	1616.56			Bcl6	1.303	-4.44e-07	6.76e-05
Ccr6	2.13577	0.0168012	25.3157	9.35498	41.2764			Ccr6	4.12	-5.08e-08	1.03e-05
Tnfrsf18	2.13216	2.5e-18	2855.13	1060.87	4649.4			Tnfrsf18	1.231	-3.32e-08	6.87e-06
Tpx2	2.10739	3.49e-13	318.86	120.194	517.525			Tpx2	1.516	-0.000984	0.0410574
Cybrd1	2.08358	5.59e-06	108.006	41.441	174.572			Cybrd1	2.482	-1.01e-07	1.93e-05
Ptger3	2.08266	8.77e-09	138.07	52.8435	223.298			Ptger3	2.823	-2.98e-08	6.22e-06
Tk1	2.07253	4.82e-08	171.716	66.1212	277.311			Tk1	1.878	-0.000822	0.0357606
Ncf4	2.06569	9.68e-05	134.348	52.0164	216.68			Ncf4	1.202	-0.00106675	0.0434537
Nr4a1	2.04817	6.83e-16	12903.2	5025.21	20781.2			Nr4a1	1.779	-2.29e-14	1.53e-11
Fam124b	2.03878	0.0304246	25.754	10.0344	41.4737			Fam124b	4.78	-0.000147	0.00902424
Acoxl	2.03511	2.94e-05	114.431	44.8719	183.991			Acoxl	1.538	-0.000118	0.00774393
Apol9b	2.03296	8.01e-09	203.963	80.312	327.614			Apol9b	2.207	-0.000806	0.0352123
Cd160	2.02637	1.21e-05	88.16	34.6838	141.636			Cd160	2.457	-9.29e-05	0.00639482
Bhlhe40	2.01942	4.91e-05	140.382	55.6441	225.119			Bhlhe40	5.784	-2.93e-05	0.00252233
Slc16a3	2.01684	5.06e-07	186.784	74.0713	299.497			Slc16a3	1.743	-7.03e-05	0.00510281
Tgif1	2.00042	6.86e-13	366.736	146.833	586.638			Tgif1	1.367	-2.18e-07	3.63e-05
Pde4a	1.99407	7.21e-07	134.47	53.9779	214.963			Pde4a	1.984	-3.55e-06	0.000399
Fasl	1.97749	0.00057993	63.5324	25.9098	101.155			Fasl	1.773	-2.33e-06	0.000279
Cish	1.97029	6.49e-14	759.789	309.225	1210.35			Cish	2.638	-6.7e-24	9.69e-21
Tbc1d4	1.94681	2.08e-13	905.805	373.145	1438.46			Tbc1d4	1.367	-9.92e-07	0.000132
Swap70	1.93329	9.86e-13	1675.65	695.604	2655.69			Swap70	1.504	-1.23e-07	2.26e-05
Ccna2	1.85903	1.95e-08	548.685	237.367	860.003			Ccna2	2.798	-2.36e-06	0.000281
Mapre2	1.81	1.34e-11	1144.12	508.065	1780.18			Mapre2	1.526	-1.27e-11	5.5e-09
Sdc3	1.7968	1.56e-11	673.862	301.499	1046.23			Sdc3	1.24	-0.000421	0.0213832
Hipk2	1.79556	1.56e-10	684.208	306.135	1062.28			Hipk2	1.894	-7.42e-09	1.84e-06
Ahr	1.76623	8.83e-07	265.829	120.745	410.912			Ahr	1.767	-2.3e-07	3.77e-05
Myo1e	1.76441	2.31e-08	335.523	152.665	518.382			Myo1e	3.069	-4.28e-10	1.4e-07
Mxd1	1.7319	1.27e-14	2104.09	974.095	3234.09			Mxd1	1.17	-5.2e-10	1.67e-07
Arhgap18	1.7311	1.59e-09	640.182	296.245	984.12			Arhgap18	1.043	-1.14e-05	0.0011343
Cysltr2	1.71893	0.0142629	40.4477	18.8452	62.0501			Cysltr2	2.585	-1.38e-11	5.85e-09
Lgals1	1.70436	2.58e-09	465.246	218.651	711.842			Lgals1	1.06	-2.94e-05	0.00252233
Fdx1	1.69914	2.84e-10	408.053	192.203	623.903			Fdx1	1.8	-1.31e-12	6.5e-10
H2-Q6	1.6817	0.000216719	100.188	47.5557	152.821			H2-Q6	2.548	-1.3e-10	4.51e-08
Slc28a2b	1.6772	1.23e-07	235.613	112.118	359.108			Slc28a2b	-1.068	-9.63e-05	0.00655473
P2rx7	1.67447	1.53e-10	785.13	374.765	1195.49			P2rx7	1.241	-0.000142	0.00884818
Fam129a	1.66934	5.13e-05	205.087	97.9	312.274			Fam129a	3.034	-4.75e-17	4.85e-14
Prc1	1.65281	8.23e-07	499.524	241.237	757.812			Prc1	1.383	-0.000244	0.0133617
Nrp2	1.64365	1.02e-05	247.15	119.678	374.622			Nrp2	2.911	-5.63e-08	1.11e-05
Irf8	1.62087	0.000194762	166.7	82.0673	251.333			Irf8	2.582	-1.01e-27	2.18e-24
Tcf7l1	1.59474	0.000624752	124.907	62.3828	187.43			Tcf7l1	1.813	-0.000556	0.0267977
Pou2af1	1.59021	3.28e-05	159.775	79.7187	239.831			Pou2af1	1.532	-6.58e-07	9.29e-05
Smox	1.57744	7.1e-11	1443.72	724.892	2162.55			Smox	1.431	-7.34e-10	2.24e-07
Igsf3	1.562	4.3e-08	367.972	186.199	549.744			Igsf3	1.349	-0.00112906	0.0454222
Litaf	1.55427	1.49e-09	568.334	288.667	848.002			Litaf	1.729	-4.38e-05	0.00353705
Lrrc32	1.52596	2.41e-05	209.368	107.728	311.007			Lrrc32	3.077	-7.31e-11	2.72e-08
Rasl11b	1.51985	4.56e-06	484.789	251.069	718.51			Rasl11b	1.355	-8.27e-08	1.6e-05
Hmgb3	1.49183	0.000357522	192.445	101.226	283.665			Hmgb3	1.453	-1.19e-05	0.00116877
Syt13	1.46677	0.00754659	73.4783	39.1415	107.815			Syt13	2.507	-0.00117414	0.0467315
Lta	1.46218	6.09e-07	669.542	356.928	982.157			Lta	1.215	-2.65e-08	5.69e-06
Cblb	1.44932	2.89e-10	2796.88	1499.6	4094.16			Cblb	1.064	-1.37e-06	0.000174
Phlda1	1.41703	0.000682041	251.214	137.13	365.297			Phlda1	1.525	-1.08e-06	0.00014
Arvcf	1.41269	0.00777077	179.746	98.2073	261.284			Arvcf	1.346	-0.000134	0.00850969
Nr4a2	1.40481	0.00136728	180.097	98.8068	261.387			Nr4a2	5.314	-8.84e-35	2.56e-31
Atp6v0a1	1.39715	3.74e-05	254.256	139.928	368.584			Atp6v0a1	1.694	-0.000293	0.0155042
Dusp5	1.36211	4.38e-07	3508.34	1965.49	5051.19			Dusp5	1.427	-1.81e-10	6.05e-08
Ggta1	1.35564	1.88e-07	638.785	359.163	918.406			Ggta1	1.035	-0.000237	0.0130435
Carm1	1.31778	1.12e-06	2650.37	1517.93	3782.81			Carm1	1.223	-1.28e-06	0.000163
Foxp3	1.31515	1.63e-05	428.336	245.858	610.814			Foxp3	2.782	-5.91e-11	2.28e-08
Marcksl1	1.29732	2.56e-05	1618.5	936.472	2300.52			Marcksl1	2.058	-3.91e-14	2.33e-11
Samsn1	1.28343	3.48e-06	1173.28	683.522	1663.03			Samsn1	1.376	-1.61e-10	5.48e-08
Hip1r	1.25128	4.56e-06	1441.89	853.452	2030.34			Hip1r	3.865	-1.96e-24	3.09e-21
Vav2	1.25091	4.85e-06	680.909	403.03	958.789			Vav2	1.521	-1.43e-05	0.00135196
Rgs11	1.23486	0.00411014	309.687	184.772	434.601			Rgs11	-1.216	-4.55e-05	0.00360404
Plxdc2	1.23161	4.26e-05	395.411	236.202	554.619			Plxdc2	1.349	-1.03e-05	0.00105404
Sh3rf1	1.23105	0.00117601	382.718	228.866	536.569			Sh3rf1	1.357	-3.66e-05	0.00303557
Tubb2b	1.22644	0.00172577	195.355	117.086	273.623			Tubb2b	1.101	-5.29e-05	0.00398828
Ms4a6b	1.2161	3.39e-08	3155.84	1899.59	4412.08			Ms4a6b	-1.282	-6.67e-09	1.68e-06
Mirt1	1.19854	0.000172625	281.947	171.267	392.627			Mirt1	1.392	-1.02e-05	0.0010497
Klhdc8b	1.19828	0.00110896	444.867	270.295	619.439			Klhdc8b	1.153	-4.72e-05	0.00367459
Zfyve16	1.1943	1.61e-05	847.181	515.385	1178.98			Zfyve16	1.018	-1.32e-05	0.00127318
Bmyc	1.18906	0.000727481	374.969	228.83	521.109			Bmyc	1.253	-1.27e-06	0.000163
Fuca2	1.14742	0.00112904	162.678	101.146	224.21			Fuca2	1.362	-0.000802	0.0351589
Pdcd1	1.14694	5.92e-05	1292.51	804.5	1780.51			Pdcd1	1.044	-6.31e-05	0.00461889
2310001H17Rik	1.13811	3.26e-05	623.977	390.17	857.785			2310001H17Rik	1.009	-3.06e-07	4.88e-05
Kdm2b	1.13779	0.00018524	1591.44	994.625	2188.25			Kdm2b	1.235	-2e-06	0.000243
Tdrd7	1.12849	0.00098774	257.241	161.506	352.975			Tdrd7	1.114	-0.00103661	0.0429314
Zfp827	1.10745	0.000534584	449.815	285.282	614.348			Zfp827	1.14	-0.00105024	0.0430383
Ctsw	1.10561	4.22e-05	1816.99	1153.19	2480.79			Ctsw	1.036	-1.58e-05	0.00145715
Xdh	1.07782	0.00206463	270.053	173.582	366.524			Xdh	1.743	-8.9e-06	0.000925
Nfkb2	1.07393	0.000195878	2520.11	1623.57	3416.65			Nfkb2	1.44	-1.12e-09	3.12e-07
Phactr2	1.06755	1.97e-05	629.087	406.482	851.692			Phactr2	1.084	-0.0004	0.0205177
Adgrg1	1.05512	0.00345282	284.8	185.181	384.419			Adgrg1	1.296	-2.26e-05	0.00200031
C1qtnf12	1.03198	0.0146798	317.45	208.764	426.137			C1qtnf12	1.234	-1.04e-05	0.00105404
Mgat5	1.02266	0.000564646	916.667	604.919	1228.41			Mgat5	1.115	-1.65e-06	0.000206
Snx18	1.01203	0.000611317	755.891	501.412	1010.37			Snx18	1.055	-2.8e-07	4.54e-05
Cd82	1.01035	0.000580042	3714.33	2464.64	4964.01			Cd82	1.102	-1.21e-07	2.26e-05
Asb2	-1.00907	0.0024945	962.815	1286.84	638.786			Asb2	1.246	-1.68e-05	0.00152796
Kcna2	-1.05063	0.0043755	271.868	366.292	177.444			Kcna2	-1.162	-3.88e-05	0.00320298
Axl	-1.07912	0.00112741	263.111	356.937	169.284			Axl	1.059	-0.000857	0.0369546
Eya2	-1.19077	0.000603348	202.31	281.153	123.466			Eya2	-1.31	-1.37e-07	2.44e-05
Nrp1	-1.41604	2.28e-06	499.976	727.014	272.938			Nrp1	1.134	-0.000538	0.0260119
Pcsk1	-1.93318	0.020547	35.2392	55.8348	14.6435			Pcsk1	-1.464	-0.00012	0.00785936
