# Supplementary material for: Nr4a1 and Nr4a3 redundantly control clonal deletion and contribute to an anergy-like transcriptome in auto-reactive thymocytes to impose tolerance in mice
Source: Nat Commun. 2025 Jan 17;16:784. doi: 10.1038/s41467-025-55839-5 (PMC11742425; doi:10.1038/s41467-025-55839-5)
Supplement: Supplementary file 6 — Supplementary Data 4 [file 41467_2025_55839_MOESM6_ESM.xlsx]

## Sheet: Contents
	Table	Title
	4a	Comparison of OTII/RIPmOVA gene set to peripheral naïve, stimulated, anergic CD4 T cells.
	4b	Comparison of OTII/RIPmOVA gene set to CD4 T cell tolerance (Ttol).
	4c	Comparison of OTII/RIPmOVA gene set with CA-NFAT-RIT misexpression in CD4, CD8 T cells.
	4d	Comparison of OTII/RIPmOVA gene set with exhaustion-associated genes.
	4e	Overlap of Nur77-GFPhi SP4 transcriptome with DAR in naive CD4+ subsets sorted according to Nur77-GFP/Ly6C gates (pop D v A)
	4f	Overlap of OTII/RIPmOVA SP4 transcriptome with DAR in naive CD4+ subsets sorted according to Nur77-GFP/Ly6C gates (pop D v A)
	4g	Overlap of OTII/RIPmOVA gene set and Nr4a dependence of EBAB escape signature.

## Sheet: Table 4a
Table 4a. Comparison to peripheral naïve, stimulated, anergic CD4 T cells. Hiwa et al. JCI Insight 2022: GSE178782 data set filtered to identify genes from DEG OTII-RIPmOVA/OTII-WT (fdr<0.05; |log2fc|≥ 1, N=350). See GSE178782 for full statistical analysis of that dataset. light blue indicates genes up in RIPmOVA; light orange indicates genes down in RIPmOVA.
	anergic			naïve			naïve + 3hr TCR stim			GSE178782			GSE235101
gene_name	BMC_10_WT-anergy_S25	BMC_11_WT-anergy_S29	BMC_12_WT-anergy_S33	BMC_10_WT-naive_S26	BMC_11_WT-naive_S30	BMC_12_WT-naive_S34	BMC_10_WT-naivestim_S37	BMC_11_WT-naivestim_S39	BMC_12_WT-naivestim_S41	log2FC naïve st/naïve	log2FC anergy/naïve		log2FC OTII (RIPmOVA host/ WT host)
Lad1	1.40305	0.283831	1.50162	3.97685	3.48007	4.00416	22.0068	20.0963	30.1425	2.65617	-1.84579		7.778
Slc35d3	2.31767	0.73386	0.823566	0.352826	0.0535589	0.0372409	0.0799155	0.0324345	0.17091	-0.647217	3.12682		7.615
Igfbp7	5.80896	3.32584	4.60683	0.986812	1.04858	0.0810121	1.82536	0.917233	0.278842	0.513618	2.69886		6.777
Kit	0.654297	0.830269	0.746566	0.520667	1.39105	0.41767	1.43877	1.5795	1.02146	0.794307	-0.0621755		6.034
Bhlhe40	146.254	152.531	120.449	1.69048	1.04784	0.978395	24.9712	36.2785	40.5308	4.77529	6.81758		5.784
Ccl1	0.503415	2.7836	1.04492	0.223827	0.713515	0	0.48796	0.540118	0.142305	0.320332	2.20836		5.597
Lif	6.97581	2.84701	4.55247	0.0914219	0.582868	0.292705	12.659	15.3545	23.0946	5.7239	3.89394		5.541
Gabrd	1.52098	0.951039	2.20634	1.29104	0.489947	2.24844	0.365526	0.62308	0.508122	-1.42876	0.215429		5.341
Rgs16	315.781	317.205	229.258	0.680095	1.26467	1.38185	50.0059	97.3012	100.747	6.22046	8.0179		5.336
Nr4a2	8.42266	9.03448	8.27117	1.1104	1.66575	1.83388	295.46	501.434	471.447	8.10395	2.48051		5.314
Krt83	14.3157	15.0185	8.48317	0	0.152942	0.372207	0.456412	0.0926196	0.30503	0.701614	6.17018		5.313
Arhgap20	2.24593	2.13013	2.41491	1.20178	1.79892	0.470994	1.53263	1.16337	0.735276	-0.0168938	0.967978		5.254
Rln3	93.6348	129.38	118.353	2.50906	3.55482	4.78904	1.98906	1.34547	0.531735	-1.48907	4.97517		5.148
Mir155hg	18.9564	12.1217	18.246	2.77519	1.67105	3.00734	70.4748	67.0873	98.3364	4.98409	2.72629		5.005
Cxcr6	13.999	10.9113	8.5729	2.19678	1.67777	0.91299	5.4422	6.53795	4.53916	1.7868	2.80608		4.908
Atp1a2	0.847251	0.297086	0.571545	0.357868	1.12079	0.306161	1.1348	0.751458	0.319333	0.305388	-0.0568313		4.904
Golm1	20.8769	23.0859	23.2909	48.6919	58.6173	48.3298	12.7798	11.222	9.95712	-2.19634	-1.21052		4.885
Tbx21	40.3175	47.7729	47.5083	0.479524	1.24555	0.236198	3.25235	4.35427	3.79395	2.53925	6.11141		4.884
Xcl1	8.86778	5.22799	2.95818	2.02771	0.26933	0.561818	2.61215	4.40377	3.00808	1.80995	2.57659		4.865
Fam124b	3.82886	4.26409	6.49821	0.157953	0.881161	0.320935	1.12696	0.863953	0.669486	0.967984	3.42336		4.78
Slc45a3	0	0	0	0.14882	0.118602	0.109956	0.147472	0	0.252312	0.083207	log2fc(0)		4.74
Nr4a3	6.33002	9.72494	11.3444	2.47986	3.43503	2.35575	232.733	408.447	299.843	6.83009	1.72807		4.708
Cd83	869.558	795.308	747.217	1.64929	1.9716	0.990098	8.86636	8.39097	10.18	2.57299	9.03099		4.696
Pdzk1ip1	12.4461	12.2121	15.0536	0.149113	1.50525	0.330518	0.709261	1.10346	0.31601	0.100943	4.32244		4.676
Dusp14	28.6821	26.8752	27.6813	0.204465	0.796637	0.553923	0.864484	1.31572	0.63553	0.856575	5.74224		4.651
Gadd45b	126.339	115.086	104.765	17.5192	17.2861	15.9644	283.125	429.842	552.602	4.63967	2.76952		4.618
S100a4	29.0433	13.7703	24.6375	0.907957	4.34157	0.335423	3.05909	2.19099	1.15452	0.197565	3.59423		4.543
Tnfrsf9	630.956	598.739	587.249	22.1099	20.8547	15.1125	383.91	486.244	438.099	4.49353	4.9674		4.452
Gna14	37.5072	41.9189	34.2405	0.887863	2.58421	0.142609	1.46892	0.645856	0.425408	-0.508935	4.9748		4.369
2810459M11Rik	1.07408	0.434566	1.95075	0.318371	1.3532	0.176422	0.567877	0.947522	0.30362	-0.0227989	0.904559		4.357
Ikzf2	98.6779	128.554	120.088	4.17787	6.10114	1.2904	5.35715	4.17221	1.34503	-0.0893787	4.90788		4.352
Gna15	10.3649	9.86872	13.406	1.55225	1.91332	2.01851	0.885995	0.719179	0.421071	-1.43644	2.61685		4.319
Ccl22	0.569935	0.207532	0.332716	0.399111	0	0.210631	0.316397	0.476961	0.19333	0.694395	0.864527		4.226
Ccr6	25.017	28.8398	20.206	0.285693	0.850016	0.0844341	0.543563	0.588294	0.242184	0.171374	5.92363		4.12
Klrd1	1.03443	0	0.603875	28.5613	18.1435	23.8551	7.6294	5.7268	5.08794	-1.93569	-5.42858		4.078
Tmem121b	2.36771	1.98198	3.05041	1.14348	1.07041	1.36787	3.97132	3.29367	3.27726	1.55744	1.04688		4.076
Arhgap20os	1.55187	0.789909	2.22104	1.5024	1.4368	0.444021	1.31014	1.28905	0.254718	-0.245463	0.431527		4.035
Cxcr3	350.528	339.329	344.998	0.459486	0.732373	2.31987	4.43182	9.51092	9.15345	2.7174	8.20303		4.026
Nt5e	464.894	536.549	433.257	11.6504	14.1318	11.3861	13.414	11.9991	10.8951	-0.0337803	5.27053		3.986
Il18rap	2.37466	3.2158	2.65798	0.72642	1.25172	0.609246	0.778205	0.593783	0.233001	-0.688929	1.67263		3.913
Lilr4b	8.89247	8.22078	10.8376	1.02364	1.63158	0.144061	1.62299	1.44288	1.11567	0.57898	3.31976		3.88
Hip1r	84.336	94.464	96.2835	6.92581	7.83723	7.57604	11.2519	8.36936	7.54848	0.28243	3.62223		3.865
Cx3cr1	1.44129	1.42808	1.23633	0.0882764	0.25014	0.0869643	1.56292	2.42369	1.52159	3.69476	3.2708		3.855
Pla2g4f	11.0046	8.28542	12.1239	4.6767	8.75152	0.764468	8.76014	5.14	0.736759	0.0444619	1.14626		3.855
Il1r2	299.675	311.981	273.666	1.59797	1.40269	0.307999	1.65234	1.60948	0.530062	0.19667	8.06381		3.754
Endod1	138.7	157.998	113.611	4.53764	4.82168	2.21401	2.66964	3.28723	1.01608	-0.730964	5.14784		3.75
Gpr68	80.5721	106.963	85.1904	12.3137	17.2558	6.17021	12.4921	17.337	9.55934	0.140244	2.93185		3.742
Nfil3	198.7	231.651	216.415	4.05668	7.16119	4.78599	12.6044	11.2839	18.1372	1.39285	5.33675		3.735
Ifitm1	1.81686	1.17614	2.12129	2.42343	2.06011	0.179056	1.63301	1.63744	0.410871	-0.340912	0.133403		3.697
Coro2a	41.6466	50.8485	53.1758	1.64189	2.8787	0.758195	1.75718	1.05654	0.556734	-0.647261	4.78636		3.674
Ttc39c	47.516	39.9982	32.3584	0.274872	0.993068	0.0676967	1.20575	0.68393	0.0776702	0.558725	6.48783		3.55
Nrn1	43.7183	37.1164	39.005	2.06299	0.626322	1.95974	3.27089	5.23422	9.39358	1.94485	4.68802		3.518
Sostdc1	394.628	355.269	181.642	1.86078	2.76816	1.26485	3.06829	4.11905	2.39763	0.701578	7.30428		3.517
2410003L11Rik	0.463322	1.96829	2.02858	0.927005	2.33946	0.256845	2.84769	0.894783	0.884055	0.393	0.340176		3.434
Rem2	0.765273	1.42903	2.40557	0.17667	0.18773	0	0.793652	1.51582	1.04835	3.20393	3.658		3.431
Tmem121	1.85211	5.51793	0.491464	0.168439	0	0	0.267062	0.10839	0.142787	1.62139	5.5445		3.405
Plagl1	4.27069	6.43844	3.36375	0.13563	0.684573	0.250527	1.00801	1.0146	0.747334	1.37126	3.71625		3.363
Colq	13.9026	16.2402	13.1402	5.40286	5.48179	3.3223	4.5042	4.88982	2.33434	-0.276596	1.6072		3.358
Acsbg1	73.204	87.2914	98.2194	12.0277	9.18481	8.0442	7.1731	4.80478	4.80174	-0.802055	3.14453		3.353
Lilrb4a	11.915	15.5083	14.5922	0.78619	1.37437	0.393498	1.42746	1.7462	0.881443	0.666943	4.04006		3.338
Ccr2	2.35225	3.80681	1.83092	0.70595	2.41712	0.608525	2.45622	1.53949	0.365712	0.225004	1.0984		3.245
S100a6	170.315	152.484	118.496	0.969728	2.57608	0.788134	1.53751	0.374408	0.328817	-0.951706	6.66992		3.235
Hopx	112.668	121.901	124.403	12.5042	13.2869	12.5337	7.3479	10.3534	8.89498	-0.527055	3.22753		3.226
Nkg7	143.963	169.284	193.306	1.59538	0.154114	5.2508	1.60968	0.466645	1.72125	-0.882339	6.17715		3.226
Pcdhgb4	2.23434	3.15476	2.15618	0.866715	0.678609	1.07853	0.777498	0.821911	0.386694	-0.401744	1.52389		3.221
Klrk1	4.11384	2.30632	3.29543	2.14077	2.41205	0.804493	2.1799	1.68634	0.625773	-0.254147	0.858791		3.16
Trib1	43.1591	42.7579	36.1772	1.29422	1.53305	1.72436	33.4037	50.3788	54.532	4.92543	4.74547		3.154
Cxcr5	371.68	357.878	320.616	1.75052	1.94464	4.85015	5.17244	4.81299	6.87999	0.980865	6.94128		3.149
Dusp4	54.8417	48.4861	38.3394	0.387042	0.359861	0.500442	19.4069	20.1115	18.5375	5.54051	6.8275		3.127
Stx11	202.212	230.156	168.607	3.14948	3.4805	3.90937	18.0017	14.815	20.8781	2.349	5.83345		3.117
Fosl2	1.82064	4.85171	2.2216	1.53377	2.40102	1.53796	63.911	78.4996	88.1573	5.39678	0.700559		3.095
Pbk	2.36757	0.808229	2.5915	0	0.471892	0.437492	0.352057	0.476285	0.250973	0.247153	2.66493		3.085
Lrrc32	132.256	175.453	265.83	0.706921	2.34366	0.480525	5.17823	3.49362	2.44498	1.65455	7.34363		3.077
Myo1e	111.602	130.638	120.212	3.0677	4.93898	1.04743	4.53223	3.14052	0.650126	-0.12149	5.32307		3.069
Trpm1	1.59954	1.24342	1.4164	1.24956	1.15584	0.265682	1.66762	1.08176	0.441994	0.256751	0.673208		3.062
Itgae	116.051	151.849	166.364	4.25378	5.96525	1.45387	4.47333	3.85454	1.00574	-0.322655	5.21734		3.058
Bcat1	2.41651	3.39895	2.95418	0.568813	1.26928	0.388748	24.2487	34.1503	33.3552	5.3647	1.97752		3.037
Fam129a	102.345	135.6	138.717	1.86808	4.56172	2.1898	4.81301	3.6872	2.17742	0.3089	5.44951		3.034
Cst7	1101.74	1022.28	1185.29	28.9055	23.0004	29.4029	15.4542	20.8498	21.6541	-0.488401	5.34698		3.029
Ifitm2	22.6582	17.9254	17.7152	0.202384	1.93548	1.04673	2.88794	1.04186	2.745	1.06762	4.19429		2.979
Fibcd1	0.58571	0.473948	0.553592	0.585939	0.830157	0.30923	0.464506	0.53864	0.402093	-0.296054	-0.0968988		2.928
Ntn1	1.68883	2.89543	2.56335	1.49942	1.16691	0.764575	1.45654	1.03282	0.447559	-0.224287	1.05887		2.923
Serpina3g	167.573	186.128	187.052	2.51899	2.20825	0.46529	1.24809	1.94514	0.53384	-0.478397	6.70239		2.916
Nrp2	1.40992	0.882827	1.20196	0.402991	1.1776	0.297751	3.17698	2.44916	1.19566	1.86069	0.895711		2.911
Ptger3	2.16657	2.20558	2.17599	1.30511	2.03068	0.757651	1.99536	1.0048	0.335855	-0.29519	0.67777		2.823
Ahnak	26.0128	44.7067	41.6928	1.7752	2.67759	1.39021	1.44947	1.62579	1.23995	-0.437282	4.26595		2.82
Ccna2	3.92694	4.4513	2.38719	0.649335	0.931476	0.719644	1.49281	1.00282	0.440356	0.351928	2.22642		2.798
Foxp3	446.66	496.042	532.791	1.59294	1.60033	1.21975	1.21689	0.615029	0.662897	-0.822833	8.38521		2.782
Wnt3	5.29868	4.96735	2.66573	0.86191	1.328	0.382095	1.46906	0.804219	0.730645	0.223953	2.32995		2.773
Myo1f	133.95	166.145	129.654	2.88062	3.93954	1.75392	3.78489	2.00813	0.949633	-0.346665	5.64737		2.751
Irf5	54.783	53.7048	55.0682	1.59713	2.47293	1.68578	4.70277	3.17132	5.84109	1.25268	4.82862		2.737
Tgfb3	2.82019	2.23452	1.87503	0.940432	1.83205	0.0868551	0.962978	0.907743	0.166085	-0.489373	1.27712		2.735
Plscr1	70.0225	68.2678	71.198	2.20757	4.00495	1.47194	2.90254	3.15294	2.14522	0.0938039	4.76878		2.723
Ebi3	35.7111	33.0316	42.6332	0.804101	0.610311	1.01848	1.45704	1.70014	0.389509	0.543801	5.51662		2.713
Cish	18.4552	27.4619	28.1033	11.6474	15.0098	8.55995	23.0675	31.3489	33.4196	1.31853	1.07164		2.638
Cyth3	63.1167	64.2873	66.528	17.5307	19.2998	18.1627	19.4543	13.2062	15.2657	-0.198436	1.81823		2.618
Cysltr2	22.654	27.889	25.2109	1.43085	2.20707	2.59182	1.28068	0.861343	1.25207	-0.876147	3.60408		2.585
Irf8	23.3278	16.2319	21.2716	5.74967	4.21282	7.66334	10.844	14.4126	16.5972	1.24767	1.78712		2.582
Lgals3	7.98768	5.10733	4.99611	0.356732	1.59206	0	0.678722	0.367288	0.181442	-0.666916	3.21463		2.568
H2-Q6	1508.26	1562.94	1620.51	996.47	998.314	1057.27	716.923	704.8	858.672	-0.420499	0.620333		2.548
Tnfrsf4	1690.89	1485.24	1698.78	33.6017	30.2358	25.329	188.005	179.417	253.642	2.80017	5.77273		2.531
Nrgn	5.83664	5.53467	2.66195	1.0948	1.45416	0.202223	0.578604	0.29354	0.696049	-0.81095	2.35073		2.524
Zcchc18	26.4966	36.8778	29.9209	0.706851	2.25329	2.37025	0.797434	1.64447	0.990986	-0.634818	4.12949		2.518
Il2rb	991.522	1025.54	1000.6	22.14	23.6245	25.6796	41.4276	56.7888	51.1931	1.06439	5.40047		2.513
Syt13	0.140931	0.256587	0.411361	0.211478	0.299622	0.0520838	1.17355	2.8351	1.73296	3.34978	0.522316		2.507
Bcl2a1d	146.636	113.686	116.886	5.83702	3.91731	5.22063	148.196	207.87	221.361	5.26901	4.65474		2.502
H2-Ab1	8.25607	8.64314	6.98858	4.49099	6.58223	10.0308	9.12571	15.4462	22.8422	1.1678	0.178754		2.498
Gpr34	11.6025	14.5446	16.1375	10.2751	7.21148	4.26453	2.61465	0.897922	0.215068	-2.54476	0.959045		2.489
Cybrd1	0.694939	0.512126	0.666491	1.36559	0.527664	0.642073	0.964479	0.543227	0.105238	-0.652476	-0.436394		2.482
Jdp2	16.3478	16.548	12.2445	1.17257	1.77058	0.18239	3.71823	4.36838	3.81902	1.92947	3.85224		2.481
Strip2	1.49549	1.23588	2.95346	0.891278	1.30222	0.258706	1.74118	1.68987	0.188885	0.561883	1.21303		2.481
Cd160	61.089	45.9623	53.8743	3.71293	4.1053	4.00375	2.42635	4.7785	2.9348	-0.221464	3.76685		2.457
Ly6d	1.42484	0.864718	1.03974	1.24722	0.757311	0.263289	0.847491	0.802579	0.453118	-0.108729	0.553909		2.422
Adam8	7.19977	6.55418	5.87095	1.20043	2.61189	0.274529	2.90025	1.91278	0.775322	0.451435	2.26362		2.417
Pou2f2	33.4852	37.6972	39.1146	2.68565	2.13605	3.18438	3.44219	3.40465	3.02643	0.302432	3.78415		2.4
Bcl2l11	15.1176	18.2893	16.9377	26.7963	34.4913	24.9952	93.3222	71.3317	63.9334	1.4056	-0.777237		2.393
Sdc4	9.98897	5.55701	8.98999	0.936832	0.66365	0.34609	2.02173	2.54535	2.02951	1.76078	3.65589		2.354
Fam129b	4.14094	4.30323	4.0069	0.964705	1.35674	0.607955	1.23713	1.2233	1.34694	0.378192	2.08759		2.352
Ifi211	1.85588	1.89221	2.42687	0.594114	0.868044	0.274352	0.765353	0.621252	0.818405	0.344594	1.83024		2.299
Hip1	3.08757	5.80757	5.70579	0.480704	0.565135	0.18892	0.940538	0.375145	0.286113	0.375462	3.56376		2.276
H2-Eb1	7.70248	9.51457	6.04844	3.54589	4.70982	7.2047	6.7032	10.0485	17.6306	1.15309	0.589613		2.248
Rabl2	2.59648	1.4671	1.98618	0.403059	0.713817	0.33089	0.568048	0.37464	0.265748	-0.260689	2.06305		2.233
Osbpl3	54.6727	56.9288	48.1066	2.01319	3.56014	0.510292	3.62295	2.25053	0.585472	0.0863698	4.71436		2.211
Apol9b	55.5218	47.6065	38.4021	10.8466	11.9124	4.51799	1.78899	1.54585	0.555387	-2.80976	2.37536		2.207
Nusap1	3.72164	4.47762	3.46855	2.0575	1.87397	0.41021	1.96767	1.40805	0.304535	-0.238448	1.42621		2.196
Eno3	19.8879	19.2376	19.4837	39.0291	31.0232	38.9747	16.981	14.3234	14.9271	-1.23774	-0.895486		2.162
Bcl2a1b	150.351	142.726	133.693	9.41075	9.65502	13.4268	127.084	171.649	211.817	3.97387	3.71528		2.159
Pclaf	2.72564	3.00756	2.82874	1.32204	1.40479	0.101749	1.63758	0.903892	0.396914	0.0549454	1.59786		2.158
Gsap	33.4548	36.2868	33.9107	6.68849	8.02597	5.07334	8.23574	7.30698	5.06623	0.0586601	2.38907		2.147
Cpd	11.2121	11.9103	12.1809	1.89328	2.21467	0.352653	3.11533	2.48782	0.458556	0.442485	2.98449		2.137
Il2ra	27.7967	33.4292	41.394	2.04263	1.52921	0.823199	115.78	143.421	162.667	6.58477	4.54529		2.079
Jaml	3.70926	3.67422	4.18143	9.12748	9.2003	4.60095	5.37617	4.14437	1.62703	-1.04043	-0.987404		2.062
Marcksl1	174.616	177.272	128.397	18.2531	10.2683	12.693	243.963	323.14	355.604	4.48465	3.54267		2.058
Tagap	180.825	177.809	179.376	91.5451	128.923	123.988	684.818	845.798	1077.14	2.92042	0.643313		2.056
Fhl2	3.56247	2.71313	3.50693	2.23615	2.30187	1.85871	1.49573	3.2826	1.89559	0.0612005	0.612873		2.035
Socs2	3.00306	2.32878	3.11666	1.58557	1.28578	0.174697	1.31209	1.45885	0.247596	-0.013086	1.47176		2.033
St6galnac6	10.0449	8.11704	7.16531	1.40408	1.08241	0.976385	2.59721	2.53339	2.82392	1.1998	2.87065		1.996
Rad51	2.57088	3.87036	2.39666	1.97377	2.39392	0.942757	1.42247	0.962204	0.777436	-0.747946	0.734871		1.988
Mid1ip1	36.1787	38.1687	31.2625	20.4947	13.1725	17.0297	23.5561	33.7122	29.0438	0.767665	1.05877		1.987
Pde4a	2.16378	2.05906	1.45517	0.98707	1.34327	0.447815	2.1965	1.90552	1.77625	1.08126	1.03126		1.984
Crispld2	2.74618	1.11108	1.84606	0.97125	2.32948	0.164025	2.24389	1.99998	0.352857	0.407853	0.719048		1.976
Gsto1	18.799	13.5953	22.0254	9.69804	8.56439	10.4576	13.1945	10.1199	10.7207	0.244969	0.922067		1.975
Pglyrp1	159.344	144.64	152.439	15.5148	15.3359	17.1148	3.71844	4.03992	2.50806	-2.22406	3.2503		1.959
Chst2	34.5199	42.2286	37.327	0.452244	1.32633	0.173754	32.1232	44.4556	30.4549	5.77673	5.86865		1.953
Ncapg	1.83781	2.64041	3.34999	1.68845	1.43531	0.845536	1.41288	0.820914	0.397584	-0.593061	0.979802		1.942
1110032F04Rik	13.2613	15.6595	13.1428	16.5574	10.7093	16.3746	58.9036	57.9714	68.5224	2.08686	-0.0531202		1.914
Fgr	16.8425	10.9917	22.1876	3.08842	2.99003	0.988817	1.71385	1.63407	0.465434	-0.890095	2.82333		1.914
Hipk2	16.3163	32.7464	24.4781	9.99164	12.5779	14.543	16.8052	12.5502	12.6032	0.177058	0.986637		1.894
Plaur	0.962052	0.98334	2.83768	10.8906	10.5497	11.1529	109.064	182.568	201.945	3.92063	-2.76856		1.885
Tk1	7.85169	10.0872	8.83988	1.0456	2.14081	0.659489	3.21453	2.39596	1.94567	0.974332	2.79969		1.878
Ptpn5	66.2779	69.204	45.6341	1.14396	2.45544	0.591651	1.94072	1.42809	0.465474	-0.128356	5.43346		1.866
Grasp	5.93134	4.03478	5.40315	12.9758	13.6495	12.4778	35.4604	64.3651	74.0679	2.15285	-1.34723		1.846
Klhdc2	64.0863	77.047	70.3576	68.3285	62.8922	69.7564	20.6197	20.0002	16.1596	-1.82359	0.0735645		1.836
Tnfrsf1b	1008.89	1185.51	1091.46	113.639	128.906	104.485	417.08	555.919	577.201	2.15932	3.24314		1.814
Tcf7l1	1.14815	0.286917	1.49824	2.90528	2.26151	3.46946	2.30317	1.89127	1.83279	-0.518909	-1.55788		1.813
Fdx1	26.8947	25.0791	23.3764	20.6701	16.3822	25.4325	16.691	18.9622	14.6983	-0.311469	0.270106		1.8
Sytl3	1.30887	3.46331	1.10029	1.62363	0.890461	0.503069	2.47048	3.10069	3.79609	1.63444	0.960776		1.785
Nr4a1	170.499	195.444	185.091	74.7997	89.8388	86.6392	2926.98	4787.77	5443.2	5.71051	1.13286		1.779
Fasl	12.7242	10.0472	18.8499	22.105	22.6888	17.647	37.8689	54.7839	50.1822	1.19379	-0.58517		1.773
Ahr	15.7172	21.0083	25.48	1.13999	2.87982	1.11245	3.44442	3.12809	1.78689	0.703802	3.59937		1.767
Slc16a3	33.2645	54.5904	34.0089	0.947226	1.03301	2.08116	11.7775	11.5009	12.0656	3.12142	4.90715		1.743
Xdh	43.0098	62.6697	57.3828	12.6566	20.1579	10.4829	42.9862	31.6852	22.9278	1.17259	1.91307		1.743
Litaf	63.7364	66.9741	58.3624	10.3355	10.3268	7.82637	37.9103	43.3793	32.0817	1.99259	2.73048		1.729
Crmp1	10.5504	9.35898	12.6036	1.74968	4.678	1.43176	2.31178	2.36077	0.86122	-0.506164	2.04852		1.726
Rcn1	32.7543	38.2467	36.1126	41.6018	44.9993	45.1717	35.5776	38.0606	40.7511	-0.204101	-0.298911		1.709
Rasgef1b	3.55152	3.57676	4.4828	2.89034	3.4488	0.411498	3.23526	2.7806	0.887264	0.0322276	0.782408		1.702
Atp6v0a1	5.01258	4.09699	4.67253	1.79957	4.42604	1.53877	2.56471	2.14688	1.97116	-0.216431	0.827853		1.694
Casp1	150.891	155.452	129.355	17.4156	27.1748	24.236	9.41645	14.7158	12.04	-0.928081	2.66229		1.66
Apoe	95.2609	168.962	49.0623	11.4085	9.94847	11.2237	18.1374	15.2412	20.6035	0.728467	3.26539		1.649
Cd74	372.748	444.962	361.58	72.6366	101.681	119.236	127.308	176.346	283.51	1.00014	2.00623		1.636
Fam83g	4.81565	7.29433	5.62254	0.617122	0.359606	0.102959	2.09894	2.2802	3.61133	2.88767	4.03771		1.632
Ikzf4	96.1472	111.797	115.873	9.66361	9.61448	8.26176	14.7037	8.89862	10.366	0.302665	3.55559		1.609
Serpine2	1.53505	1.68853	2.03496	1.45567	2.65164	1.05189	3.6395	2.85131	1.6679	0.661196	0.027517		1.59
Basp1	1.78087	0.320234	0.847108	2.30944	3.43561	3.21766	11.6126	10.8274	6.82406	1.70712	-1.60409		1.585
Prnp	132.114	118.826	116.414	2.43284	1.74346	3.80404	18.2549	21.3712	20.8152	2.92101	5.52458		1.57
Anxa4	14.007	12.8809	14.3222	1.91209	2.27438	0.969947	1.85517	2.07518	1.98377	0.197796	2.99856		1.569
Grhl1	24.1145	25.2624	22.1497	2.15392	4.19604	0.990222	6.60244	7.08417	6.28917	1.44436	3.28459		1.549
Map3k8	13.7982	15.1053	17.2437	4.14991	5.97341	3.60982	21.6991	23.5605	22.4547	2.3018	1.74858		1.541
Acoxl	1.41722	1.46722	1.99535	8.59004	8.72897	5.4841	2.34706	3.03215	1.3079	-1.76978	-2.22434		1.538
Pou2af1	102.775	88.2745	60.2099	11.7012	14.9204	13.4485	110.201	141.256	139.089	3.28489	2.64858		1.532
Mapre2	43.0703	41.8726	40.3539	12.1881	14.0832	10.7237	72.3632	58.471	65.1196	2.40511	1.75995		1.526
Phlda1	6.2499	5.83538	4.13971	3.96783	1.66093	1.59908	10.6757	14.9715	14.6773	2.48002	1.16658		1.525
Vav2	25.0073	35.7029	34.2315	8.07064	8.71844	7.05364	4.74154	4.05851	3.7214	-0.929148	1.99349		1.521
Tpx2	5.69478	6.08686	4.69729	1.87066	2.68046	0.732954	2.11211	2.48047	0.384428	-0.0863716	1.6409		1.516
Swap70	44.1918	51.9094	55.1535	3.58851	3.86537	2.36082	18.8744	17.6088	21.4051	2.56026	3.94589		1.504
Brca1	4.87614	6.55941	6.14645	2.48563	5.24943	1.76764	5.67748	3.67882	3.08161	0.388333	0.887689		1.502
Chchd10	46.4416	35.5374	36.0505	26.6807	18.3341	25.0611	46.6394	49.8276	55.3661	1.1155	0.752157		1.478
Top2a	7.20403	11.3495	8.92607	2.32384	2.53182	1.32576	1.95883	1.66573	0.972497	-0.427227	2.15235		1.464
Hmgb3	33.3351	33.8378	26.5242	8.96008	5.99001	11.0044	14.9119	13.6316	13.682	0.702129	1.85202		1.453
Nfkb2	186.769	183.539	161.193	77.0096	90.1269	68.2656	507.769	511.499	637.787	2.81542	1.17494		1.44
Smox	66.0848	79.5927	49.7433	19.6426	15.5546	11.4192	82.9322	78.7308	101.811	2.49875	2.06768		1.431
Dusp5	47.7958	58.0784	57.118	57.0879	65.7877	58.9325	418.953	500.605	596.083	3.05944	-0.157614		1.427
Lmna	6.40079	7.21813	3.97515	5.47232	11.6056	5.65382	7.41634	9.0592	10.0093	0.220457	-0.369619		1.423
Rel	37.6622	56.1617	51.6815	20.2056	29.1681	19.1007	152.313	173.267	174.37	2.86815	1.08743		1.412
Neurl3	259.583	238.382	274.895	155.679	120.587	183.283	476.281	369.768	435.835	1.47998	0.74999		1.401
Acot7	143.49	152.281	150.051	9.67376	10.1467	8.76143	17.6138	19.4782	24.1782	1.10009	3.96329		1.4
Ecm1	101.34	141.57	139.125	95.1227	106.273	105.636	322.645	322.668	332.93	1.6718	0.315317		1.392
Mirt1	13.6546	14.7718	16.6647	7.31727	9.15613	8.78966	7.35831	5.36563	6.00618	-0.43167	0.835812		1.392
Prc1	4.65597	4.88868	4.57085	2.36919	3.27103	1.32179	3.01532	1.87718	1.13398	-0.208191	1.0197		1.383
Samsn1	105.552	103.282	92.232	16.9496	17.6681	15.5995	67.4613	69.2101	80.9269	2.11541	2.58382		1.376
Fam174b	18.8894	15.9753	22.2915	8.37147	9.11141	6.69571	3.73707	3.3734	3.68606	-1.16316	1.24118		1.375
Tgif1	43.1335	48.9804	46.125	11.2648	15.7513	14.7655	123.659	124.11	144.057	3.22927	1.72622		1.367
Tbc1d4	422.389	432.832	329.924	13.9021	15.9834	15.8093	37.2794	24.7151	22.0618	0.879327	4.69689		1.367
Fuca2	40.8865	38.0883	32.7205	10.4784	14.4038	12.3204	5.5265	3.58601	2.6812	-1.65739	1.58609		1.362
Sh3rf1	23.1259	26.0771	24.7715	3.08823	3.1298	2.59829	15.9487	18.3218	17.8865	2.56461	3.06878		1.357
Rasl11b	1.90088	2.08397	0.572745	10.1216	9.58186	13.1437	11.1848	9.35526	9.67211	-0.120637	-2.84942		1.355
Igsf3	2.03164	3.28162	3.7223	1.65722	2.2095	1.44391	4.39988	3.29983	2.57111	0.951595	0.766732		1.349
Plxdc2	3.68136	3.84325	3.78598	1.33573	2.37233	0.239678	3.41875	2.65228	1.24554	0.890139	1.51857		1.349
Arvcf	2.21014	3.25747	3.0643	2.03334	1.40545	2.3629	1.43979	0.940044	2.10857	-0.370272	0.556398		1.346
Piwil2	8.94762	6.54059	8.42771	5.29044	8.49901	1.94516	8.08987	6.06654	1.74288	0.0150211	0.604029		1.341
Gnb5	16.6754	20.9115	12.7148	4.6386	3.84369	2.57829	4.14958	1.83476	2.77777	-0.336077	2.18518		1.338
Pou6f1	26.4867	33.584	28.164	22.3384	24.8111	25.3985	57.9206	45.1739	55.9683	1.13259	0.28241		1.337
Tubb2a	78.3537	73.5257	49.9693	84.3126	88.453	114.004	427.535	358.059	426.39	2.07941	-0.506616		1.331
Bcl6	79.3478	81.8351	70.2211	11.614	14.3383	13.2443	103.662	122.327	115.996	3.12513	2.56161		1.303
Icam1	96.7688	112.513	106.134	41.0759	41.0303	44.0746	42.9997	43.6687	68.9446	0.30247	1.32176		1.302
Gfod1	2.33473	4.26193	5.49479	1.04828	2.20826	0.774526	23.2251	41.9176	38.6322	4.68615	1.58475		1.298
Adgrg1	1.14886	1.12744	0.913265	0.268987	0.129921	0.63236	0.290783	0.251769	0.373126	-0.171506	1.62894		1.296
Cd24a	0.924488	0.12468	0.239865	0.822088	2.18387	0.455552	32.382	50.2558	53.0942	5.29321	-1.42511		1.291
Odc1	228.011	211.144	197.287	45.1995	49.9318	60.377	1004.16	1376.12	1596.69	4.67661	2.03304		1.288
Prr13	561.937	571.478	510.394	129.761	121.652	114.497	110.135	116.158	84.244	-0.236726	2.16748		1.275
Lactb	27.0747	31.9937	20.137	37.4376	29.1959	29.9219	25.7044	24.049	26.8239	-0.33444	-0.285757		1.259
Bmyc	96.2484	82.6276	73.6578	22.5207	17.912	24.2119	13.2564	9.11167	11.0887	-0.950231	1.96588		1.253
Asb2	100.711	115.838	89.674	0.935642	1.78958	0.663649	3.02627	4.88889	5.93275	2.03079	6.49763		1.246
Cobll1	10.468	14.1519	11.2761	1.58909	2.19513	0.434418	2.6077	2.30078	1.44137	0.589945	3.08897		1.246
Ctla4	410.155	422.25	414.338	2.33263	3.0832	3.99341	35.631	25.9203	32.3133	3.31843	7.04987		1.242
P2rx7	187.445	209.008	200.66	9.25934	9.29628	7.67799	1.8659	1.40028	1.22349	-2.54673	4.50852		1.241
Sdc3	3.00908	4.4043	4.28825	16.0252	12.9123	14.1461	4.9658	5.17029	4.89721	-1.51898	-1.88043		1.24
Kdm2b	27.687	33.0139	28.2978	10.2571	9.97903	9.46184	64.026	60.8004	65.5175	2.68017	1.58342		1.235
C1qtnf12	47.0478	36.1472	35.6768	2.23201	2.37172	3.29825	6.30841	4.43374	7.56833	1.21238	3.91105		1.234
Tnfrsf18	943.134	851.679	889.802	157.004	135.869	160.797	345.538	331.415	467.779	1.3353	2.565		1.231
Carm1	35.2304	53.3694	41.9306	55.3251	49.3822	53.1503	90.6424	78.0417	82.8672	0.672228	-0.274238		1.223
Lta	88.5316	88.3851	83.0057	109.366	94.0084	96.1731	101.669	176.835	209.877	0.705225	-0.204703		1.215
Dnajc12	4.44068	5.21033	5.53039	2.5766	3.52464	2.62583	9.86089	7.26101	7.75767	1.51139	0.798735		1.206
Ncf4	156.716	142.126	167.35	92.9901	102.786	88.6826	27.3647	32.5586	32.5994	-1.62034	0.712708		1.202
Uhrf1	13.7208	14.8791	13.6949	7.62565	9.72359	6.30114	13.1762	11.1761	10.7386	0.569235	0.838618		1.2
Atat1	9.10175	15.8523	13.0895	1.82106	3.31724	3.80156	8.6161	6.75204	7.05702	1.32679	2.08933		1.184
Mxd1	25.2016	42.097	35.6811	27.2359	41.3497	32.8648	22.9288	19.1183	22.4365	-0.653771	0.021586		1.17
Klhdc8b	2.88031	3.19039	2.79325	2.1099	2.05794	2.14059	3.68229	2.41145	2.70956	0.480765	0.490668		1.153
Tnfaip3	95.8158	109.622	93.9068	41.7351	48.3048	49.6224	377.7	352.921	402.186	3.01989	1.09986		1.148
Mdfic	21.1959	25.4456	24.9557	3.98024	4.76044	2.76938	6.09847	7.30476	2.72347	0.486555	2.63701		1.146
Gch1	17.3613	20.4295	17.2261	8.90672	8.76571	8.743	79.8716	106.222	109.928	3.48625	1.05849		1.14
Zfp827	5.86955	6.01671	7.20818	1.91596	2.02392	1.04922	2.34087	1.76233	1.5764	0.187011	1.9363		1.14
Nrp1	183.293	242.843	235.144	5.40543	8.45015	4.51431	4.51071	4.40244	1.99826	-0.751506	5.16985		1.134
Dstn	33.0062	32.9082	29.2262	10.8907	11.0565	12.0443	12.703	11.9183	11.349	0.0816313	1.48488		1.133
Nfkbid	227.233	281.157	265.175	124.199	139.179	132.345	1200.06	1649.48	2005.43	3.6169	0.967033		1.13
Ppm1l	2.63858	3.75431	4.98218	3.32162	3.73085	2.89277	8.03986	5.32329	6.05976	0.965681	0.193796		1.13
Mgat5	17.5761	20.8647	24.3247	8.41151	8.82855	6.88108	15.6239	14.6799	12.3063	0.820901	1.37967		1.115
Tdrd7	30.332	34.8251	32.8735	7.43525	11.7798	6.58236	6.53155	7.11214	5.73507	-0.412752	1.926		1.114
Anxa2	122.352	119.626	89.444	6.21772	5.62533	3.96395	8.61892	7.01901	4.87925	0.376269	4.39004		1.11
Crem	18.6121	19.7261	18.0826	6.27392	7.57465	5.34993	159.871	186.19	207.628	4.85001	1.55524		1.105
Ehd1	53.0398	51.2249	45.6413	12.5227	14.105	17.3681	75.5902	94.2358	127.993	2.759	1.76862		1.102
Cd82	1473.62	1368.64	1283.63	266.535	257.204	263.747	471.973	599.872	732.165	1.19588	2.38938		1.102
Tubb2b	3.177	1.75281	1.01164	5.37413	1.59649	5.55042	6.96317	7.54858	12.3444	1.1009	-1.07547		1.101
Gpc2	0.589071	1.16658	0.542979	0.279143	0.593233	0.527071	0.565523	0.419129	0.631015	0.207273	0.715918		1.093
Ift80	48.4598	49.0743	57.4882	29.4499	28.0518	26.1094	31.4895	20.7011	18.4456	-0.243289	0.890711		1.093
Tsc22d1	5.39233	5.31118	4.64448	2.66774	2.83474	2.01463	3.41182	3.7084	5.01019	0.690379	1.0298		1.09
Ccdc50	24.5239	26.5196	25.1045	4.81701	7.16288	1.95588	8.35986	8.47069	6.00861	0.712717	2.45001		1.084
Phactr2	26.8035	27.3473	22.3627	2.70974	3.43355	0.921467	3.00203	2.48058	0.749667	-0.180882	3.437		1.084
Myo10	2.46116	3.00319	2.415	14.2882	15.3913	10.2279	18.0962	15.4138	13.8996	0.248524	-2.34051		1.079
Cep85l	8.34617	11.2381	9.58964	3.66844	4.4625	2.67364	5.8295	3.83467	2.39212	0.158142	1.43303		1.079
Pfkfb3	17.543	18.847	14.5894	12.1148	13.5066	10.3371	20.0004	22.7556	22.3974	0.857506	0.503578		1.069
Rgs12	7.55683	7.65622	8.71365	7.91903	9.07863	9.37082	3.68994	3.82942	3.49553	-1.25936	-0.140193		1.069
Cblb	44.5537	66.5614	64.3221	50.7721	59.1275	54.9045	426.656	338.466	325.866	2.72681	0.0902029		1.064
Agpat4	15.1104	18.6383	15.2364	8.83418	8.76137	9.21054	14.279	17.5279	14.1455	0.77758	0.869783		1.061
Lgals1	275.292	268.241	229.756	171.317	181.573	170.832	49.2277	81.9019	61.7244	-1.44129	0.562205		1.06
Axl	101.495	137.062	115.089	1.92271	2.88269	0.583808	2.98584	2.38976	1.02706	0.248597	6.03609		1.059
Tor3a	73.507	70.914	65.6695	26.6009	28.1937	27.3296	16.4708	15.6271	13.397	-0.852102	1.35513		1.058
Snx18	64.1226	84.2703	73.0292	39.3368	48.2485	35.4811	94.2176	99.4544	100.253	1.25601	0.847362		1.055
Tax1bp3	5.76323	7.26433	5.27959	6.74118	7.72868	8.29031	7.41845	6.44978	7.59431	-0.0846898	-0.314104		1.049
Tnfrsf25	85.663	88.4359	69.101	161.671	163.254	169.864	94.1046	107.593	114.446	-0.646231	-1.02467		1.047
E2f3	6.15077	5.68812	8.54924	1.17203	2.46485	1.11853	4.62631	4.11665	3.1669	1.32451	2.10009		1.046
Pdcd1	1597.26	1572.12	1154.73	19.7812	14.8158	16.6961	121.805	194.03	208.677	3.35414	6.3975		1.044
Prkca	75.7305	93.9054	76.5994	15.7299	23.5445	15.8047	72.0499	59.2717	59.7733	1.79471	2.16046		1.044
Arhgap18	21.6367	23.6554	23.2936	5.48158	8.40636	5.93418	8.48415	4.80651	4.20421	-0.180178	1.7908		1.043
Cd1d2	9.4588	7.37304	13.07	9.89656	7.37969	11.9303	3.50984	2.23452	2.64927	-1.79892	0.0339464		1.042
Ctsw	212.283	227.917	192.592	244.54	206.102	159.191	66.2166	61.5246	54.9658	-1.73888	0.0533167		1.036
Ggta1	30.0814	30.9789	23.1954	16.6371	16.811	23.2951	15.6886	14.8723	16.2272	-0.27831	0.570325		1.035
Cd274	63.1819	68.8733	65.5244	33.3051	32.1232	34.6399	145.709	208.381	235.698	2.55921	0.98145		1.032
Itih5	26.9884	27.9532	31.1776	5.97367	6.5794	10.2655	3.65816	2.21355	2.13367	-1.51117	1.91613		1.022
Zfyve16	16.5029	20.7349	17.4549	14.1135	14.6787	14.8119	25.5525	21.4521	17.2955	0.560361	0.326888		1.018
Dennd4a	10.8043	17.1342	16.584	6.7623	11.0027	6.50878	36.3767	28.8408	28.2908	1.9457	0.875138		1.012
2310001H17Rik	72.0286	66.0143	63.7568	12.7234	11.4579	10.821	13.1633	12.6051	10.8478	0.0650342	2.5274		1.009
C2cd3	36.9777	49.67	40.4647	33.0244	35.5144	29.6999	40.0501	32.2819	27.5733	0.0242693	0.371742		1.009
Cyth4	284.882	291.518	293.159	129.42	118.85	125.153	60.6432	67.6141	60.5167	-0.984152	1.21947		1.007
Ccdc157	13.1111	18.9644	15.3633	3.48659	3.45282	2.89152	5.22718	6.4866	6.79588	0.912879	2.27067		1.006
Rnf43	48.5345	56.8499	42.7241	7.39823	6.0571	4.85387	1.97102	2.28931	1.95342	-1.55903	3.01601		-1
Tesc	46.391	41.0434	52.2192	122.647	103.941	122.753	30.8463	33.0809	32.702	-1.8541	-1.32278		-1.001
Fanci	5.9439	5.51539	9.32457	14.923	19.4188	14.9612	14.9971	9.52896	10.1591	-0.507357	-1.24621		-1.012
Slc28a2b	53.126	60.8453	68.6546	238.351	252.426	313.572	304.686	214.093	260.352	-0.0459544	-2.13893		-1.068
4930481A15Rik	36.6177	46.6716	44.4799	26.5124	26.1597	29.3831	20.1264	12.3384	12.8427	-0.856844	0.638876		-1.08
Rassf3	21.0922	24.298	18.6011	74.3884	69.9881	76.8752	33.8669	27.2674	31.3682	-1.25813	-1.78974		-1.082
Thy1	22.9625	23.4678	23.2457	83.6533	83.3871	95.3274	25.4389	28.1969	25.5138	-1.72894	-1.91286		-1.156
Kcna2	2.50418	1.93178	3.35259	2.6499	3.51381	0.871999	2.2949	1.49742	0.434165	-0.735236	0.146659		-1.162
Sgk1	8.51329	8.20098	7.06826	112.582	114.802	119.738	30.0928	35.0919	42.4923	-1.68873	-3.86747		-1.167
Mob3b	2.09451	2.17909	3.26893	7.82542	10.1101	8.53057	4.1866	4.10003	2.51934	-1.29232	-1.81102		-1.17
Lpar5	29.126	34.6093	26.1429	74.8121	76.6129	68.2696	8.11577	7.3197	9.49424	-3.13956	-1.28946		-1.179
Rgs11	13.2006	14.8754	11.4398	41.6344	38.4802	43.0803	8.66996	6.28716	7.82819	-2.43477	-1.64044		-1.216
A430088P11Rik	4.70937	4.14419	5.01734	7.83239	8.82329	6.76598	1.79739	1.6295	0.449293	-2.59513	-0.755782		-1.234
Ms4a4b	108.015	93.37	117.85	451.706	391.905	527.412	442.427	351.664	371.817	-0.233798	-2.10256		-1.28
Ms4a6b	346.89	348.75	352.511	630.06	618.433	735.745	577.368	444.049	441.701	-0.439539	-0.920739		-1.282
Eya2	10.6885	10.585	8.0411	41.5626	46.7314	38.4105	2.9083	3.88655	2.92026	-3.70509	-2.11178		-1.31
Slfn3	6.09911	5.70547	7.21177	3.61426	7.68101	4.19225	6.71632	4.0013	2.33905	-0.246319	0.296134		-1.321
Lypd6b	1.78105	2.22356	2.55478	37.0094	33.9167	35.0927	6.49743	3.57066	6.08473	-2.71446	-4.01461		-1.342
Qprt	29.6081	24.8705	32.6973	38.3903	30.9412	38.1406	20.1437	20.2533	21.8374	-0.788179	-0.30196		-1.386
Acss2	6.74089	12.3916	10.8998	53.1264	49.6606	59.009	8.87201	7.67161	9.23267	-2.65006	-2.42959		-1.413
Car2	6.01821	4.64848	6.00454	16.0366	12.853	20.3813	19.1347	12.7144	15.1254	-0.0688603	-1.56338		-1.426
Il6ra	42.4424	42.5823	40.1014	91.4526	92.3527	93.5689	25.877	24.8051	25.6682	-1.86113	-1.14845		-1.43
Slc16a5	2.29268	2.17407	1.54755	147.793	141.698	158.235	4.74448	3.82813	2.91642	-5.28428	-6.21807		-1.432
Fam240a	1.32776	2.57856	0.930137	22.315	22.0182	39.8448	3.15898	4.44463	0.675591	-3.34588	-4.12142		-1.435
Socs3	110.876	117.443	146.364	404.655	311.831	472.27	29.7709	27.0573	44.7005	-3.54949	-1.66571		-1.443
Actn2	3.00286	2.88194	2.73142	3.94716	6.34704	3.27769	4.09833	3.05696	2.93148	-0.428159	-0.655495		-1.459
Pcsk1	1.53696	2.66915	1.71167	5.36965	4.95171	8.91349	8.56988	9.43748	9.40454	0.511079	-1.7006		-1.464
Nfix	0.757097	1.2909	1.41012	3.02957	2.14614	2.55818	0.900639	1.12561	2.2013	-0.871374	-1.16121		-1.498
Cyp2s1	1.28807	2.14971	1.28457	34.4693	34.7158	42.9421	4.46915	3.86954	4.27828	-3.1517	-4.56948		-1.514
Tmie	14.6044	15.0753	6.95057	69.4514	62.053	74.7714	10.8689	7.91269	11.3318	-2.7761	-2.49347		-1.716
A230072E10Rik	1.78036	1.87798	1.75698	1.08136	2.32063	1.77025	1.68088	1.61	1.04249	-0.255299	0.0662581		-1.766
Acpp	5.65834	4.19099	4.68571	7.21584	10.7999	8.92583	2.93905	1.99001	2.02364	-1.95419	-0.890299		-1.79
Pde11a	10.0248	8.86336	9.98147	5.75249	7.92472	4.73921	3.36979	2.39136	0.561003	-1.54251	0.648559		-1.813
Rflnb	77.3478	90.6772	73.1273	272.786	273.979	340.934	46.2606	44.1815	44.3158	-2.7197	-1.88013		-1.929
Ggt5	2.52847	1.19501	2.01163	46.1347	43.433	51.0061	4.66707	4.04763	4.9716	-3.36052	-4.61536		-1.947
Lair1	0.478631	0.473368	0.206974	6.01183	7.40574	5.5818	0.787288	0.616233	0.300664	-3.4788	-4.03503		-2.167
Ano3	5.08524	3.85493	5.74439	3.96694	4.50798	1.30266	3.1448	3.04906	0.591602	-0.52703	0.586752		-2.344
Scn1a	3.1148	2.91487	4.3585	2.59272	3.3869	0.667837	2.63995	2.31892	0.272212	-0.345694	0.644067		-2.452
Vmn2r79	1.80033	1.74591	3.02296	0.863383	2.43661	0.404697	2.33302	1.58311	0.181006	0.145261	0.826365		-2.537
D130009I18Rik	3.81531	2.14071	4.16041	3.8348	4.05572	1.07747	3.35405	2.94267	0.183143	-0.468823	0.173844		-2.566
Slc2a13	5.0204	3.97913	4.65969	3.73904	4.54549	0.550179	3.40374	2.66093	0.362624	-0.458973	0.628619		-2.571
Epha7	2.98965	3.10805	4.24192	2.66894	3.40606	1.02066	2.93449	2.34746	0.352445	-0.332674	0.543176		-2.668
Clec1b	3.29782	3.6246	3.42593	2.286	5.49306	1.11321	4.05693	3.02563	0.638609	-0.203734	0.218777		-2.882
Gcsam	7.93357	9.30077	13.9169	5.2653	8.22779	0.915361	6.41459	5.20685	0.984579	-0.192803	1.11237		-3.002
Vmn2r3	1.03506	0.674352	1.15517	0.380684	1.22972	0.196888	0.627721	0.705507	0.161354	-0.27409	0.664491		-3.109
Lingo2	5.70159	2.65575	4.54983	2.55633	4.38012	0.696477	3.03981	2.42635	0.799087	-0.284864	0.757864		-3.129
Adamts14	0.509948	0.526119	0.744241	10.7896	7.94149	11.6469	1.51658	1.11614	0.410832	-3.3192	-4.09283		-3.243
Rptn	8.75729	6.40092	8.24687	5.81916	6.4892	1.22843	4.28365	5.45229	0.514976	-0.401132	0.789936		-3.306
Cfap47	1.78151	1.11345	1.52121	0.545303	1.44153	0.432379	0.938388	0.847292	0.169118	-0.307516	0.868261		-3.766
Tmem40	0.928808	0.826735	2.24117	1.05306	2.23796	0.183072	1.91517	0.876943	0.262554	-0.18562	0.202177		-4.516
Olfr995	8.66469	7.52509	9.76766	5.08128	7.94024	2.15321	5.74612	5.24126	0.760135	-0.369316	0.774477		-6.337
Trpc1	2.06273	1.56231	2.10009	0.808907	1.29809	0.170761	1.15166	1.23227	0.16793	0.163935	1.3297		-6.559
Vmn2r68	3.32416	1.89872	2.32107	1.46711	3.70684	0.915361	2.06766	1.51052	0.248736	-0.670095	0.309041		-6.67
Prok1	2.65756	1.58803	1.47982	1.84057	1.21693	0.151101	1.45912	1.10543	0.208034	-0.210712	0.835435		-6.698
Olfr1134	3.63565	4.29674	6.47895	4.21135	5.49201	1.34363	2.8833	2.89475	0.892495	-0.727776	0.383552		-6.77
Pnma5	0.424304	0.154503	0.297239	0.127341	1.48843	0.31362	0.4038	0.382401	0.14393	-1.05264	-1.13907		-6.78
Olfr76	3.17189	1.6717	1.65677	4.25868	3.23867	0.555271	1.62184	1.26275	0.743256	-1.15034	-0.308938		-7.001
Cobl	2.24593	2.68655	4.00938	2.084	3.40818	0.457118	2.69756	1.80202	0.24843	-0.325394	0.587858		-7.898

## Sheet: Table 4b
Table 4b. Comparison to CD4 T cell tolerance. Liu, Dong et al. Nature 2019, PMID: 30814730; GSE96969. Ttol upregulated genes N=1242 and overlapping genes regulated by RIPmOVA (|log2fc|≥ 1, fdr<0.05 N=350).
	GSE235101
SYMBOL	log2FC OTII (RIPmOVA host/ WT host)
Rgs16	5.336
Nr4a2	5.314
Nr4a3	4.708
Gadd45b	4.618
Tnfrsf9	4.452
Cxcr3	4.026
Nt5e	3.986
Il2ra	2.079
Marcksl1	2.058
Tagap	2.056
Socs2	2.033
Klhdc2	1.836
Nr4a1	1.779
Map3k8	1.541
Nfkb2	1.44
Rel	1.412
Tgif1	1.367
Zfp827	1.14
Nrp1	1.134
Cd82	1.102
Ift80	1.093
Cblb	1.064
Cd274	1.032
Dennd4a	1.012
Ms4a4b	-1.28
Ms4a6b	-1.282
Il6ra	-1.43

## Sheet: Table 4c
Table 4c. Comparison with CA-NFAT-RIT misexpression in CD4, CD8 T cells. Martinez, Rao et al. Immunity 2015, PMID: 25680272, GSE64409, source Tables S4B, C, log2fc>0, padj<0.05; N=402 CD4, N=454 CD8. Overlap with DEG OTII-RIPmOVA/OTII-WT (fdr<0.05; |log2fc|≥ 1; N=350) is shown, Genes upregulated in both data sets are highlighted.
GSE64409	CD4 CA-NFAT-RIT							GSE235101			GSE64409	CD8 CA-NFAT-RIT							GSE235101
gene	RPKM Mock	RPKM CA-RIT-NFAT1	foldChange	log2FoldChange	pval	padj		log2FC OTII (RIPmOVA host/ WT host)			gene	RPKM Mock	RPKM CA-RIT-NFAT1	foldChange	log2FoldChange	pval	padj		OT2_RIPmOVA.v.OT2_WT.logFC
Il6ra	492.563	5134.07	10.4232	3.38172	5.02804e-05	0.0026964		-1.43			Syt13	2.37692	279.439	117.563	6.87729	6.67924e-05	0.002634		2.507
Tbc1d4	474.408	3833.71	8.08105	3.01454	3.94951e-16	3.67629e-13		1.367			Chst2	100.065	6444.24	64.4008	6.00901	0.000148295	0.00515861		1.953
Ahr	115.31	838.466	7.27143	2.86224	4.53419e-17	5.51916e-14		1.767			Nr4a3	103.747	5212.16	50.2392	5.65074	2.32991e-06	0.000160693		4.708
Bcl2a1b	69.2117	273.787	3.95579	1.98396	7.47566e-09	1.62048e-06		2.159			Rgs16	175.02	6254	35.733	5.15918	3.42593e-07	3.01557e-05		5.336
Klrk1	63.0524	225.362	3.5742	1.83762	5.16769e-07	6.43886e-05		3.16			Plagl1	1.72712	59.2675	34.3158	5.1008	4.18644e-07	3.56676e-05		3.363
Samsn1	984.825	3373.7	3.42568	1.77639	5.12418e-11	2.0791e-08		1.376			P2rx7	6.10476	147.141	24.1027	4.59112	8.24443e-07	6.47046e-05		1.241
Itih5	3922.21	12756.5	3.25239	1.7015	9.17871e-11	3.20344e-08		1.022			Nr4a2	160.542	2477.68	15.4332	3.94797	8.04989e-05	0.00305359		5.314
Dusp14	55.7544	174.696	3.13331	1.64769	1.03296e-05	0.000711445		4.651			Nrp1	474.194	7167.12	15.1143	3.91784	1.00764e-07	1.06316e-05		1.134
Agpat4	287.096	895.948	3.12073	1.64188	3.69519e-08	6.64462e-06		1.061			Pdcd1	1291.52	18091.6	14.008	3.80818	0.000221959	0.00714538		1.044
Phactr2	121.357	371.114	3.05803	1.6126	6.17097e-05	0.00312979		1.084			Adamts14	271.254	3352.72	12.3601	3.62761	3.19662e-11	7.83517e-09		-3.243
Plscr1	609.575	1788.75	2.93442	1.55308	2.48279e-08	4.73346e-06		2.723			Acoxl	79.5671	930.948	11.7002	3.54846	6.0136e-22	5.6358e-19		1.538
Tubb2b	97.9386	273.768	2.7953	1.483	0.000228455	0.0092457		1.101			Bcl2a1b	97.0834	1020.63	10.5129	3.39409	2.82115e-22	2.99643e-19		2.159
Bhlhe40	4129.5	11526.8	2.79133	1.48095	9.38607e-09	2.0071e-06		5.784			Ecm1	76.871	712.323	9.26647	3.21202	0.0016432	0.0365124		1.392
Sdc3	122.159	339.773	2.78139	1.47581	9.14498e-05	0.00429407		1.24			Il6ra	41.8897	353.59	8.44097	3.07741	0.000278003	0.00855046		-1.43
Swap70	584.953	1611.64	2.75516	1.46214	5.55385e-06	0.000439421		1.504			Cpd	341.194	2872.29	8.41834	3.07354	6.70926e-06	0.000379049		2.137
Fhl2	404.507	1113.15	2.75188	1.46042	1.02887e-06	0.000110005		2.035			Tnfrsf4	1119.12	7792.12	6.96275	2.79966	1.13429e-06	8.60548e-05		2.531
Stx11	275.755	744.752	2.70077	1.43337	1.14509e-05	0.000767796		3.117			Itih5	632.524	4317.28	6.82548	2.77093	7.06198e-24	1.02283e-20		1.022
Sh3rf1	223.707	520.089	2.32487	1.21715	0.00020225	0.00826977		1.357			Bcl2a1d	24.744	155.652	6.29052	2.65318	0.000325051	0.00967984		2.502
Crem	500.6	1138.61	2.27449	1.18554	1.67129e-05	0.00107071		1.105			Serpine2	1453.87	8146.83	5.60355	2.48634	0.000254222	0.00794168		1.59
Cblb	3193.73	6574.35	2.05852	1.04161	0.000194255	0.00808921		1.064			Bcl2l11	1260.46	6762.05	5.36475	2.42351	9.654e-15	5.49312e-12		2.393
Litaf	1114.22	2220.58	1.99295	0.994904	0.000177123	0.00757511		1.729			Sdc3	47.4416	232.148	4.89335	2.29082	1.13078e-08	1.60853e-06		1.24
											Tbc1d4	155.851	595.232	3.81924	1.93328	1.08127e-07	1.11862e-05		1.367
											Cblb	3052.73	11168.4	3.65849	1.87125	5.33465e-11	1.23176e-08		1.064
											Ctla4	5691.81	20589.4	3.61736	1.85494	0.000315875	0.00947744		1.242
											Mdfic	875.592	2919.78	3.33464	1.73753	2.19118e-10	4.41898e-08		1.146
											Kdm2b	1753.13	5179.39	2.95437	1.56285	3.18267e-09	5.39429e-07		1.235
											Crem	815.719	2314.88	2.83784	1.50479	4.80534e-08	5.50781e-06		1.105
											Stx11	501.041	1346.73	2.68786	1.42646	7.86841e-06	0.000437796		3.117
											Agpat4	366.679	981.855	2.6777	1.42099	2.14522e-06	0.000149248		1.061
											Samsn1	1009.33	2626.84	2.60255	1.37993	3.15436e-07	2.80755e-05		1.376
											Tnfrsf25	20.5715	52.3649	2.5455	1.34795	0.0013216	0.0304274		1.047
											Dusp14	222.359	550.67	2.47648	1.30829	0.000127018	0.00448701		4.651
											Il2ra	30983.7	74104	2.39171	1.25804	9.10863e-05	0.00335923		2.079
											Tnfrsf18	3793.91	8889.37	2.34306	1.2284	3.37868e-05	0.0014829		1.231
											Ahr	129.317	279.874	2.16424	1.11386	0.000927918	0.0229203		1.767
											Klrk1	2098.96	4492.5	2.14034	1.09784	0.00104296	0.0251763		3.16
											Sh3rf1	184.574	390.152	2.1138	1.07984	0.000962128	0.0236188		1.357
											Tnfrsf9	11809.8	24746.9	2.09546	1.06727	2.68577e-05	0.00125116		4.452
											Fhl2	983.962	2024.58	2.05758	1.04095	0.00016562	0.00566234		2.035
											Plscr1	745.665	1532.13	2.05472	1.03894	0.0001412	0.00494054		2.723
											Bhlhe40	8533.42	16911.8	1.98183	0.98683	0.00012387	0.00442489		5.784
											Thy1	35148.7	67754.5	1.92765	0.946845	0.000152512	0.00528221		-1.156
											Ikzf2	1459.11	2756.67	1.88928	0.917839	0.00109706	0.0261261		4.352
											Ccdc50	4075.04	7557.47	1.85458	0.891089	0.000332914	0.00987708		1.084
											Ms4a4b	6722.54	12191.7	1.81356	0.858826	0.00038639	0.0112335		-1.28

## Sheet: Table 4d
Table 4d. Comparison with exhaustion-associated genes. DEG following anti-PD-L1 treatment (PMID: 27789795; Sci 2016 Wherry lab; 2189 up in exhaustion (log2fc<0; padj<0.05) and overlap with DEG OTII-RIPmOVA/OTII-WT (fdr<0.05; |log2fc|≥ 1) overlap = 84. Green highlight identifies genes up in both RIPmOVA and exhaustion (N=47).
	PMID: 27789795					GSE235101
Gene	log2FoldChange (aPD-L1/Tex)	AveExpr	p_value	fdr		log2FC OTII (RIPmOVA host/ WT host)
Nrgn	-1.23265	6.50803	6.16689e-06	0.0213078		2.524
Tnfrsf9	-0.865885	9.62829	1.87613e-06	0.0113379		4.452
Gsto1	-0.769228	6.59926	3.50986e-05	0.0362019		1.975
Car2	-0.768961	8.4375	6.38639e-05	0.0454505		-1.426
Neurl3	-0.723847	8.73587	2.18657e-06	0.0113379		1.401
Nfil3	-0.698562	6.91029	5.89775e-05	0.0445107		3.735
Nr4a3	-0.600041	6.86841	9.39252e-06	0.0242194		4.708
Xdh	-0.51236	7.55005	5.05731e-05	0.043469		1.743
Irf8	-0.510216	6.42516	1.20613e-05	0.025415		2.582
Ift80	-0.508456	6.00985	0.000269279	0.0771508		1.093
Ikzf4	-0.489724	6.49018	0.000173944	0.0672792		1.609
Il6ra	-0.48495	4.98033	0.00590911	0.211382		-1.43
Gm4956	-0.48196	9.86715	0.00167633	0.140191		2.78
Nr4a1	-0.474941	7.12544	0.00316895	0.175304		1.779
Ifitm2	-0.460616	4.723	0.0255834	0.338014		2.979
Bcl2l11	-0.400126	7.42633	0.000530439	0.0971206		2.393
Gm19705	-0.383977	7.17175	0.00370245	0.181134		-1.389
Nr4a2	-0.382046	10.0271	0.000228856	0.0681163		5.314
Gna14	-0.379433	3.92316	0.00389121	0.184409		4.369
Itih5	-0.358486	7.19066	0.00370545	0.181134		1.022
Cyth3	-0.332679	6.43409	0.0168462	0.295214		2.618
Slc35d3	-0.324026	4.21732	0.00145314	0.134025		7.615
Cyp2s1	-0.316714	4.17979	0.00289188	0.169052		-1.514
Fosl2	-0.31092	6.32822	0.00929833	0.248033		3.095
Prnp	-0.306193	3.90426	0.0170914	0.296557		1.57
Dusp5	-0.303135	7.32222	0.0158002	0.291179		1.427
Adam8	-0.300649	6.04193	0.0217105	0.321122		2.417
Nrp1	-0.29396	8.33577	0.00414387	0.186738		1.134
Plaur	-0.2854	3.98302	0.0283018	0.349269		1.885
Xcl1	-0.279742	11.1668	0.00850181	0.241131		4.865
Nfkb2	-0.262895	6.95877	0.0116413	0.26604		1.44
Acpp	-0.261209	5.96564	0.0393297	0.392574		-1.79
Crem	-0.257082	5.1453	0.015294	0.288526		1.105
Pou2f2	-0.252465	6.56032	0.00902223	0.244545		2.4
Foxp3	-0.251218	4.78571	0.0115713	0.266031		2.782
Ptpn5	-0.250405	4.55121	0.00869286	0.241674		1.866
Slc45a3	-0.250396	3.81485	0.0253653	0.337625		4.74
Ifitm1	-0.244003	3.76309	0.0191558	0.30968		3.697
Trpc1	-0.232696	4.63864	0.0347149	0.375918		-6.559
A430088P11Rik	-0.229915	7.69005	0.0200805	0.314039		-1.234
Tbc1d4	-0.222728	6.23375	0.0204101	0.315652		1.367
Plagl1	-0.217673	3.56525	0.0360246	0.380577		3.363
Vmn2r3	-0.213748	3.11677	0.0452311	0.410556		-3.109
Tnfrsf1b	-0.212387	9.42882	0.0130581	0.27759		1.814
Samsn1	-0.208957	7.49307	0.0115819	0.266031		1.376
Adamts14	-0.208289	5.97354	0.0415075	0.398501		-3.243
2310001H17Rik	-0.207607	8.52518	0.0310884	0.360293		1.009
Fam129b	-0.195495	4.30461	0.0138594	0.281436		2.352
Tdrd7	-0.189248	5.29062	0.0391505	0.39187		1.114
Pglyrp1	-0.188494	10.4748	0.0138337	0.281436		1.959
Arhgap20	-0.186524	3.16398	0.0263457	0.341155		5.254
Cish	-0.182206	7.14573	0.0176274	0.299845		2.638
Ggt5	-0.181293	4.14965	0.0299231	0.354754		-1.947
Slc16a5	-0.171335	3.12354	0.0419782	0.400767		-1.432
Zfp827	-0.167319	6.84962	0.0226614	0.324531		1.14
Phactr2	-0.166547	6.97646	0.0468704	0.41592		1.084
Lactb	-0.162945	6.69809	0.0367618	0.383357		1.259
Il2rb	-0.159153	11.3406	0.0412606	0.398016		2.513
Atat1	0.17285	5.88603	0.0439268	0.407138		1.184
Tubb2b	0.197291	4.66895	0.0208272	0.316686		1.101
Ncf4	0.204677	7.72224	0.0258717	0.339072		1.202
S100a4	0.223194	11.4149	0.0135673	0.280436		4.543
Pnma5	0.231504	2.78279	0.0248184	0.33598		-6.78
Ms4a6b	0.233296	10.8295	0.00288065	0.169052		-1.282
Ms4a4b	0.241227	9.27881	0.00510265	0.201544		-1.28
Pcsk1	0.243741	3.47639	0.0290038	0.352362		-1.464
Casp1	0.244792	9.09407	0.00366408	0.180957		1.66
Icam1	0.245452	7.45393	0.0240827	0.331905		1.302
Ahnak	0.247206	8.62655	0.0332814	0.369533		2.82
Dstn	0.259906	5.63754	0.00565025	0.209134		1.133
Cd274	0.271955	6.82	0.0126625	0.273998		1.032
Fam129a	0.288103	6.89384	0.00259467	0.162603		3.034
Anxa4	0.295108	5.46413	0.0402691	0.395452		1.569
Cxcr3	0.303893	9.08404	0.00306927	0.172808		4.026
Bmyc	0.31175	6.45707	0.0260549	0.339848		1.253
Kit	0.315662	5.20072	0.00355921	0.179662		6.034
Tnfrsf4	0.315789	7.21122	0.00133501	0.13085		2.531
Trib1	0.325542	4.83714	0.00126766	0.128287		3.154
Ttc39c	0.338969	5.74106	0.000676466	0.104139		3.55
Stx11	0.353351	5.85734	0.00271495	0.165047		3.117
Mxd1	0.398712	8.05141	0.00158386	0.138445		1.17
Nrn1	0.426439	5.17922	0.020629	0.316686		3.518
Il1r2	0.54208	4.7964	0.0106423	0.258098		3.754
Ccr6	0.662632	5.46795	0.000210867	0.0681163		4.12

## Sheet: Table  4e 
Table 4e. Overlap of Nur77-GFPhi SP4 transcriptome with DAR in naive CD4+ subsets sorted according to Nur77-GFP/Ly6C gates (pop D v A). Zinzow-Kramer, Au-yeung et.al. Immunohor. 2022, PMID: 36100367, GSE206074. Shown is overlap of PopD/PopA DAR collapsed by gene (fdr<0.05, |log2fc| ≥ 1, N=2245 genes/3234 peaks) with SP4 GFPhi/lo DEG (see Table 3a, padj < 0.05; |log2fc|≥ 1; N= 737).
	GSE279344	SP4 GFP hi v lo (Nur77-EGFP reporter)							PMID: 36100367, GSE206074 : ATACseq DAR
Symbol	log2FoldChange	padj	baseMean	LO_baseMean	HI_baseMean				SYMBOL	popD.v.popA.logFC	popD.v.popA.PValue
Tnfrsf9	6.56164	3.71e-126	4588.09	96.2059	9079.98				Tnfrsf9	2.488	2.47e-20
Arhgap20os	6.08389	3.05e-46	299.5	8.50957	590.49				Arhgap20os	5.013	3.93e-41
1110032F04Rik	5.99979	9.7e-06	295.305	9.11824	581.493				1110032F04Rik	1.249	4.25e-14
Arhgap20	5.87865	2.15e-115	3922.7	130.788	7714.6				Arhgap20	1.807	2.5e-24
Tmem121b	5.51571	6.2e-05	98.0505	4.1349	191.966				Tmem121b	1.457	3.22e-12
Slc45a3	5.45662	1.74e-22	99.5959	4.50994	194.682				Slc45a3	1.179	3.56e-08
S1pr1	4.97153	2.96e-113	1588.23	98.2565	3078.2				S1pr1	1.725	8.71e-10
Fam163b	4.93131	1.53e-28	137.474	8.60179	266.346				Fam163b	1.612	2.41e-12
Tagap	4.25942	2.32e-50	953.822	94.9454	1812.7				Tagap	2.353	3.87e-17
Spry1	4.17476	5.31e-09	53.3694	5.54905	101.19				Spry1	1.245	2.77e-10
Cd83	4.14326	0.00109202	134.655	14.4152	254.896				Cd83	3.529	1.38e-31
Rem2	4.10781	5.92e-05	22.3497	2.37334	42.3261				Rem2	1.307	3.99e-24
Nrgn	4.10114	1.83e-32	743.902	82.2456	1405.56				Nrgn	2.01	3.07e-12
Rgs16	4.03792	4.87e-32	381.802	44.1402	719.464				Rgs16	2.13	3.68e-20
Il2rb	3.98947	9.13e-59	1934.93	229.352	3640.52				Il2rb	1.549	7.02e-14
Cyth4	3.97732	7.57e-60	2083.57	248.674	3918.46				Cyth4	2.549	4.92e-25
Il2ra	3.97215	6.58e-35	296.68	35.7045	557.655				Il2ra	1.291	1.38e-10
Xcl1	3.76308	2.93e-05	34.0459	4.8358	63.2561				Xcl1	1.758	2.57e-08
Ctla4	3.61023	7.56e-36	271.724	41.2351	502.213				Ctla4	3.053	4.03e-59
Ptger2	3.59287	2.25e-13	132.479	20.5514	244.406				Ptger2	6.228	1.31e-23
Gm3636	3.58091	1.83e-13	105.689	16.2997	195.078				Gm3636	2.267	3.06e-26
Tnfrsf4	3.52359	4.75e-64	2545.39	407.401	4683.38				Tnfrsf4	1.719	1.08e-22
Ikzf2	3.42096	1.24e-66	2833.52	484.089	5182.94				Ikzf2	6.681	1.33e-48
Trpm1	3.35891	7.15e-30	484.895	86.0179	883.771				Trpm1	1.187	9.03e-13
Bcl2l11	3.22216	1.33e-46	4246.28	822.291	7670.26				Bcl2l11	4.187	4.48e-30
Lysmd2	3.12075	3.43e-21	239.1	49.222	428.978				Lysmd2	1.513	3.53e-15
Tnfrsf1b	2.97217	1.51e-42	3515.67	795.059	6236.28				Tnfrsf1b	2.72	1.86e-62
Nt5e	2.8708	9.63e-18	211.698	51.0819	372.315				Nt5e	1.65	1.12e-11
Colq	2.80316	7.81e-22	1101.12	276.176	1926.07				Colq	1.92	1.4e-13
Trib1	2.77504	1.02e-24	820.617	209.348	1431.89				Trib1	4.166	3.2e-25
Tnfsf4	2.71332	0.00119685	53.0212	14.2246	91.8178				Tnfsf4	3.178	4.33e-18
Bcl2a1b	2.66754	0.000611317	30.1879	8.24824	52.1275				Bcl2a1b	1.615	6.34e-17
Cyth3	2.63409	8e-30	1558.16	432.539	2683.78				Cyth3	4.239	1.28e-39
Gsap	2.60182	3.68e-19	618.354	174.821	1061.89				Gsap	2.081	1.14e-17
H2-Q5	2.59368	0.0188848	30.3205	8.57106	52.07				H2-Q5	1.084	0.000480904
Cenpf	2.49813	1.25e-10	222.894	67.1603	378.627				Cenpf	-1.359	7.11e-12
Gm4956	2.485	1.2e-07	110.517	33.4418	187.592				Gm4956	3.723	7.64e-23
Dusp4	2.44136	1.33e-10	157.995	49.0314	266.959				Dusp4	5.032	3.23e-36
Pou2f2	2.42896	2.08e-05	74.0764	23.3398	124.813				Pou2f2	1.454	1.23e-08
Cd200	2.39329	5.38e-18	1121.84	359.018	1884.67				Cd200	3.23	9.65e-49
Nr4a3	2.36544	4.85e-19	684.121	222.638	1145.6				Nr4a3	1.184	2.37e-08
Bcl2a1d	2.31496	7.8e-11	176.035	59.1733	292.897				Bcl2a1d	1.987	1.66e-13
Irak2	2.30534	1.1e-16	545.469	183.62	907.319				Irak2	1.022	1.15e-06
Ntn1	2.26027	8.24e-11	186.19	64.3627	308.017				Ntn1	1.847	2.62e-16
Gm3696	2.24687	0.000681126	45.1481	15.7248	74.5714				Gm3696	3.857	6.61e-22
Atp1a2	2.24663	1.08e-08	138.776	48.3489	229.203				Atp1a2	2.975	6.56e-23
Itih5	2.24552	3.41e-20	1034.61	360.516	1708.71				Itih5	1.202	1.83e-16
C1ql3	2.21938	0.00571259	33.7673	11.9374	55.5973				C1ql3	4.822	6.88e-42
Slc22a2	2.21724	3.02e-05	76.9142	27.1027	126.726				Slc22a2	3.63	2.97e-75
2810459M11Rik	2.21083	0.00119008	37.5529	13.37	61.7359				2810459M11Rik	1.124	2.27e-05
A430093F15Rik	2.20012	7.29e-18	791.338	283.149	1299.53				A430093F15Rik	2.03	1.37e-13
Stx11	2.19983	5.21e-08	125.817	44.9273	206.706				Stx11	1.359	3.47e-14
Slc29a4	2.18815	0.00371887	36.4644	13.0687	59.8602				Slc29a4	1.073	1.27e-05
Endod1	2.1385	2.08e-06	99.7601	36.8389	162.681				Endod1	2.744	2.7e-29
Bcl6	2.13783	4.76e-16	992.02	367.485	1616.56				Bcl6	2.88	1.15e-29
Selp	2.10815	4.43e-08	138.886	52.1764	225.596				Selp	2.295	1.1e-22
Ccne1	2.1074	3.98e-10	250.362	94.4751	406.249				Ccne1	1.508	4.32e-07
Ptger3	2.08266	8.77e-09	138.07	52.8435	223.298				Ptger3	-1.226	5.86e-08
Nr4a1	2.04817	6.83e-16	12903.2	5025.21	20781.2				Nr4a1	1.305	2.33e-10
Slc16a3	2.01684	5.06e-07	186.784	74.0713	299.497				Slc16a3	2.227	2.74e-19
Gm867	2.01553	0.0358259	30.478	12.1403	48.8158				Gm867	2.7	2.02e-28
Fasl	1.97749	0.00057993	63.5324	25.9098	101.155				Fasl	2.381	1.71e-11
Gfi1	1.96467	2.62e-10	538.926	220.129	857.722				Gfi1	2.193	3.5e-27
Arsb	1.95924	2.87e-06	138.922	57.0244	220.82				Arsb	-2.032	5.92e-10
Ikzf3	1.95213	9.96e-18	1608.63	661.009	2556.24				Ikzf3	1.125	2.05e-14
Tbc1d4	1.94681	2.08e-13	905.805	373.145	1438.46				Tbc1d4	2.866	1.45e-20
Prr5l	1.94083	3.19e-08	224.274	92.5753	355.972				Prr5l	4.577	4.01e-59
Swap70	1.93329	9.86e-13	1675.65	695.604	2655.69				Swap70	4.952	3.36e-83
Bcam	1.93129	0.000188379	66.654	27.7175	105.59				Bcam	1.435	7.21e-06
Cd101	1.89282	3.09e-09	241.887	102.625	381.149				Cd101	2.407	1.58e-25
Gramd3	1.87088	1.21e-14	845.328	363.23	1327.43				Gramd3	-1.283	6.33e-08
Bub1b	1.82245	2.2e-10	606.312	267.31	945.314				Bub1b	2.734	1.77e-32
Mapre2	1.81	1.34e-11	1144.12	508.065	1780.18				Mapre2	3.205	7.4e-17
Hipk2	1.79556	1.56e-10	684.208	306.135	1062.28				Hipk2	1.389	1.62e-18
Slamf6	1.78994	6.34e-14	1297.74	582.299	2013.18				Slamf6	1.274	3.44e-08
Ndrg3	1.78643	3.52e-14	4160.54	1870.23	6450.85				Ndrg3	1.263	3.21e-06
Tnfsf8	1.7715	1.49e-07	202.196	91.7698	312.623				Tnfsf8	3.137	3.25e-16
Hmgb2	1.76638	2.26e-08	1362.56	619.368	2105.74				Hmgb2	1.225	3.09e-14
Ahr	1.76623	8.83e-07	265.829	120.745	410.912				Ahr	3.431	9.31e-22
Myo1e	1.76441	2.31e-08	335.523	152.665	518.382				Myo1e	3.182	2.82e-24
A530021J07Rik	1.74837	2.73e-05	131.606	60.2832	202.928				A530021J07Rik	1.467	9.56e-20
Arhgap18	1.7311	1.59e-09	640.182	296.245	984.12				Arhgap18	3.849	1.06e-18
Lrmp	1.72999	4.98e-10	4076.6	1888.87	6264.32				Lrmp	1.033	1.32e-07
Cd6	1.71954	5.42e-13	20769.2	9675.38	31863				Cd6	3.273	3.24e-29
Cd5	1.71937	3.94e-11	13801.1	6430.08	21172.2				Cd5	2.079	1.74e-14
Cxxc5	1.64745	0.00722477	102.656	49.8553	155.456				Cxxc5	1.515	6.48e-08
Nrp2	1.64365	1.02e-05	247.15	119.678	374.622				Nrp2	2.403	8.37e-17
Irf8	1.62087	0.000194762	166.7	82.0673	251.333				Irf8	1.63	7.04e-17
Tcf7l1	1.59474	0.000624752	124.907	62.3828	187.43				Tcf7l1	1.088	5.1e-06
Pou2af1	1.59021	3.28e-05	159.775	79.7187	239.831				Pou2af1	3.121	3.73e-16
Gbp6	1.58753	2.87e-09	486.859	243.263	730.455				Gbp6	1.717	6.91e-15
Smox	1.57744	7.1e-11	1443.72	724.892	2162.55				Smox	1.641	8.98e-09
Fignl1	1.57607	4.84e-08	311.623	156.415	466.83				Fignl1	4.518	2.25e-31
Klf3	1.57016	8.41e-09	1455.88	733.817	2177.95				Klf3	3.389	9.96e-29
Zfp318	1.56936	1.01e-06	318.135	160.421	475.849				Zfp318	1.564	9.89e-09
Litaf	1.55427	1.49e-09	568.334	288.667	848.002				Litaf	2.03	4.12e-10
Tec	1.55374	6.24e-06	222.164	113.108	331.219				Tec	2.235	2.36e-29
Ccnj	1.49524	2.55e-06	465.274	243.829	686.719				Ccnj	2.969	2.23e-15
Igf2r	1.48969	2.63e-10	4169.59	2189.96	6149.22				Igf2r	1.027	1.18e-09
Dusp2	1.47693	1.48e-08	3141.96	1661.2	4622.73				Dusp2	1.237	3.56e-13
Cblb	1.44932	2.89e-10	2796.88	1499.6	4094.16				Cblb	1.722	3.77e-09
Slc35g1	1.44245	1.1e-05	413.346	222.607	604.084				Slc35g1	4.62	5.39e-34
Adh1	1.44039	0.00431871	96.4099	51.9766	140.843				Adh1	2.328	2.66e-16
Nrip1	1.41776	4.96e-10	5274.81	2873.56	7676.05				Nrip1	1.168	5.43e-05
Phlda1	1.41703	0.000682041	251.214	137.13	365.297				Phlda1	1.749	8.32e-10
Arvcf	1.41269	0.00777077	179.746	98.2073	261.284				Arvcf	1.86	2.91e-12
Ggta1	1.35564	1.88e-07	638.785	359.163	918.406				Ggta1	-1.38	2.57e-08
Itga9	1.34675	0.00077345	181.206	102.189	260.223				Itga9	4.991	3.85e-26
Stk10	1.32692	6.98e-08	3793.69	2162.75	5424.63				Stk10	1.084	5.41e-08
Foxn3	1.32479	2.68e-07	4407.87	2515.62	6300.11				Foxn3	1.655	1.63e-09
1700110K17Rik	1.32262	0.00177676	110.881	63.4589	158.303				1700110K17Rik	1.111	2.64e-06
Carm1	1.31778	1.12e-06	2650.37	1517.93	3782.81				Carm1	1.907	6.39e-12
Il21	1.31499	0.000380222	334.194	191.886	476.502				Il21	2.861	1.18e-27
Marcksl1	1.29732	2.56e-05	1618.5	936.472	2300.52				Marcksl1	1.235	3.96e-06
Btg1	1.28436	3.53e-07	10650.8	6200.33	15101.3				Btg1	1.547	2.55e-10
Samsn1	1.28343	3.48e-06	1173.28	683.522	1663.03				Samsn1	3.447	2.79e-29
Mllt3	1.2653	2.64e-08	2129.81	1251.78	3007.83				Mllt3	2.246	1.14e-35
Hip1r	1.25128	4.56e-06	1441.89	853.452	2030.34				Hip1r	1.205	1.52e-11
Vav2	1.25091	4.85e-06	680.909	403.03	958.789				Vav2	1.587	2.08e-10
2610307P16Rik	1.24784	5.24e-05	481.277	285.405	677.148				2610307P16Rik	1.149	9.52e-07
Dhrs3	1.24256	0.0105359	124.596	74.2096	174.983				Dhrs3	4.151	4.7e-27
Plxdc2	1.23161	4.26e-05	395.411	236.202	554.619				Plxdc2	1.982	3.27e-16
Stat5a	1.22772	3.16e-07	3059.31	1831.18	4287.45				Stat5a	1.142	1.07e-09
Id3	1.21985	9.92e-06	3379.34	2030.4	4728.28				Id3	2.269	3e-27
Ms4a6b	1.2161	3.39e-08	3155.84	1899.59	4412.08				Ms4a6b	2.468	1.31e-10
Lats2	1.20821	0.000296907	284.404	171.833	396.975				Lats2	2.53	2.98e-15
Ephx1	1.20409	6.65e-06	3176.22	1922.97	4429.48				Ephx1	1.79	1.22e-08
Mirt1	1.19854	0.000172625	281.947	171.267	392.627				Mirt1	1.364	1.33e-12
Hsdl2	1.19463	1.18e-05	1425.57	867.166	1983.97				Hsdl2	1.233	1.93e-05
Tet2	1.18384	2.66e-05	2239.15	1368.86	3109.44				Tet2	2.048	9.06e-14
Cxcr4	1.17686	0.0358259	76.737	47.0823	106.392				Cxcr4	3.29	5.19e-21
Skil	1.17283	3.84e-05	4185.69	2572.62	5798.75				Skil	-1.067	3.6e-06
Il10rb	1.17262	0.000214755	264.564	162.662	366.466				Il10rb	1.487	1.09e-12
Cd9	1.16376	6.18e-06	506.808	312.923	700.693				Cd9	2.985	2.5e-21
Filip1l	1.15483	1.68e-05	758.519	470.488	1046.55				Filip1l	1.151	1.16e-12
Runx3	1.14998	2.9e-05	486.284	302.197	670.371				Runx3	3.394	9.94e-23
Dcaf17	1.14939	1.66e-06	1269.27	788.893	1749.64				Dcaf17	3.501	1.47e-17
Pdcd1	1.14694	5.92e-05	1292.51	804.5	1780.51				Pdcd1	2.118	5.31e-09
Celf2	1.14584	1.14e-06	3205.98	1996.11	4415.86				Celf2	2.236	6.62e-35
2310001H17Rik	1.13811	3.26e-05	623.977	390.17	857.785				2310001H17Rik	1.141	1.05e-05
Susd3	1.11584	0.00618221	224.381	141.816	306.947				Susd3	1.701	8e-11
Parp8	1.10885	3.61e-05	1263.05	800.528	1725.58				Parp8	2.346	2.9e-15
Mmgt2	1.10417	0.00035802	476.903	302.898	650.907				Mmgt2	2.895	1.89e-20
Ubash3b	1.09874	0.000226337	662.371	421.709	903.034				Ubash3b	1.902	1.96e-11
Krtcap3	1.09074	0.0169324	387.807	248.127	527.487				Krtcap3	3.498	2.79e-28
Hmgn3	1.09035	0.0166424	134.979	86.4544	183.504				Hmgn3	1.633	1.4e-07
Kctd1	1.08977	0.0144002	117.77	75.2764	160.263				Kctd1	2.86	1.7e-16
Dap	1.08001	0.00462031	979.35	629.255	1329.44				Dap	1.055	4.07e-08
Phactr2	1.06755	1.97e-05	629.087	406.482	851.692				Phactr2	3.435	2.25e-38
Il17ra	1.06355	0.000276014	4157.69	2691.32	5624.06				Il17ra	1.113	4.51e-07
Adgrg1	1.05512	0.00345282	284.8	185.181	384.419				Adgrg1	2.65	1.59e-16
Sesn3	1.05201	0.00220869	1508.34	981.922	2034.76				Sesn3	1.958	4.03e-08
Mcoln3	1.05056	0.000316502	469.521	305.984	633.057				Mcoln3	2.272	9.92e-10
Foxo1	1.03704	8.63e-05	4655.54	3051.21	6259.87				Foxo1	1.1	8.98e-11
Aff3	1.03446	2.9e-05	1459.25	957.746	1960.75				Aff3	1.873	2.48e-18
C1qtnf12	1.03198	0.0146798	317.45	208.764	426.137				C1qtnf12	1.238	2.36e-10
Mgat5	1.02266	0.000564646	916.667	604.919	1228.41				Mgat5	2.243	1.86e-18
Asap1	1.01953	0.000296808	3646.33	2409.32	4883.35				Asap1	1.728	3.07e-09
Socs5	1.0185	0.00222543	308.289	203.87	412.708				Socs5	3.643	5e-37
Gramd1b	1.01706	0.0001761	1121.42	741.939	1500.9				Gramd1b	1.804	1.86e-12
Slc4a8	1.01623	0.0379742	202.464	133.85	271.078				Slc4a8	1.157	5.83e-10
Rps15a	1.01387	0.00197341	1980.09	1311.94	2648.24				Rps15a	1.663	4.54e-13
Snx18	1.01203	0.000611317	755.891	501.412	1010.37				Snx18	1.06	0.000290844
Nudt18	1.00022	0.00618831	308.048	205.505	410.59				Nudt18	2.593	4.62e-15
Kcna2	-1.05063	0.0043755	271.868	366.292	177.444				Kcna2	1.026	4.8e-07
Hs2st1	-1.07272	0.000910771	662.522	898.431	426.614				Hs2st1	3.976	1.74e-23
Gm19585	-1.07806	0.00781883	326.065	442.586	209.543				Gm19585	1.634	7.47e-11
Runx1	-1.09855	4.51e-06	2600.15	3545.24	1655.07				Runx1	2.147	6.7e-11
Ddx19a	-1.17943	0.000927409	1455.28	2019.45	891.111				Ddx19a	3.113	7.03e-26
Nav2	-1.20304	4.72e-06	865.654	1207.15	524.156				Nav2	1.725	1.21e-15
Runx2	-1.23819	0.00456649	109.405	153.507	65.3023				Runx2	3.273	4.17e-19
Rorc	-1.31157	0.0271034	108.822	155.17	62.4734				Rorc	2.694	2.79e-13
Gmpr	-1.41262	0.0168012	60.1633	87.4197	32.9069				Gmpr	1.475	4.97e-09
Wfs1	-1.42456	2.05e-05	278.853	406.583	151.123				Wfs1	1.663	1.2e-16
Tiam1	-1.42887	1.1e-08	719.089	1049.03	389.148				Tiam1	2.803	4.45e-16
Itm2a	-1.42945	1.88e-07	53480.9	78002.4	28959.5				Itm2a	1.499	1.91e-06
Gm5547	-1.44775	0.0110931	84.0741	123.262	44.8858				Gm5547	1.854	9.42e-09
Lztfl1	-1.45563	6.25e-10	2279.5	3341.21	1217.8				Lztfl1	3.747	6.3e-17
Slc9a9	-1.46205	8.27e-10	2605.56	3823.7	1387.41				Slc9a9	-2.008	2.4e-15
Gucy2e	-1.46612	0.0182697	65.8375	96.5349	35.14				Gucy2e	1.524	3.54e-11
Qpct	-1.51137	2.08e-05	185.124	274.003	96.2451				Qpct	1.488	6.62e-17
Il7r	-1.7431	2.25e-13	7308.39	11255.2	3361.61				Il7r	-1.019	4.67e-09
P4ha2	-1.92454	0.00354134	61.7947	98.0352	25.5542				P4ha2	-1.013	3.3e-12
Pcsk1	-1.93318	0.020547	35.2392	55.8348	14.6435				Pcsk1	-2.173	2.63e-10
Tox2	-1.9686	3.22e-11	332.189	529.369	135.009				Tox2	1.15	4.09e-16
Jun	-2.04276	0.000165839	75.0427	121.018	29.0672				Jun	1.305	5.12e-08
F13a1	-2.20962	9.23e-24	1426.88	2346.57	507.186				F13a1	3.582	2.09e-22
Myl10	-2.26483	1.66e-08	137.65	227.781	47.5197				Myl10	2.003	1e-08
Ccr9	-2.27972	8.4e-26	14449.3	23964.1	4934.56				Ccr9	1.803	8.15e-09
Myo6	-3.72828	1.24e-33	1329.32	2472.2	186.44				Myo6	-1.811	1.14e-10

## Sheet: Table 4f
Table 4f. Overlap of OTII/RIPmOVA SP4 transcriptome with ATACseq in naive CD4+ recent thymic emigrants (RTE) / Nur77-GFPhi/Ly6Clo Pop D. Zinzow-Kramer, Au-yeung et.al. Immunohor. 2022, PMID: 36100367, GSE206074. Shown is overlap of PopD/PopA DAR collapsed by gene (fdr<0.05, |log2fc| ≥ 1, N=2245 genes/3234 peaks) with DEG OTII-RIPmOVA/OTII-WT (fdr<0.05; log2fc ≥ 1, N=289). Green highlighted genes …
	GSE235101 RNAseq								PMID: 36100367, GSE206074 : ATACseq DAR-rppm
SYMBOL	log2FC OTII (RIPmOVA host/ WT host)	p value	fdr	log2FC DKO-OTII/WT OTII (RIPmOVA host)	pvalue	fdr		peak	chr	start	end	Annotation	Detailed.Annotation	Distance.to.TSS	log2FC popD/popA	popD.v.popA.PValue	popD.v.popA.fdr
Ikzf2	4.352	-4.02305e-14	2.32706e-11	-0.787	0.169556	0.353665		chr1_69544126_69544705	chr1	69544126	69544705	intron (NM_011770, intron 6 of 7)	intron (NM_011770, intron 6 of 7)	141545	6.681	1.33e-48	1.83e-45
Dusp4	3.127	-0.000164246	0.00972751	0.453	0.578609	0.723054		chr8_34755442_34756085	chr8	34755442	34756085	Intergenic	Intergenic	-51847	5.032	3.23e-36	1.46e-33
Arhgap20os	4.035	-1.60363e-07	2.81088e-05	-3.183	1.33507e-05	0.00113179		chr9_51861463_51862263	chr9	51861463	51862263	intron (NR_033560, intron 1 of 3)	intron (NR_033560, intron 1 of 3)	14022	5.013	3.93e-41	3.03e-38
Swap70	1.504	-1.22632e-07	2.26387e-05	-0.746	0.00851776	0.0747448		chr7_110253764_110254824	chr7	110253764	110254824	intron (NM_009302, intron 2 of 11)	intron (NM_009302, intron 2 of 11)	32591	4.952	3.36e-83	1.53e-78
C1ql3	3.283	-0.000130611	0.00833269	-3.328	9.42544e-05	0.00498829		chr2_13129706_13130196	chr2	13129706	13130196	intron (NM_009105, intron 8 of 8)	intron (NM_009105, intron 8 of 8)	-119087	4.822	6.88e-42	5.8e-39
Ttc39c	3.55	-1.23931e-05	0.00120819	-1.739	0.0263122	0.132389		chr18_12642854_12644116	chr18	12642854	12644116	promoter-TSS (NM_028341)	promoter-TSS (NM_028341)	-48	4.321	9.33e-29	2.07e-26
S100a6	3.235	-1.49563e-08	3.46049e-06	-1.404	0.010378	0.0823793		chr3_90629231_90629839	chr3	90629231	90629839	Intergenic	Intergenic	16641	4.242	2.66e-20	2.2e-18
Cyth3	2.618	-5.47379e-16	4.52317e-13	-1.308	3.84344e-05	0.00254883		chr5_143683610_143684528	chr5	143683610	143684528	intron (NM_001163548, intron 1 of 12)	intron (NM_001163548, intron 1 of 12)	32828	4.239	1.28e-39	8.19e-37
Myo10	1.079	-2.15771e-05	0.00192014	-1.533	1.85604e-09	6.12635e-07		chr15_25740085_25740820	chr15	25740085	25740820	intron (NM_019472, intron 17 of 40)	intron (NM_019472, intron 17 of 40)	-12754	4.234	8.85e-34	3.05e-31
Bcl2l11	2.393	-9.1254e-32	2.26219e-28	-2.533	2.14911e-35	6.71059e-32		chr2_128072834_128073431	chr2	128072834	128073431	intron (NM_028765, intron 14 of 17)	intron (NM_028765, intron 14 of 17)	-52906	4.187	4.48e-30	1.14e-27
Trib1	3.154	-7.49662e-18	8.13055e-15	-1.129	0.00158226	0.0294668		chr15_59585811_59586569	chr15	59585811	59586569	intron (NM_026746, intron 4 of 6)	L2a|LINE|L2	-62464	4.166	3.2e-25	4.74e-23
Lif	5.541	-2.42635e-12	1.16957e-09	0.082	0.877451	0.926784		chr11_4336346_4337054	chr11	4336346	4337054	Intergenic	Intergenic	69904	4.159	1.97e-26	3.32e-24
Gm3696	3.565	-0.000203562	0.0115063	-0.853	0.305074	0.492624		chr14_7166353_7167256	chr14	7166353	7167256	Intergenic	Intergenic	-61347	3.857	6.61e-22	6.67e-20
Arhgap18	1.043	-1.13738e-05	0.00113431	-0.79	0.000852333	0.0203679		chr10_26879011_26879535	chr10	26879011	26879535	intron (NM_176837, intron 9 of 14)	intron (NM_176837, intron 9 of 14)	106761	3.849	1.06e-18	7.33e-17
Cx3cr1	3.855	-8.93351e-07	0.000122065	1.275	0.049083	0.181554		chr9_120049414_120049827	chr9	120049414	120049827	3' UTR (NM_009987, exon 2 of 2)	3' UTR (NM_009987, exon 2 of 2)	18676	3.806	1.57e-19	1.2e-17
Plagl1	3.363	-2.71675e-06	0.000316401	3.017	2.52931e-07	4.11657e-05		chr10_13059919_13060569	chr10	13059919	13060569	Intergenic	Intergenic	-30544	3.756	1.95e-33	6.46e-31
Gm4956	2.78	-2.29474e-07	3.76607e-05	-3.757	1.00076e-11	6.69615e-09		chr1_21291045_21291774	chr1	21291045	21291774	intron (NR_002858, intron 3 of 5)	intron (NR_002858, intron 3 of 5)	6903	3.723	7.64e-23	8.54e-21
Cobll1	1.246	-0.000110442	0.00731489	-0.586	0.0640018	0.20821		chr2_65161621_65162252	chr2	65161621	65162252	intron (NM_177025, intron 1 of 13)	intron (NM_177025, intron 1 of 13)	76690	3.59	2.53e-21	2.36e-19
Tnfaip3	1.148	-2.91749e-08	6.17405e-06	-0.343	0.0970368	0.260494		chr10_18987099_18987644	chr10	18987099	18987644	Intergenic	Intergenic	24592	3.565	4.92e-30	1.25e-27
Cd83	4.696	-2.78162e-19	3.21796e-16	-0.76	0.104447	0.271305		chr13_43774023_43774658	chr13	43774023	43774658	Intergenic	Intergenic	-10772	3.529	1.38e-31	3.84e-29
Samsn1	1.376	-1.61198e-10	5.48484e-08	-1.747	5.14087e-16	6.01963e-13		chr16_75877032_75877682	chr16	75877032	75877682	intron (NM_023380, intron 4 of 7)	intron (NM_023380, intron 4 of 7)	31909	3.447	2.79e-29	6.57e-27
Phactr2	1.084	-0.000399642	0.0205177	-0.535	0.0769971	0.229521		chr10_13466703_13467607	chr10	13466703	13467607	intron (NM_001195065, intron 1 of 12)	intron (NM_001195065, intron 1 of 12)	7241	3.435	2.25e-38	1.31e-35
Ahr	1.767	-2.30049e-07	3.76607e-05	-2.544	1.42634e-13	1.2725e-10		chr12_35578688_35579632	chr12	35578688	35579632	Intergenic	Intergenic	-44171	3.431	9.31e-22	9.17e-20
Gpr68	3.742	-1.19915e-09	3.303e-07	-0.193	0.737178	0.835349		chr12_100871759_100872288	chr12	100871759	100872288	3' UTR (NM_001361020, exon 14 of 14)	3' UTR (NM_001361020, exon 14 of 14)	27501	3.418	2.07e-16	1.09e-14
Il1r2	3.754	-1.0672e-08	2.5721e-06	1.357	0.0341908	0.150496		chr1_40058989_40059632	chr1	40058989	40059632	Intergenic	MIRc|SINE|MIR	-25404	3.349	1.36e-21	1.32e-19
Mapre2	1.526	-1.26702e-11	5.49665e-09	-0.981	1.09308e-05	0.000961448		chr18_23844851_23845369	chr18	23844851	23845369	intron (NM_001162941, intron 3 of 7)	intron (NM_001162941, intron 3 of 7)	41140	3.205	7.4e-17	4.12e-15
Myo1e	3.069	-4.27538e-10	1.39982e-07	-1.551	0.00113953	0.0240689		chr9_70207026_70207812	chr9	70207026	70207812	promoter-TSS (NM_181072)	promoter-TSS (NM_181072)	69	3.182	2.82e-24	3.69e-22
Pou2af1	1.532	-6.58161e-07	9.28542e-05	0.222	0.460116	0.627568		chr9_51167896_51168380	chr9	51167896	51168380	Intergenic	Intergenic	-45552	3.121	3.73e-16	1.89e-14
Gfod1	1.298	-0.00123804	0.0488265	0.826	0.031046	0.143369		chr13_43262047_43262560	chr13	43262047	43262560	intron (NM_001033399, intron 1 of 1)	intron (NM_001033399, intron 1 of 1)	41869	3.087	3.45e-22	3.6e-20
Ctla4	1.242	-0.000930916	0.0394004	0.246	0.509011	0.668418		chr1_60913269_60913747	chr1	60913269	60913747	intron (NM_009843, intron 3 of 3)	intron (NM_009843, intron 3 of 3)	4483	3.053	4.03e-59	1.15e-55
Atp1a2	4.904	-1.16239e-08	2.76314e-06	-2.622	0.000190996	0.00772441		chr1_172286333_172287235	chr1	172286333	172287235	intron (NM_178405, intron 8 of 22)	intron (NM_178405, intron 8 of 22)	11280	2.975	6.56e-23	7.38e-21
Bcl6	1.303	-4.44103e-07	6.76011e-05	-0.714	0.0053516	0.0599296		chr16_23997151_23997754	chr16	23997151	23997754	Intergenic	Intergenic	-8600	2.88	1.15e-29	2.84e-27
Tbc1d4	1.367	-9.91672e-07	0.000131657	-0.096	0.730341	0.830661		chr14_101480627_101480936	chr14	101480627	101480936	intron (NM_001081278, intron 8 of 18)	URR1A|DNA|hAT-Charlie	128410	2.866	1.45e-20	1.23e-18
Endod1	3.75	-1.50641e-06	0.000189426	1.673	0.0270227	0.133724		chr9_14352270_14352992	chr9	14352270	14352992	Intergenic	Intergenic	28611	2.744	2.7e-29	6.43e-27
Nrn1	3.518	-6.10489e-06	0.000653939	3.027	4.45847e-05	0.0028606		chr13_36448502_36449022	chr13	36448502	36449022	intron (NM_001039189, intron 5 of 5)	intron (NM_001039189, intron 5 of 5)	285715	2.721	6.2e-13	2.17e-11
Tnfrsf1b	1.814	-1.37607e-16	1.32661e-13	-0.974	8.47126e-06	0.00077419		chr4_145221206_145222512	chr4	145221206	145222512	intron (NM_011610, intron 8 of 9)	intron (NM_011610, intron 8 of 9)	25011	2.72	1.86e-62	1.06e-58
Chst2	1.953	-0.000443196	0.022282	-1.129	0.0395024	0.162262		chr9_95151651_95152270	chr9	95151651	95152270	intron (NM_177909, intron 14 of 15)	intron (NM_177909, intron 14 of 15)	255310	2.652	4.94e-15	2.18e-13
Adgrg1	1.296	-2.25933e-05	0.00200031	-1.716	2.3405e-08	5.51111e-06		chr8_94973249_94973830	chr8	94973249	94973830	Intergenic	Intergenic	-3570	2.65	1.59e-16	8.45e-15
Fam129b	2.352	-0.000652723	0.0301242	0.938	0.144403	0.323945		chr2_32917404_32917989	chr2	32917404	32917989	intron (NM_146119, intron 5 of 13)	intron (NM_146119, intron 5 of 13)	41562	2.637	6.96e-16	3.41e-14
Hopx	3.226	-0.000560306	0.0269335	-0.025	0.978188	0.987837		chr5_77130369_77130730	chr5	77130369	77130730	Intergenic	Intergenic	-15426	2.557	2.27e-14	9.36e-13
Cyth4	1.007	-0.000681228	0.0311088	-0.774	0.00901576	0.0769137		chr15_78607422_78607972	chr15	78607422	78607972	intron (NM_028195, intron 5 of 12)	intron (NM_028195, intron 5 of 12)	10650	2.549	4.92e-25	7.08e-23
Tnfrsf9	4.452	-1.9324e-50	1.67664e-46	-3.706	5.5934e-36	2.09585e-32		chr4_150950868_150951564	chr4	150950868	150951564	Intergenic	Intergenic	23217	2.488	2.47e-20	2.06e-18
Nrp2	2.911	-5.63468e-08	1.11313e-05	-1.717	0.000934534	0.021404		chr1_62702915_62703726	chr1	62702915	62703726	promoter-TSS (NM_010939)	promoter-TSS (NM_010939)	3	2.403	8.37e-17	4.62e-15
Bcat1	3.037	-2.39162e-05	0.00209605	1.939	0.00158519	0.0294921		chr6_145074477_145074770	chr6	145074477	145074770	intron (NM_007532, intron 1 of 10)	intron (NM_007532, intron 1 of 10)	1534	2.396	9.4e-11	2.52e-09
Fasl	1.773	-2.33222e-06	0.000279111	-0.685	0.0623463	0.205453		chr1_161693217_161693859	chr1	161693217	161693859	Intergenic	Intergenic	94957	2.381	1.71e-11	5.02e-10
Tagap	2.056	-9.83537e-23	1.31287e-19	1.146	2.38271e-08	5.51111e-06		chr17_7871112_7871385	chr17	7871112	7871385	Intergenic	Intergenic	-54752	2.353	3.87e-17	2.24e-15
Pfkfb3	1.069	-9.82649e-07	0.000131657	-1.124	2.54882e-07	4.11657e-05		chr2_11537526_11537976	chr2	11537526	11537976	intron (NM_001177758, intron 1 of 14)	intron (NM_001177758, intron 1 of 14)	16178	2.321	4.6e-12	1.46e-10
Gm3636	2.537	-0.000109891	0.00730631	-0.902	0.143081	0.322306		chr14_6604059_6605475	chr14	6604059	6605475	Intergenic	Intergenic	152290	2.267	3.06e-26	5.01e-24
Mgat5	1.115	-1.64744e-06	0.000205669	-0.817	0.00041609	0.0126367		chr1_127344787_127345435	chr1	127344787	127345435	intron (NM_145128, intron 4 of 17)	intron (NM_145128, intron 4 of 17)	140125	2.243	1.86e-18	1.25e-16
Slc16a3	1.743	-7.02802e-05	0.00510281	-1.596	0.000241624	0.00887614		chr11_120940862_120941431	chr11	120940862	120941431	Intergenic	B4A|SINE|B4	-7338	2.227	2.74e-19	2.02e-17
Cxcr5	3.149	-2.41089e-06	0.0002846	1.666	0.00244183	0.0379648		chr9_44526178_44527297	chr9	44526178	44527297	promoter-TSS (NM_007551)	promoter-TSS (NM_007551)	-316	2.212	1.11e-28	2.43e-26
Mdfic	1.146	-0.000289005	0.0153838	-0.78	0.0127151	0.0912041		chr6_15728776_15729662	chr6	15728776	15729662	intron (NM_175088, intron 2 of 4)	intron (NM_175088, intron 2 of 4)	8558	2.135	4.73e-20	3.81e-18
Rgs16	5.336	-5.20139e-38	2.25834e-34	-0.895	0.0137134	0.0945349		chr1_153739471_153740652	chr1	153739471	153740652	promoter-TSS (NM_011267)	promoter-TSS (NM_011267)	-292	2.13	3.68e-20	2.99e-18
Pdcd1	1.044	-6.30829e-05	0.00461889	-0.381	0.142582	0.321688		chr1_94078267_94078690	chr1	94078267	94078690	Intergenic	RMER2|LTR|ERV1	-25925	2.118	5.31e-09	1.1e-07
Gsap	2.147	-1.51546e-14	1.05191e-11	-0.311	0.253864	0.445152		chr5_21192363_21193043	chr5	21192363	21193043	intron (NR_153365, intron 1 of 26)	intron (NR_153365, intron 1 of 26)	6436	2.081	1.14e-17	6.94e-16
Jdp2	2.481	-0.000784826	0.0349024	-0.255	0.712666	0.818727		chr12_85592781_85593569	chr12	85592781	85593569	Intergenic	MLT1K|LTR|ERVL-MaLR	-5930	2.077	4.12e-24	5.26e-22
Litaf	1.729	-4.38233e-05	0.00353705	-1.236	0.00330554	0.0459757		chr16_10975996_10976553	chr16	10975996	10976553	intron (NM_019980, intron 1 of 3)	intron (NM_019980, intron 1 of 3)	16847	2.03	4.12e-10	1.01e-08
Nrgn	2.524	-5.11715e-05	0.00389464	-3.974	3.49382e-09	1.07306e-06		chr9_37554141_37554785	chr9	37554141	37554785	Intergenic	Intergenic	-1718	2.01	3.07e-12	9.93e-11
Bcl2a1d	2.502	-2.07203e-16	1.89241e-13	-0.825	0.00565637	0.0618518		chr9_88728587_88728850	chr9	88728587	88728850	intron (NM_007536, intron 1 of 1)	intron (NM_007536, intron 1 of 1)	3132	1.987	1.66e-13	6.16e-12
Plxdc2	1.349	-1.03319e-05	0.00105404	-1.08	0.000381939	0.0119261		chr2_16291823_16292556	chr2	16291823	16292556	Intergenic	Intergenic	-64115	1.982	3.27e-16	1.67e-14
Colq	3.358	-2.93053e-27	5.65039e-24	-1.112	0.00028316	0.00978782		chr14_31575167_31575768	chr14	31575167	31575768	intron (NM_009937, intron 1 of 16)	intron (NM_009937, intron 1 of 16)	1916	1.92	1.4e-13	5.26e-12
Basp1	1.585	-2.2713e-05	0.0020007	-1.56	2.85892e-05	0.00204116		chr15_25216270_25217152	chr15	25216270	25217152	Intergenic	Intergenic	197053	1.92	5.93e-32	1.7e-29
Carm1	1.223	-1.27982e-06	0.0001633	-2.034	9.55932e-16	1.05349e-12		chr9_21566602_21567425	chr9	21566602	21567425	intron (NM_153141, intron 1 of 14)	intron (NM_153141, intron 1 of 14)	20119	1.907	6.39e-12	2e-10
Fhl2	2.035	-0.000325553	0.0168636	-1.592	0.00407456	0.0521426		chr1_43207011_43207687	chr1	43207011	43207687	Intergenic	Intergenic	-10588	1.873	2.82e-17	1.64e-15
Osbpl3	2.211	-9.2437e-12	4.11297e-09	-1.675	1.47987e-07	2.59116e-05		chr6_50326125_50326879	chr6	50326125	50326879	intron (NM_027881, intron 13 of 21)	intron (NM_027881, intron 13 of 21)	56335	1.868	1.43e-08	2.79e-07
Arvcf	1.346	-0.000134366	0.00850969	-1.189	0.000675593	0.0177024		chr16_18376840_18377740	chr16	18376840	18377740	intron (NM_033474, intron 2 of 18)	intron (NM_033474, intron 2 of 18)	-3493	1.86	2.91e-12	9.42e-11
Ntn1	2.923	-1.36966e-08	3.21186e-06	-1.269	0.0109649	0.0845732		chr11_68407182_68407916	chr11	68407182	68407916	Intergenic	Intergenic	-20723	1.847	2.62e-16	1.36e-14
Arhgap20	5.254	-3.25713e-15	2.45744e-12	-4.072	8.13541e-10	3.11055e-07		chr9_51764643_51766049	chr9	51764643	51766049	promoter-TSS (NM_175535)	promoter-TSS (NM_175535)	-6	1.807	2.5e-24	3.29e-22
E2f3	1.046	-0.0001282	0.00827006	-0.594	0.0283072	0.13678		chr13_29978949_29979388	chr13	29978949	29979388	intron (NM_010093, intron 1 of 6)	intron (NM_010093, intron 1 of 6)	5223	1.795	4.31e-10	1.05e-08
Xcl1	4.865	-0.000603837	0.0285029	-4.402	0.00107177	0.023249		chr1_164935453_164936373	chr1	164935453	164936373	promoter-TSS (NM_008510)	promoter-TSS (NM_008510)	-391	1.758	2.57e-08	4.82e-07
Phlda1	1.525	-1.08355e-06	0.00014032	-1.898	1.50015e-09	5.20467e-07		chr10_111539662_111540370	chr10	111539662	111540370	Intergenic	Intergenic	33730	1.749	8.32e-10	1.95e-08
Cblb	1.064	-1.37397e-06	0.000174033	-0.171	0.437552	0.609358		chr16_52067726_52068510	chr16	52067726	52068510	intron (NM_001033238, intron 3 of 17)	intron (NM_001033238, intron 3 of 17)	36569	1.722	3.77e-09	8.02e-08
Tnfrsf4	2.531	-3.02357e-26	5.2468e-23	-0.307	0.194357	0.382326		chr4_156013166_156014264	chr4	156013166	156014264	promoter-TSS (NM_011659)	promoter-TSS (NM_011659)	20	1.719	1.08e-22	1.17e-20
Gna14	4.369	-3.37019e-06	0.000382241	-0.857	0.25386	0.445152		chr19_16434985_16436194	chr19	16434985	16436194	promoter-TSS (NM_008137)	promoter-TSS (NM_008137)	-78	1.694	1.75e-10	4.5e-09
Nt5e	3.986	-1.45098e-05	0.0013621	0.665	0.461069	0.628273		chr9_88346723_88347412	chr9	88346723	88347412	intron (NM_011851, intron 1 of 8)	intron (NM_011851, intron 1 of 8)	19458	1.65	1.12e-11	3.38e-10
Smox	1.431	-7.34449e-10	2.23594e-07	-0.88	0.000141824	0.00643357		chr2_131505493_131505878	chr2	131505493	131505878	intron (NM_001177840, intron 1 of 3)	intron (NM_001177840, intron 1 of 3)	13823	1.641	8.98e-09	1.81e-07
Irf8	2.582	-1.00664e-27	2.18353e-24	-0.717	0.00164045	0.0298388		chr8_120725105_120726235	chr8	120725105	120726235	Intergenic	Intergenic	-10688	1.63	7.04e-17	3.93e-15
Cd24a	1.291	-3.68586e-08	7.52479e-06	-0.567	0.0152472	0.10009		chr10_43577741_43578007	chr10	43577741	43578007	Intergenic	Intergenic	-1295	1.622	1.61e-08	3.12e-07
Bcl2a1b	2.159	-7.82693e-10	2.34174e-07	-0.292	0.398345	0.57536		chr9_89202135_89202614	chr9	89202135	89202614	intron (NM_007534, intron 1 of 1)	intron (NM_007534, intron 1 of 1)	3101	1.615	6.34e-17	3.56e-15
Vav2	1.521	-1.42574e-05	0.00135196	-1.154	0.000938263	0.0214632		chr2_27411526_27412310	chr2	27411526	27412310	intron (NM_009500, intron 1 of 27)	intron (NM_009500, intron 1 of 27)	15690	1.587	2.08e-10	5.32e-09
Rabl2	2.233	-0.00032324	0.0168444	-0.69	0.243414	0.435025		chr15_89591479_89592318	chr15	89591479	89592318	promoter-TSS (NM_026817)	promoter-TSS (NM_026817)	25	1.564	1.09e-14	4.64e-13
Il2rb	2.513	-3.41565e-05	0.00289131	-0.16	0.791744	0.870995		chr15_78493291_78494428	chr15	78493291	78494428	intron (NM_008368, intron 1 of 9)	intron (NM_008368, intron 1 of 9)	1207	1.549	7.02e-14	2.74e-12
Rel	1.412	-1.91694e-06	0.000234769	-0.653	0.0273041	0.134512		chr11_23754061_23754766	chr11	23754061	23754766	intron (NM_009044, intron 3 of 9)	intron (NM_009044, intron 3 of 9)	16557	1.532	1.7e-05	0.000194544
Agpat4	1.061	-0.000800573	0.0351589	-0.495	0.111563	0.281344		chr17_12205470_12206216	chr17	12205470	12206216	intron (NM_026644, intron 3 of 8)	intron (NM_026644, intron 3 of 8)	86559	1.517	2.23e-07	3.57e-06
Tmem121b	4.076	-0.000229154	0.0127452	-4.135	0.000164585	0.00703998		chr6_120488744_120489189	chr6	120488744	120489189	TTS (NM_033567)	TTS (NM_033567)	4841	1.457	3.22e-12	1.04e-10
Pou2f2	2.4	-2.22424e-06	0.000268037	1.57	0.000610444	0.016432		chr7_25119972_25120958	chr7	25119972	25120958	intron (NM_001163555, intron 4 of 13)	(TG)n|Simple_repeat|Simple_repeat	11995	1.454	1.23e-08	2.42e-07
Hipk2	1.894	-7.41859e-09	1.83907e-06	-1.469	6.3069e-06	0.000635551		chr6_38847825_38848750	chr6	38847825	38848750	intron (NM_010433, intron 1 of 14)	intron (NM_010433, intron 1 of 14)	-10976	1.389	1.62e-18	1.09e-16
Plscr1	2.723	-1.09965e-05	0.00110943	0.218	0.708304	0.816025		chr9_92249836_92250949	chr9	92249836	92250949	intron (NM_011636, intron 1 of 8)	CpG	198	1.374	1.22e-10	3.21e-09
Mirt1	1.392	-1.02229e-05	0.00104969	-0.1	0.746822	0.842135		chr19_53479313_53480129	chr19	53479313	53480129	Intergenic	MIRb|SINE|MIR	-14925	1.364	1.33e-12	4.47e-11
Stx11	3.117	-5.4695e-11	2.1571e-08	-0.275	0.549815	0.701256		chr10_12963265_12963754	chr10	12963265	12963754	intron (NM_029075, intron 1 of 2)	intron (NM_029075, intron 1 of 2)	750	1.359	3.47e-14	1.39e-12
Rem2	3.431	-0.000324567	0.0168629	0.05	0.953562	0.97297		chr14_54480695_54481945	chr14	54480695	54481945	TTS (NM_080726)	TTS (NM_080726)	5220	1.307	3.99e-24	5.11e-22
Nr4a1	1.779	-2.28906e-14	1.52777e-11	-0.152	0.512807	0.671784		chr15_101256068_101256384	chr15	101256068	101256384	Intergenic	Intergenic	-10620	1.305	2.33e-10	5.9e-09
Il2ra	2.079	-6.59833e-12	3.09462e-09	-1.148	0.000128854	0.00602912		chr2_11651454_11651983	chr2	11651454	11651983	intron (NM_008367, intron 1 of 7)	intron (NM_008367, intron 1 of 7)	8926	1.291	1.38e-10	3.61e-09
1110032F04Rik	1.914	-0.000170096	0.00997187	-1.849	0.000268012	0.00949187		chr3_68829745_68830609	chr3	68829745	68830609	Intergenic	Intergenic	-39409	1.249	4.25e-14	1.69e-12
C1qtnf12	1.234	-1.03868e-05	0.00105404	-0.863	0.00192041	0.0330384		chr4_155962038_155962871	chr4	155962038	155962871	5' UTR (NM_026125, exon 1 of 8)	5' UTR (NM_026125, exon 1 of 8)	142	1.238	2.36e-10	5.98e-09
Marcksl1	2.058	-3.9116e-14	2.32706e-11	-0.82	0.00242846	0.0378706		chr4_129507835_129508299	chr4	129507835	129508299	Intergenic	Intergenic	-5514	1.235	3.96e-06	5.12e-05
Hip1r	3.865	-1.95949e-24	3.09118e-21	-1.797	5.72534e-07	8.446e-05		chr5_123974547_123974975	chr5	123974547	123974975	intron (NM_145070, intron 1 of 31)	intron (NM_145070, intron 1 of 31)	1133	1.205	1.52e-11	4.51e-10
Itih5	1.022	-5.00475e-05	0.00382588	-4.401	5.11951e-58	4.7957e-54		chr2_10152304_10153973	chr2	10152304	10153973	promoter-TSS (NM_172471)	promoter-TSS (NM_172471)	-405	1.202	1.83e-16	9.67e-15
Trpm1	3.062	-9.14367e-11	3.30563e-08	-2.744	4.36791e-09	1.29893e-06		chr7_64185057_64186222	chr7	64185057	64186222	intron (NM_018752, intron 1 of 13)	intron (NM_018752, intron 1 of 13)	180	1.187	9.03e-13	3.08e-11
Nr4a3	4.708	-6.61888e-38	2.29715e-34	1.486	5.73072e-06	0.000593177		chr4_47964627_47965428	chr4	47964627	47965428	Intergenic	Intergenic	-80278	1.184	2.37e-08	4.48e-07
Slc45a3	4.74	-0.000568984	0.0272751	-6.52	4.99296e-06	0.000534532		chr1_131962628_131963967	chr1	131962628	131963967	intron (NM_001177628, intron 1 of 4)	CpG	382	1.179	3.56e-08	6.53e-07
2310001H17Rik	1.009	-3.06471e-07	4.87907e-05	-0.049	0.79968	0.876808		chr6_129219889_129220351	chr6	129219889	129220351	Intergenic	RLTR16C_MM|LTR|ERVK	17925	1.141	1.05e-05	0.00012486
2810459M11Rik	4.357	-2.55357e-08	5.53902e-06	-4.009	1.16751e-07	2.17762e-05		chr1_86045786_86046606	chr1	86045786	86046606	exon (NM_001144992, exon 1 of 3)	exon (NM_001144992, exon 1 of 3)	333	1.124	2.27e-05	0.000250964
Fam174b	1.375	-0.000150865	0.00921816	-0.065	0.853216	0.911398		chr7_73740088_73741000	chr7	73740088	73741000	exon (NM_001162532, exon 1 of 3)	exon (NM_001162532, exon 1 of 3)	237	1.102	3.4e-06	4.44e-05
Tcf7l1	1.813	-0.000555936	0.0267977	-1.398	0.00662598	0.0669929		chr6_72745530_72746330	chr6	72745530	72746330	intron (NM_001079822, intron 3 of 12)	intron (NM_001079822, intron 3 of 12)	43115	1.088	5.1e-06	6.42e-05
Snx18	1.055	-2.80098e-07	4.54257e-05	-0.518	0.0109714	0.084588		chr13_113582540_113582826	chr13	113582540	113582826	Intergenic	MLT1D|LTR|ERVL-MaLR	35881	1.06	0.000290844	0.00243931
Ccdc50	1.084	-5.3275e-05	0.00400209	0.028	0.914807	0.94963		chr16_27387817_27389507	chr16	27387817	27389507	promoter-TSS (NM_026202)	promoter-TSS (NM_026202)	-294	1.053	2.07e-11	6.05e-10
Grhl1	1.549	-0.000891391	0.0380057	0.526	0.234401	0.425294		chr12_24597137_24597566	chr12	24597137	24597566	intron (NM_145890, intron 6 of 13)	intron (NM_145890, intron 6 of 13)	16632	1.038	1.67e-05	0.000190975
Top2a	1.464	-7.31113e-05	0.00526431	1.115	0.00192596	0.0331036		chr11_99010029_99010607	chr11	99010029	99010607	intron (NM_011623, intron 13 of 35)	intron (NM_011623, intron 13 of 35)	13871	0.852149	0.00200534	0.0129906
Tubb2a	1.331	-5.7829e-09	1.47574e-06	-1.352	3.16843e-09	9.89343e-07		chr13_34090283_34090958	chr13	34090283	34090958	intron (NR_046184, intron 3 of 4)	RMER19A|LTR|ERVK	-12612	-0.510905	0.00127843	0.0088123
Gpr34	2.489	-0.000442617	0.022282	-0.902	0.181106	0.365981		chrX_13618475_13618951	chrX	13618475	13618951	intron (NM_001284503, intron 7 of 26)	intron (NM_001284503, intron 7 of 26)	-14056	-1.029	9.91e-06	0.000118606
Klrk1	3.16	-4.49091e-06	0.00049589	-2	0.00286304	0.0421703		chr6_129608188_129609233	chr6	129608188	129609233	Intergenic	Intergenic	13973	-1.054	7.08e-09	1.44e-07
Ptger3	2.823	-2.97737e-08	6.22486e-06	-2.267	4.80506e-06	0.000523388		chr3_157616745_157617331	chr3	157616745	157617331	intron (NM_011196, intron 2 of 2)	intron (NM_011196, intron 2 of 2)	50146	-1.226	5.86e-08	1.03e-06
Ggta1	1.035	-0.000236772	0.0130435	-1.932	9.2545e-12	6.4216e-09		chr2_35432421_35433291	chr2	35432421	35433291	intron (NM_010283, intron 1 of 8)	intron (NM_010283, intron 1 of 8)	28593	-1.38	2.57e-08	4.82e-07

## Sheet: Table 4g
Table 4g. Overlap and Nr4a dependence of EBAB escape signature. Hojo et.al. Nat Comm. 2019, PMID: 31197149, DDBJ accession: DRA004726, DRA008123 (rpkm>0, log2fc>0.5, n=1079). Shown is overlap with DEG OTII-RIPmOVA host/OTII-WT host (fdr<0.05; |log2fc|≥ 1, N=350). Highlighted genes are Ag-upregulated and Nr4a-dependent: OTII-RIPmOVA host/OTII-WT host fdr<0.05; log2fc ≥ 1 AND DKO-OTII/OTII (RIP hos…
PMID: 31197149	rpkm
symbol	WT-1	WT-2	EBAB KO-1	EBAB KO-2	log2FC KO v WT
Trpm1	0.39	0.31	2.71	2.4	2.8679
Arhgap20	1.44	1.6	11.56	10.14	2.83555
Plagl1	0.02	0.05	0.19	0.23	2.58496
Rgs16	0.81	0.67	4.11	3.97	2.44876
Nrp2	0.27	0.22	1.26	1	2.20547
Fibcd1	0.09	0.14	0.5	0.56	2.20436
Tnfrsf9	4.99	4.58	24.77	17.43	2.14065
Slc35d3	0.17	0.21	0.52	1.15	2.13578
Nr4a2	0.37	0.77	2.46	2.29	2.05889
Ebi3	0.53	0.36	2.34	1.36	2.05565
Slc45a3	0.31	0.16	1.37	0.56	2.03787
Lad1	2.75	2.2	10.22	7.15	1.8111
Cxcr5	1.21	0.71	3.81	2.72	1.76598
Myo1e	1.18	0.84	4.03	2.66	1.72765
Fhl2	0.9	0.82	3.29	2.27	1.69268
C1ql3	0.34	0.31	1.41	0.5	1.55506
Pou2f2	0.87	0.71	2.29	2.33	1.54797
Serpina3g	1.5	0.64	3.42	2.75	1.52766
Lrrc32	0.45	0.45	1.53	1.02	1.5025
Kit	2.32	2.1	7.43	5.02	1.49403
Nr4a3	7.23	6.47	18.25	19.03	1.44423
Tdrd7	0.67	0.57	2.15	1.21	1.43812
Gpr34	0.5	0.45	1.62	0.93	1.4245
Cd160	1.31	0.7	3.38	1.82	1.37132
Nr4a1	45.84	36.18	109.86	101.9	1.36838
Ccr6	1.67	1.17	2.47	4.62	1.31989
Ikzf4	2.25	1.36	4.8	3.78	1.24898
Pdcd1	6.07	6.76	18.52	10.63	1.18397
Zfp827	1.85	1.96	3.79	4.83	1.1779
Cish	2.49	1.12	4.13	3.71	1.11885
Tnfrsf25	2.07	1.6	5.57	2.33	1.10607
Tagap	1.85	1.63	4.13	3.3	1.09427
Neurl3	4.23	3.22	8.51	7.11	1.06808
Tgfb3	0.46	0.2	0.7	0.68	1.06413
Xdh	1.86	1.81	3.89	3.77	1.06156
Pde4a	0.18	0.36	0.46	0.66	1.05247
Ikzf2	17.5	16.01	36.9	31.32	1.0256
Chchd10	3.83	3.02	9.06	4.88	1.02505
Itih5	2.09	2.24	4.51	4.09	0.98997
Slc16a3	1.35	0.6	2.26	1.59	0.981384
Bcl2a1b	2.06	1.3	3.14	3.25	0.927355
Wnt3	0.09	0.08	0.1	0.22	0.912537
Atp6v0a1	0.58	0.78	1.45	1.1	0.906891
Ccl22	7.17	7.84	14.8	13.1	0.894341
Pou2af1	4.94	3.18	7.63	7.36	0.884449
Tnfrsf1b	10.35	8.65	18.68	16.34	0.88218
Trib1	4.84	3.28	8.45	6.38	0.868967
P2rx7	1.79	1.46	3.18	2.71	0.857828
Rem2	0.24	0.22	0.36	0.47	0.851477
Lta	4.58	3.1	7.45	6.31	0.841302
Gna15	0.8	0.29	0.69	1.26	0.839146
Fosl2	0.83	0.83	1.17	1.76	0.819717
H2-Eb1	34.1	23.13	59.54	40.08	0.799664
Gadd45b	4.88	3.62	7.33	7.46	0.799087
Cd74	164.93	122.69	282.16	217.15	0.795772
Nfkbid	18.53	16.93	28.57	32.75	0.790165
Cyth3	4.39	4.28	6.89	7.82	0.762693
Eno3	9.18	7.93	15.84	13.03	0.754731
Swap70	7.22	8.11	14.06	11.63	0.744849
Tcf7l1	0.79	0.92	1.23	1.6	0.726806
Lmna	1.42	1.25	2.27	2.14	0.723939
Adam8	1.09	1.75	2.04	2.58	0.702002
Samsn1	11.77	12.68	22.36	17.31	0.698214
Gpr68	1.53	0.94	2.94	1.06	0.695489
Nfkb2	13.53	13.08	22.77	20.32	0.695385
Lactb	6.16	4.59	11.34	6.06	0.694751
Irf5	3.37	3.11	6.32	4.1	0.68529
Dusp5	19.35	13.92	29.47	23.63	0.67449
Cybrd1	0.76	0.96	1.58	1.16	0.671767
Pglyrp1	3.48	2.3	7.06	2.08	0.661125
Bhlhe40	1.83	1.65	3.53	1.94	0.652454
Nfil3	0.71	0.57	0.85	1.15	0.643856
Cd83	1.99	2.34	3.36	3.4	0.642656
Hipk2	1.62	2.27	2.98	3.06	0.634778
Hip1r	5.08	4.93	9	6.53	0.633616
Cobll1	1.12	0.76	1.43	1.48	0.630286
Stx11	1.65	1.91	3.58	1.93	0.630175
Phactr2	1.24	1.17	2.19	1.54	0.630142
H2-Q6	8.07	4.67	10.16	9.44	0.621488
Plaur	1.24	0.61	1.96	0.88	0.618366
Nt5e	1.63	1	2.68	1.34	0.612133
Mdfic	2.12	2.34	4	2.75	0.597844
Lgals3	6.08	4.9	10.27	6.21	0.585838
Grhl1	0.44	0.12	0.29	0.55	0.584963
Cblb	10.55	10.51	16.48	15.07	0.583135
Rcn1	5.07	3.51	7.52	5.29	0.578221
Serpine2	1.38	1.18	2.17	1.64	0.573647
Nrgn	3.42	2.21	5.58	2.75	0.565182
Plscr1	0.14	0.73	0.79	0.49	0.557057
Cyth4	17.43	12.6	23.65	20.26	0.548145
H2-Ab1	58.07	53.2	92.81	68.8	0.538452
Sdc3	3.79	3.23	5.87	4.23	0.524812
