# Supplementary material for: Nr4a1 and Nr4a3 redundantly control clonal deletion and contribute to an anergy-like transcriptome in auto-reactive thymocytes to impose tolerance in mice
Source: Nat Commun. 2025 Jan 17;16:784. doi: 10.1038/s41467-025-55839-5 (PMC11742425; doi:10.1038/s41467-025-55839-5)
Supplement: Supplementary file 9 — Source Data [file 41467_2025_55839_MOESM9_ESM.xlsx]

## Sheet: Fig 1
Fig 1b
DP	CD25- SP4	CD25+ SP4
198	5443	34387
216	6323	37099
221	6135	35720
220	6250	39369
ordinary one-way anova
Tukey's multiple comparisons test	Mean Diff.	95.00% CI of diff.	Below threshold?	Summary	Adjusted P Value
DP vs. CD25- SP4	-5824	-8293 to -3355	Yes	***	0.0003	A-B
DP vs. CD25+ SP4	-36430	-38899 to -33961	Yes	****	<0.0001	A-C
CD25- SP4 vs. CD25+ SP4	-30606	-33075 to -28137	Yes	****	<0.0001	B-C
Fig 1e										unpaired t-tests, parametric, assume same SD, no multiple comparisons adjustment
SP4		control chimera				DKO chimera				SP4
	CD45.1	7.91	8.2	8.76		10.6	11.2	9.9	9.3		CD45.1	Yes	0.014203
	CD45.2	10.8	8.15	8.79		20.6	18	19.9	29.2		CD45.2	Yes	0.008469
SP8		control chimera				DKO chimera				SP8		sig?	p value
	CD45.1	2.42	2.18	2.45		2.98	3.18	2.69	2.61		CD45.1	Yes	0.029957
	CD45.2	2.44	2.53	2.22		8.54	6.39	6.05	10.9		CD45.2	Yes	0.008547
Fig 1f
	control chimera				DKO chimera
DP TCR-CD69-	0.431034	0.291451	0.592		0.330214	0.488789	0.375	0.210462
DP TCRb+ CD69+	0.569579	0.260309	0.583607		0.512739	0.676007	0.688172	0.491339
SP4 CD69hi	0.676819	0.258883	0.615635		0.74205	0.940945	1.02259	1.03704
SP4 CD69lo	0.510172	0.354254	0.532915		0.972689	0.958333	0.878486	1.26128
SP8 CD69hi	0.568938	0.273657	0.620915		1.32235	1.28175	1.30825	1.66307
SP8 CD69lo	0.443631	0.40085	0.481259		1.22122	1.15743	0.977083	1.58158
unpaired t-tests, parametric, assume same SD, no multiple comparisons adjustment
DP TCR-CD69-	No	0.422017
DP TCRb+ CD69+	No	0.312811
SP4 CD69hi	No	0.027154
SP4 CD69lo	Yes	0.003999
SP8 CD69hi	Yes	0.001306
SP8 CD69lo	Yes	0.003356
Fig 1h
sp4 25hi foxp3-		control chimera				DKO chimera				sp4 25hi foxp3-	unpaired t-tests, parametric, assume same SD, no multiple comparisons adjustment
	CD45.1	1.26	1.2	1.25		1.2	1.29	1.24	1.23		CD45.1	No	0.906689
	CD45.2	1.5	1.08	1.19		2.41	2.19	1.93	2.26		CD45.2	Yes	0.001941
sp4 25hi foxp3+		control chimera				DKO chimera				sp4 25hi foxp3+
	CD45.1	3.22	2.22	2.93		8	8.49	7.94	8.3		CD45.1	Yes	9e-06
	CD45.2	1.71	2.75	1.99		2.27	1.58	2.19	2.64		CD45.2	No	0.958724
Fig 1i
SP4	control				dko
CD25- FOXP3-	0.613377	0.293734	0.598387		0.905039	1.02469	1.05	1.20134
CD25+ FOXP3-	0.751852	0.257294	0.5376		1.65517	1.56216	1.57182	1.95719
FOXP3+	0.323993	0.358878	0.434783		0.254967	0.192568	0.291793	0.382943
unpaired t-tests, parametric, assume same SD, no multiple comparisons adjustment
sp4 cd25+ foxp3+	No	0.152027
sp4 cd25+	Yes	0.000798
sp4 25-neg foxp3-neg	Yes	0.004853
Fig 1k
sp8 25hi foxp3-		control chimera				DKO chimera				sp8 25hi foxp3-	unpaired t-tests, parametric, assume same SD, no multiple comparisons adjustment
	CD45.1	0.21	0.16	0.14		0.16	0.09	0.12	0.099		CD45.1	No	0.092017
	CD45.2	0.24	0.08	0.13		2.5	1.42	1.74	1.41		CD45.2	Yes	0.0032
sp8 25hi foxp3+		control chimera				DKO chimera				sp8 25hi foxp3+
	CD45.1	0.16	0.092	0.19		1.12	1.55	0.96	0.89		CD45.1	Yes	0.002595
	CD45.2	0.06	0.12	0.072		3.9	2.32	2.41	2.27		CD45.2	Yes	0.002355
Fig 1l
SP8	control				dko
CD25- FOXP3-	0.453333	0.340599	0.518576		1.18444	1.13816	1.10064	1.51414
CD25+ FOXP3-	0.346099	0.316779	0.482972		18.9241	15.0336	10.8207	19.2373
FOXP3+	0.136322	0.538793	0.226744		4.51744	1.85276	2.96203	4.26405
unpaired t-tests, parametric, assume same SD, no multiple comparisons adjustment
sp8 cd25+ foxp3+	Yes	0.008509
sp8 cd25+	Yes	0.001132
sp8 25-neg foxp3-neg	Yes	0.001182

## Sheet: Fig 2
Fig 2b : see RNAseq data set, Table 1a
Fig 2f
OTII.WT	OTII.RIP	DKO-OTII.WT	DKO-OTII.RIP	poly.WT	poly.RIP
0	0.68	0.23	0.5	5.21	4.47
0	0.95	0.22	0.51	3.48	4.74
0.075	0.87	0.12	0.18	3.86	5.39
0	1.92	0.025	0.13	3.15	4.28
0.07	0.34	0.023	0.092	4.14	3.63
0.12		0.035		3.48
ordinary one way anova
Tukey's multiple comparisons test	Mean Diff.	95.00% CI of diff.	Below threshold?	Summary	Adjusted P Value
OTII.WT vs. OTII.RIP	-0.9078	-1.780 to -0.03567	Yes	*	0.0377	A-B
OTII.WT vs. DKO-OTII.WT	-0.06467	-0.8962 to 0.7669	No	ns	0.9999	A-C
OTII.WT vs. DKO-OTII.RIP	-0.2382	-1.110 to 0.6339	No	ns	0.9578	A-D
OTII.WT vs. poly.WT	-3.843	-4.674 to -3.011	Yes	****	<0.0001	A-E
OTII.WT vs. poly.RIP	-4.458	-5.330 to -3.586	Yes	****	<0.0001	A-F
OTII.RIP vs. DKO-OTII.WT	0.8432	-0.02900 to 1.715	No	ns	0.0625	B-C
OTII.RIP vs. DKO-OTII.RIP	0.6696	-0.2413 to 1.581	No	ns	0.2481	B-D
OTII.RIP vs. poly.WT	-2.935	-3.807 to -2.062	Yes	****	<0.0001	B-E
OTII.RIP vs. poly.RIP	-3.55	-4.461 to -2.639	Yes	****	<0.0001	B-F
DKO-OTII.WT vs. DKO-OTII.RIP	-0.1736	-1.046 to 0.6986	No	ns	0.9894	C-D
DKO-OTII.WT vs. poly.WT	-3.778	-4.609 to -2.946	Yes	****	<0.0001	C-E
DKO-OTII.WT vs. poly.RIP	-4.393	-5.265 to -3.521	Yes	****	<0.0001	C-F
DKO-OTII.RIP vs. poly.WT	-3.604	-4.476 to -2.732	Yes	****	<0.0001	D-E
DKO-OTII.RIP vs. poly.RIP	-4.22	-5.131 to -3.309	Yes	****	<0.0001	D-F
poly.WT vs. poly.RIP	-0.6153	-1.488 to 0.2568	No	ns	0.2878	E-F
Fig 2g
	RIPmOVA host						WT host
DP CD69-	0.256506	0.789773	0.871795	1.60156	1.53333		1.18116	0.169811	1.11539	0.724638	1.69277	0.888889
DP CD69+	0.431953	0.865044	0.803723	1.52752	1.56881		1.11137	0.398406	1.03295	1.45638	2.46341	1.7594
SP4 CD69+	3.49302	3.29515	2.83794	4.8642	6.43411		2.37979	3.36667	1.76791	3.04622	4.27027	4.14286
SP4 CD69-	34.6739	14.3789	21.6018	22.7494	44.9302		3.31739	6.71094	2.23529	1.90088	2.42907	3.41629
unpaired t-tests, parametric, assume same SD, no multiple comparisons adjustment
	sig?	p value
DP CD69-	No	0.883836
DP CD69+	No	0.40056
SP4 CD69+	No	0.199801
SP4 CD69-	Yes	0.000824
Fig 2i
OTII.WT	OTII.RIP	DKO-OTII.WT	DKO-OTII.RIP	poly.WT	poly.RIP
192753	12396.3	637889	429280	4457.62	6188.55
54998.9	16103.3	369160	229632	5553.98	2211.9
126208	7009.99	283354	150706	3535.57	1751.36
257792	6351.77	487876	145480	3603.7	3473.49
166630	7262.61	403773	329012	4322.93	3555.55
63823.4		218823		6496.86
one way ordinary anova
Holm-Šídák's multiple comparisons test	Mean Diff.	Below threshold?	Summary	Adjusted P Value
OTII.WT vs. OTII.RIP	133876	Yes	*	0.0326	A-B
DKO-OTII.WT vs. DKO-OTII.RIP	143324	Yes	*	0.032	C-D
poly.WT vs. poly.RIP	1226	No	ns	0.9815	E-F
OTII.WT vs. DKO-OTII.WT	-256445	Yes	***	0.0001	A-C
OTII.RIP vs. DKO-OTII.RIP	-246997	Yes	***	0.0004	B-D
Fig 2j
OTII.WT	OTII.RIP	DKO-OTII.WT	DKO-OTII.RIP
456525	11886.1	922180	1033175
419372	6950.26	249002	33836.8
166406	39916	736550	1017371
600300	51534.5	1155151	543052
258489	7043.85	936001	584853
170932	21825.6	621054	396549
202122		367494
one way ordinary anova
Tukey's multiple comparisons test	Mean Diff.	95.00% CI of diff.	Below threshold?	Summary	Adjusted P Value
OTII.WT vs. OTII.RIP	301685	-105996 to 709366	No	ns	0.1991	A-B
OTII.WT vs. DKO-OTII.WT	-387612	-779299 to 4074	No	ns	0.0531	A-C
OTII.WT vs. DKO-OTII.RIP	-276595	-684276 to 131086	No	ns	0.2635	A-D
OTII.RIP vs. DKO-OTII.WT	-689298	-1096978 to -281617	Yes	***	0.0006	B-C
OTII.RIP vs. DKO-OTII.RIP	-578280	-1001350 to -155210	Yes	**	0.0051	B-D
DKO-OTII.WT vs. DKO-OTII.RIP	111017	-296663 to 518698	No	ns	0.8731	C-D
Fig 2l
OTII.WT	OTII.RIP	DKO-OTII.WT	DKO-OTII.RIP	poly.WT	poly.RIP
34556	20035	45110	41619	35041	38555
34962	25266	52676	43542	36028	34901
34968	24969	44260	45409	35215	32703
41097	20679	43631	36766	29940	32358
33138	19061	35121	35932	32513	29338
32821		38783		31934
one way ordinary anova
Tukey's multiple comparisons test	Mean Diff.	95.00% CI of diff.	Below threshold?	Summary	Adjusted P Value
OTII.WT vs. OTII.RIP	13255	6094 to 20416	Yes	****	<0.0001	A-B
OTII.WT vs. DKO-OTII.WT	-8007	-14834 to -1179	Yes	*	0.0146	A-C
OTII.WT vs. DKO-OTII.RIP	-5397	-12558 to 1764	No	ns	0.2252	A-D
OTII.WT vs. poly.WT	1812	-5016 to 8640	No	ns	0.9626	A-E
OTII.WT vs. poly.RIP	1686	-5475 to 8847	No	ns	0.9776	A-F
OTII.RIP vs. DKO-OTII.WT	-21262	-28423 to -14100	Yes	****	<0.0001	B-C
OTII.RIP vs. DKO-OTII.RIP	-18652	-26131 to -11172	Yes	****	<0.0001	B-D
OTII.RIP vs. poly.WT	-11443	-18604 to -4282	Yes	***	0.0005	B-E
OTII.RIP vs. poly.RIP	-11569	-19048 to -4090	Yes	***	0.0008	B-F
DKO-OTII.WT vs. DKO-OTII.RIP	2610	-4551 to 9771	No	ns	0.8702	C-D
DKO-OTII.WT vs. poly.WT	9818	2991 to 16646	Yes	**	0.0019	C-E
DKO-OTII.WT vs. poly.RIP	9693	2531 to 16854	Yes	**	0.0037	C-F
DKO-OTII.RIP vs. poly.WT	7208	47.41 to 14369	Yes	*	0.0478	D-E
DKO-OTII.RIP vs. poly.RIP	7083	-396.8 to 14562	No	ns	0.0712	D-F
poly.WT vs. poly.RIP	-125.8	-7287 to 7035	No	ns	>0.9999	E-F

## Sheet: Fig 3
Fig 3c
	GFP.LO				GFP.HI
DP	637	611	504	518	1062	1131	883	937
SP4	684	731	585	650	1995	1936	1502	1694
SP8	752	947	692	806	1835	2076	1431	1698
unpaired t-tests, parametric, assume same SD, no multiple comparisons adjustment	p value
DP	0.000567
SP4	7.8e-05
SP8	0.000575
Figs 3f, g, m: : see RNAseq data set, Table 1a
Fig 3i
DKO-OTII.RIP	DKO-OTII.WT	OTII.RIP	OTII.WT
1801	1041	4470	2012
1552	1237	3798	2480
1588	1102	3778	1896
	965		2046
ordinary one-way anova
Tukey's multiple comparisons test	Mean Diff.	95.00% CI of diff.	Below threshold?	Summary	Adjusted P Value
DKO-OTII.RIP vs. DKO-OTII.WT	560.8	-3.250 to 1125	No	ns	0.0514	A-B
DKO-OTII.RIP vs. OTII.RIP	-2368	-2971 to -1765	Yes	****	<0.0001	A-C
DKO-OTII.RIP vs. OTII.WT	-461.5	-1025 to 102.5	No	ns	0.1196	A-D
DKO-OTII.WT vs. OTII.RIP	-2929	-3493 to -2365	Yes	****	<0.0001	B-C
DKO-OTII.WT vs. OTII.WT	-1022	-1544 to -500.1	Yes	***	0.0006	B-D
OTII.RIP vs. OTII.WT	1907	1343 to 2471	Yes	****	<0.0001	C-D
Fig 3k
DP		control chimera				DKO chimera					unpaired t-tests, parametric, assume same SD, no multiple comparisons adjustment	sig?	p value
	CD45.1	1080	1046	997		977	938	931	956		CD45.1	Yes	0.012075
	CD45.2	1165	1043	984		953	899	909	1005		CD45.2	No	0.06876
SP4		control chimera				DKO chimera						sig?	p value
	CD45.1	1441	1370	1382		1303	1274	1216	1256		CD45.1	Yes	0.00495
	CD45.2	1530	1382	1423		884	895	862	865		CD45.2	Yes	2.4e-05
SP8		control chimera				DKO chimera						sig?	p value
	CD45.1	2098	2077	2073		1735	1724	1631	1703		CD45.1	Yes	4e-05
	CD45.2	2382	2070	2158		1362	1474	1405	1425		CD45.2	Yes	0.000214

## Sheet: Fig 4
Fig 4 data : see RNAseq data set, Table 1a, GSE235101

## Sheet: Fig 5
Fig 5c, d, e, f: See RNAseq data Table 3a, GSE279344

## Sheet: Fig 6
Fig 6d
pop A	pop B	pop C	pop D
10.4	12.5	27.2	45.2
6.56	8.41	19.3	39.1
7.14	9.45	19.7	32.6
ordinary one-way anova
Tukey's multiple comparisons test	Mean Diff.	95.00% CI of diff.	Below threshold?	Summary	Adjusted P Value
pop A vs. pop B	-2.087	-12.89 to 8.719	No	ns	0.9233	A-B
pop A vs. pop C	-14.03	-24.84 to -3.228	Yes	*	0.0135	A-C
pop A vs. pop D	-30.93	-41.74 to -20.13	Yes	****	<0.0001	A-D
pop B vs. pop C	-11.95	-22.75 to -1.141	Yes	*	0.0312	B-C
pop B vs. pop D	-28.85	-39.65 to -18.04	Yes	***	0.0001	B-D
pop C vs. pop D	-16.9	-27.71 to -6.095	Yes	**	0.0046	C-D
Fig 6f
	pop A			pop B			pop C			pop D
d2	0.25	0.16	0.22	17.1	15.8	16.4	25.1	27.9	36.4	45.7	46.1	40.4
d7	1.08	2.03	1.61	27.7	34.2	29.6	33.4	43.6	40.8	29.9	14.8	21.8
d10	2.66	1.69	1.69	34.1	24.6	29.2	48.2	47.7	45.2	11.2	20.9	18.5
steady state*	9.15*			39.1*			39.2*			6.57*
two-way anova
Holm-Šídák's multiple comparisons test	Mean Diff.	Below threshold?	Summary	Adjusted P Value
d2
pop D vs. pop A	43.86	Yes	****	<0.0001
pop D vs. pop B	27.63	Yes	****	<0.0001
pop D vs. pop C	14.27	Yes	***	0.0002
d7
pop D vs. pop A	20.59	Yes	****	<0.0001
pop D vs. pop B	-8.333	Yes	*	0.0176
pop D vs. pop C	-17.1	Yes	****	<0.0001
d10
pop D vs. pop A	14.85	Yes	***	0.0003
pop D vs. pop B	-12.43	Yes	***	0.0009
pop D vs. pop C	-30.17	Yes	****	<0.0001

## Sheet: Fig 7
Fig 7a, c : see RNAseq data set, Table 1a
Fig 7b, d:	source: PMID 37580604; http://s133.cs.berkeley.edu:9002/Results.html
Fig 7f
OTII.WT	OTII.RIP	DKO-OTII.WT	DKO-OTII.RIP
0.22	7.66	0.35	24.8
0.33	14.1	0.6	37.8
0.26	5.21	0.77	14.9
0.1	3.12	0.43	9.56
0.1	5.14	0.41	18
0	5.57	0.11	29.5
0.078		0.29
one way ordinary anova
Šídák's multiple comparisons test	Mean Diff.	95.00% CI of diff.	Below threshold?	Summary	Adjusted P Value
OTII.WT vs. OTII.RIP	-6.645	-14.58 to 1.290	No	ns	0.1267	A-B
OTII.WT vs. DKO-OTII.WT	-0.2674	-7.890 to 7.356	No	ns	>0.9999	A-C
OTII.RIP vs. DKO-OTII.RIP	-15.63	-23.86 to -7.393	Yes	***	0.0001	B-D
DKO-OTII.WT vs. DKO-OTII.RIP	-22	-29.94 to -14.07	Yes	****	<0.0001	C-D
Fig 7g
OTII.WT	OTII.RIP	DKO-OTII.WT	DKO-OTII.RIP
842.09	4616.79	2937.25	73033
1013.47	7986.59	5888.73	155785
283.73	2222.27	3155.49	80532.1
760.818	6949.57	1538.73	170234
72.137	3185.57	2559.79	76083.4
0	5705.28	781.422	276831
369.637		1954.55
one way ordinary anova
Tukey's multiple comparisons test	Mean Diff.	95.00% CI of diff.	Below threshold?	Summary	Adjusted P Value
OTII.WT vs. OTII.RIP	-4634	-63576 to 54308	No	ns	0.9962	A-B
OTII.WT vs. DKO-OTII.WT	-2211	-58840 to 54419	No	ns	0.9995	A-C
OTII.WT vs. DKO-OTII.RIP	-138272	-197214 to -79330	Yes	****	<0.0001	A-D
OTII.RIP vs. DKO-OTII.WT	2423	-56519 to 61365	No	ns	0.9995	B-C
OTII.RIP vs. DKO-OTII.RIP	-133639	-194806 to -72472	Yes	****	<0.0001	B-D
DKO-OTII.WT vs. DKO-OTII.RIP	-136062	-195004 to -77120	Yes	****	<0.0001	C-D
Fig 7j
sp4 cd73+helios+ (%)		control chimera				DKO chimera					unpaired t-test, parametric, assume same SD	Below threshold?	P value
	CD45.1	0.76	0.57	0.61		2.01	1.6	1.54	1.39		CD45.1	Yes	0.001818
	CD45.2	0.44	1.22	0.4		15.8	13	11.8	13.1		CD45.2	Yes	6e-05
Fig 7k
SP4	control chimera				DKO chimera						unpaired t-test, parametric, assume same SD	Below threshold?	P value
CD73-	0.62215	0.28314	0.5936		0.687075	0.832103	0.863039	0.933594			CD73-	Yes	0.029934
CD73+	0.359116	0.621951	0.3875		6.90083	8.40196	7.87156	11.0599			CD73+	Yes	0.000597
Fig 7m
sp8 cd73hi (%)		control chimera				DKO chimera					unpaired t-test, parametric, assume same SD	Below threshold?	P value
	CD45.1	1.46	1.41	1.46		3.35	3.76	3.82	2.93		CD45.1	Yes	0.000426
	CD45.2	0.82	1.64	0.84		37.2	29.4	31.3	29.3		CD45.2	Yes	3.5e-05
Fig 7n
SP8	control chimera				DKO chimera						unpaired t-test, parametric, assume same SD	Below threshold?	P value
CD73-	0.468054	0.333782	0.52381		0.819853	0.868571	0.808044	1.12043			CD73-	Yes	0.005408
CD73+	0.253588	0.38752	0.290831		14.4497	9.51404	9.5279	15.8291			CD73+	Yes	0.001629

## Sheet: Fig 8
Fig 8b
OTII.WT	OTII.RIP	DKO-OTII.WT	DKO-OTII.RIP
1.24	17	2.57	46
1.14	32.2	6.97	37
1.6	38.4	2.07	39.5
1.12	2.9	4.65	40
1.85	5.85	2.52	36.6
2.44	5.04	2.54	42.7
1.64		1.8
one way ordinary anova
Tukey's multiple comparisons test	Mean Diff.	95.00% CI of diff.	Below threshold?	Summary	Adjusted P Value
OTII.WT vs. OTII.RIP	-15.32	-26.92 to -3.721	Yes	**	0.0069	A-B
OTII.WT vs. DKO-OTII.WT	-1.727	-12.87 to 9.420	No	ns	0.9726	A-C
OTII.WT vs. DKO-OTII.RIP	-38.72	-50.33 to -27.12	Yes	****	<0.0001	A-D
OTII.RIP vs. DKO-OTII.WT	13.6	1.993 to 25.20	Yes	*	0.0177	B-C
OTII.RIP vs. DKO-OTII.RIP	-23.4	-35.44 to -11.36	Yes	***	0.0001	B-D
DKO-OTII.WT vs. DKO-OTII.RIP	-37	-48.60 to -25.40	Yes	****	<0.0001	C-D
Fig 8c
OTII.WT	OTII.RIP	DKO-OTII.WT	DKO-OTII.RIP
5660.91	2020.63	23700	475261
4780.84	2237.98	17355.4	12519.6
2662.49	15327.7	15246.6	401861
6723.35	1494.5	53714.5	217221
4782.04	412.065	23587.2	214056
4170.75	1100.01	15774.8	169326
3314.79		6614.89
one way ordinary anova
Tukey's multiple comparisons test	Mean Diff.	95.00% CI of diff.	Below threshold?	Summary	Adjusted P Value
OTII.WT vs. OTII.RIP	819.5	-122678 to 124317	No	ns	>0.9999	A-B
OTII.WT vs. DKO-OTII.WT	-17700	-136352 to 100953	No	ns	0.9755	A-C
OTII.WT vs. DKO-OTII.RIP	-243789	-367287 to -120291	Yes	****	<0.0001	A-D
OTII.RIP vs. DKO-OTII.WT	-18519	-142017 to 104978	No	ns	0.9751	B-C
OTII.RIP vs. DKO-OTII.RIP	-244609	-372768 to -116449	Yes	***	0.0001	B-D
DKO-OTII.WT vs. DKO-OTII.RIP	-226089	-349587 to -102592	Yes	***	0.0002	C-D
Fig 8f
cd4 spl helios cd73 (%)	control chimera				DKO chimera					unpaired t-test, parametric, assume same SD	Below threshold?	P value
CD45.1	3.97	4.81	5.86		5.17	3.59	3.68	3.19		CD45.1	No	0.216506
CD45.2	2.95	4.8	3.2		19.8	17.3	15.6	15		CD45.2	Yes	0.000193
cd8 spl helios cd73 (%)
	control chimera				DKO chimera					unpaired t-test, parametric, assume same SD	Below threshold?	P value
CD45.1	4.7	3.43	3.46		3.89	3.41	3.03	3.03		CD45.1	No	0.273191
CD45.2	7.09	3.71	4.89		17.2	23.7	20.7	18.4		CD45.2	Yes	0.000544
Fig 8h
	WT-CD73 neg			WT -CD73hi			DKO-CD73-			DKO-CD73hi
0	0.55	0.51	0.65	4.6	5.6	5.38	0.23	0.26	0.21	0.6	0.8	0.66
anti-CD3	87.8	92.7	84.3	80	81.4	69	80.7	85.2	75.6	43.3	49.6	38.9
PMA	99.7	99.8	99.8	99.9	100	100	99.8	99.9	99.9	99.9	99.9	99.9
2-way anova
Tukey's multiple comparisons test	Mean Diff.	95.00% CI of diff.	Below threshold?	Summary	Adjusted P Value
0:WT-CD73 neg vs. 0:WT -CD73hi	-4.623	-13.79 to 4.539	No	ns	0.7928
0:WT-CD73 neg vs. 0:DKO-CD73-	0.3367	-8.825 to 9.499	No	ns	>0.9999
0:WT-CD73 neg vs. 0:DKO-CD73hi	-0.1167	-9.279 to 9.045	No	ns	>0.9999
0:WT-CD73 neg vs. anti-CD3:WT-CD73 neg	-87.7	-96.86 to -78.53	Yes	****	<0.0001
0:WT-CD73 neg vs. anti-CD3:WT -CD73hi	-76.23	-85.39 to -67.07	Yes	****	<0.0001
0:WT-CD73 neg vs. anti-CD3:DKO-CD73-	-79.93	-89.09 to -70.77	Yes	****	<0.0001
0:WT-CD73 neg vs. anti-CD3:DKO-CD73hi	-43.36	-52.53 to -34.20	Yes	****	<0.0001
0:WT-CD73 neg vs. PMA:WT-CD73 neg	-99.2	-108.4 to -90.03	Yes	****	<0.0001
0:WT-CD73 neg vs. PMA:WT -CD73hi	-99.4	-108.6 to -90.23	Yes	****	<0.0001
0:WT-CD73 neg vs. PMA:DKO-CD73-	-99.3	-108.5 to -90.13	Yes	****	<0.0001
0:WT-CD73 neg vs. PMA:DKO-CD73hi	-99.33	-108.5 to -90.17	Yes	****	<0.0001
0:WT -CD73hi vs. 0:DKO-CD73-	4.96	-4.202 to 14.12	No	ns	0.7182
0:WT -CD73hi vs. 0:DKO-CD73hi	4.507	-4.655 to 13.67	No	ns	0.8164
0:WT -CD73hi vs. anti-CD3:WT-CD73 neg	-83.07	-92.24 to -73.91	Yes	****	<0.0001
0:WT -CD73hi vs. anti-CD3:WT -CD73hi	-71.61	-80.77 to -62.44	Yes	****	<0.0001
0:WT -CD73hi vs. anti-CD3:DKO-CD73-	-75.31	-84.47 to -66.14	Yes	****	<0.0001
0:WT -CD73hi vs. anti-CD3:DKO-CD73hi	-38.74	-47.90 to -29.58	Yes	****	<0.0001
0:WT -CD73hi vs. PMA:WT-CD73 neg	-94.57	-103.7 to -85.41	Yes	****	<0.0001
0:WT -CD73hi vs. PMA:WT -CD73hi	-94.77	-103.9 to -85.61	Yes	****	<0.0001
0:WT -CD73hi vs. PMA:DKO-CD73-	-94.67	-103.8 to -85.51	Yes	****	<0.0001
0:WT -CD73hi vs. PMA:DKO-CD73hi	-94.71	-103.9 to -85.54	Yes	****	<0.0001
0:DKO-CD73- vs. 0:DKO-CD73hi	-0.4533	-9.615 to 8.709	No	ns	>0.9999
0:DKO-CD73- vs. anti-CD3:WT-CD73 neg	-88.03	-97.20 to -78.87	Yes	****	<0.0001
0:DKO-CD73- vs. anti-CD3:WT -CD73hi	-76.57	-85.73 to -67.40	Yes	****	<0.0001
0:DKO-CD73- vs. anti-CD3:DKO-CD73-	-80.27	-89.43 to -71.10	Yes	****	<0.0001
0:DKO-CD73- vs. anti-CD3:DKO-CD73hi	-43.7	-52.86 to -34.54	Yes	****	<0.0001
0:DKO-CD73- vs. PMA:WT-CD73 neg	-99.53	-108.7 to -90.37	Yes	****	<0.0001
0:DKO-CD73- vs. PMA:WT -CD73hi	-99.73	-108.9 to -90.57	Yes	****	<0.0001
0:DKO-CD73- vs. PMA:DKO-CD73-	-99.63	-108.8 to -90.47	Yes	****	<0.0001
0:DKO-CD73- vs. PMA:DKO-CD73hi	-99.67	-108.8 to -90.50	Yes	****	<0.0001
0:DKO-CD73hi vs. anti-CD3:WT-CD73 neg	-87.58	-96.74 to -78.42	Yes	****	<0.0001
0:DKO-CD73hi vs. anti-CD3:WT -CD73hi	-76.11	-85.28 to -66.95	Yes	****	<0.0001
0:DKO-CD73hi vs. anti-CD3:DKO-CD73-	-79.81	-88.98 to -70.65	Yes	****	<0.0001
0:DKO-CD73hi vs. anti-CD3:DKO-CD73hi	-43.25	-52.41 to -34.08	Yes	****	<0.0001
0:DKO-CD73hi vs. PMA:WT-CD73 neg	-99.08	-108.2 to -89.92	Yes	****	<0.0001
0:DKO-CD73hi vs. PMA:WT -CD73hi	-99.28	-108.4 to -90.12	Yes	****	<0.0001
0:DKO-CD73hi vs. PMA:DKO-CD73-	-99.18	-108.3 to -90.02	Yes	****	<0.0001
0:DKO-CD73hi vs. PMA:DKO-CD73hi	-99.21	-108.4 to -90.05	Yes	****	<0.0001
anti-CD3:WT-CD73 neg vs. anti-CD3:WT -CD73hi	11.47	2.305 to 20.63	Yes	**	0.0063
anti-CD3:WT-CD73 neg vs. anti-CD3:DKO-CD73-	7.767	-1.395 to 16.93	No	ns	0.1521
anti-CD3:WT-CD73 neg vs. anti-CD3:DKO-CD73hi	44.33	35.17 to 53.50	Yes	****	<0.0001
anti-CD3:WT-CD73 neg vs. PMA:WT-CD73 neg	-11.5	-20.66 to -2.338	Yes	**	0.0061
anti-CD3:WT-CD73 neg vs. PMA:WT -CD73hi	-11.7	-20.86 to -2.538	Yes	**	0.0051
anti-CD3:WT-CD73 neg vs. PMA:DKO-CD73-	-11.6	-20.76 to -2.438	Yes	**	0.0056
anti-CD3:WT-CD73 neg vs. PMA:DKO-CD73hi	-11.63	-20.80 to -2.471	Yes	**	0.0054
anti-CD3:WT -CD73hi vs. anti-CD3:DKO-CD73-	-3.7	-12.86 to 5.462	No	ns	0.9388
anti-CD3:WT -CD73hi vs. anti-CD3:DKO-CD73hi	32.87	23.70 to 42.03	Yes	****	<0.0001
anti-CD3:WT -CD73hi vs. PMA:WT-CD73 neg	-22.97	-32.13 to -13.80	Yes	****	<0.0001
anti-CD3:WT -CD73hi vs. PMA:WT -CD73hi	-23.17	-32.33 to -14.00	Yes	****	<0.0001
anti-CD3:WT -CD73hi vs. PMA:DKO-CD73-	-23.07	-32.23 to -13.90	Yes	****	<0.0001
anti-CD3:WT -CD73hi vs. PMA:DKO-CD73hi	-23.1	-32.26 to -13.94	Yes	****	<0.0001
anti-CD3:DKO-CD73- vs. anti-CD3:DKO-CD73hi	36.57	27.40 to 45.73	Yes	****	<0.0001
anti-CD3:DKO-CD73- vs. PMA:WT-CD73 neg	-19.27	-28.43 to -10.10	Yes	****	<0.0001
anti-CD3:DKO-CD73- vs. PMA:WT -CD73hi	-19.47	-28.63 to -10.30	Yes	****	<0.0001
anti-CD3:DKO-CD73- vs. PMA:DKO-CD73-	-19.37	-28.53 to -10.20	Yes	****	<0.0001
anti-CD3:DKO-CD73- vs. PMA:DKO-CD73hi	-19.4	-28.56 to -10.24	Yes	****	<0.0001
anti-CD3:DKO-CD73hi vs. PMA:WT-CD73 neg	-55.83	-65.00 to -46.67	Yes	****	<0.0001
anti-CD3:DKO-CD73hi vs. PMA:WT -CD73hi	-56.03	-65.20 to -46.87	Yes	****	<0.0001
anti-CD3:DKO-CD73hi vs. PMA:DKO-CD73-	-55.93	-65.10 to -46.77	Yes	****	<0.0001
anti-CD3:DKO-CD73hi vs. PMA:DKO-CD73hi	-55.97	-65.13 to -46.80	Yes	****	<0.0001
PMA:WT-CD73 neg vs. PMA:WT -CD73hi	-0.2	-9.362 to 8.962	No	ns	>0.9999
PMA:WT-CD73 neg vs. PMA:DKO-CD73-	-0.1	-9.262 to 9.062	No	ns	>0.9999
PMA:WT-CD73 neg vs. PMA:DKO-CD73hi	-0.1333	-9.295 to 9.029	No	ns	>0.9999
PMA:WT -CD73hi vs. PMA:DKO-CD73-	0.1	-9.062 to 9.262	No	ns	>0.9999
PMA:WT -CD73hi vs. PMA:DKO-CD73hi	0.06667	-9.095 to 9.229	No	ns	>0.9999
PMA:DKO-CD73- vs. PMA:DKO-CD73hi	-0.03333	-9.195 to 9.129	No	ns	>0.9999

## Sheet: Supp Fig 1
Supp Fig 1a	source: immgen.org RNAseq data
	Nr4a1	Nr4a2	Nr4a3
T_DP_Th	192.444	4.12294	5.18192
T_4_Th	1225.85	12.0497	89.4878
T_8_Th	430.153	47.2609	89.5275
T_4_Nve_Sp	110.062	0.1	14.2568
T_8_Nve_Sp	40.109	0.1	7.07004
Treg_4_25hi_Sp	421.368	14.1953	56.1326
Supp Fig 1b	source: immpres.co.uk
	Nr4a1		Nr4a2		Nr4a3
	mean	SD	mean	SD	mean	SD
0	0	0	0	0	0	0
1	788	496.048	0	0	0	0
3	11782	3524.74	4592	2307.95	5360	1988.9
6	3105	1822.11	626	522.51	4803	1603.88
9	2466	1435.73	462	442.151	1855	466.809
12	1594	1911.55	388	255.507	2442	2763.57
18	0	759.793	0	0	2361	1794.28
24	815	476.718	0	0	3997	711.732
Supp Fig 1d
CD69lo DP	CD69hi DP	imm SP8	mat SP8	naive CD8	imm SP4	mat SP4	naive CD4
136	1556	7118	4043	2131	5350	5483	3695
146	1980	7829	4843	2233	6189	6506	4290
147	1815	7495	4309	2077	6025	6289	3875
147	2000	7183	4223	1854	6191	6372	3724
ordinary one-way anova
Holm-Šídák's multiple comparisons test	Mean Diff.	Below threshold?	Summary	Adjusted P Value
CD69lo DP vs. CD69hi DP	-1694	Yes	****	<0.0001	A-B
imm SP8 vs. mat SP8	3052	Yes	****	<0.0001	C-D
imm SP4 vs. mat SP4	-223.8	No	ns	0.3089	F-G
mat SP8 vs. naive CD8	2281	Yes	****	<0.0001	D-E
mat SP4 vs. naive CD4	2267	Yes	****	<0.0001	G-H
Supp Fig 1e	source: PMID 37580604; http://s133.cs.berkeley.edu:9002/Results.html

## Sheet: Supp Fig 2
Supp Fig 2a
thy cell count	control chimera	DKO chimera		Unpaired t test, parametric, assume same SD
	74000000	33700000		P value	0.0768
	64800000	39500000
	36300000	31200000
		41100000
spl cell count	control chimera	DKO chimera		Unpaired t test, parametric, assume same SD
	47100000	54800000		P value	0.3967
	61000000	30400000
	42100000	49500000
		34500000
Supp Fig 2c
post-sel DP	control chimera				DKO chimera					Unpaired t test, parametric, assume same SD	Below threshold?	P value						df	Adjusted P Value
CD45.1	5.06	5.46	5.43		5.55	5.21	5.22	4.34		CD45.1	No	0.689902						10	0.689902
CD45.2	6.54	4.87	5.34		8.29	7.03	8.8	9.52		CD45.2	Yes	0.000617						10	0.001235
ratio, normalized	control chimera				DKO chimera
DP TCR-CD69-	1	1	1		1	1	1	1		Unpaired t test, parametric, assume same SD
DP TCRb+ CD69+	1.32142	0.89315	0.985822		1.55275	1.38302	1.83512	2.33457		p value	0.046225
Supp Fig 2f
% thy treg	control chimera	DKO chimera		Unpaired t test, parametric, assume same SD
	2.69	6.12		P value	0.0003
	2.34	6.11
	2.41	4.91
		5.48
# thy treg	control chimera	DKO chimera		Unpaired t test, parametric, assume same SD
	131093	215525		P value	0.0136
	90353.9	250439
	56353.1	149267
		243152
Supp Fig 2g
% spl CD4 Treg	control chimera	DKO chimera		Unpaired t test, parametric, assume same SD
	15.7	15.7		P value	0.8299
	13.7	13.5
	15.2	14.9
		14.7
# spl CD4 Treg	control chimera	DKO chimera		Unpaired t test, parametric, assume same SD
	844711	1107593		P value	0.985
	945653	559580
	756846	945731
		771832
Supp Fig 2h
spl CD4 % foxp3+cd25+	control chimera				DKO chimera					unpaired t-test, parametric, assume same SD	Below threshold?	P value
CD45.1	8.31	9.73	9.61		19.8	13	18.1	20.4		CD45.1	Yes	0.008074
CD45.2	5.64	7.55	6.75		2.23	1.88	2.51	2.07		CD45.2	Yes	0.000263
Supp Fig 2i
% sp8 cd25+foxp3+	control chimera	DKO chimera		Unpaired t test, parametric, assume same SD
	0.49	2.54		P value	0.003
	0.41	1.51
	0.33	1.8
		1.66
# sp8 cd25+foxp3+	control chimera	DKO chimera		Unpaired t test, parametric, assume same SD
	7866.97	35048.1		P value	0.0051
	5166.78	22485.7
	2437.97	18700.8
		27846.9
Supp Fig 2j
% spl CD8 cd25+foxp3+	control chimera	DKO chimera		Unpaired t test, parametric, assume same SD
	0.21	0.68		P value	0.0002
	0.21	0.59
	0.23	0.53
		0.56
# spl CD8 cd25+foxp3+	control chimera	DKO chimera		Unpaired t test, parametric, assume same SD
	4959.35	20254.9		P value	0.0132
	6311.78	11119.2
	4910.6	17270.2
		12002
Supp Fig 2k
spl CD8 % foxp3+cd25+	control chimera				DKO chimera					unpaired t-test, parametric, assume same SD	Below threshold?	P value
CD45.1	0.2	0.19	0.21		0.75	0.6	0.4	0.69		CD45.1	Yes	0.00626
CD45.2	0.028	0.15	0.27		0.64	0.88	1.05	0.62		CD45.2	Yes	0.004875

[truncated: 5 more sheets: Supp Fig 3, Supp Fig 4, Supp Fig 8, Supp Fig 9, Supp Fig 10]
